# Supplementary material for: Hif-2α programs oxygen chemosensitivity in chromaffin cells
Source: J Clin Invest. 2024 Aug 6;134(18):e174661. doi: 10.1172/JCI174661 (PMC11405041; doi:10.1172/JCI174661)
Supplement: Supplemental table 1 [file jci-134-174661-s033.xlsx]

## Sheet: summary-of-differentially-expre
gene_id	gene_name	gene_type	potassium_channel	TPM_CB_wild-type	TPM_CB_Phd2KO	TPM_AM_wild-type	TPM_AM_Phd2KO	log2fc__Tissue	padj__Tissue	tissue_specific_genes	log2fc__AM_Phd2KO	padj__AM_Phd2KO	Phd2_regulated_in_AM	log2fc__CB_Phd2KO	padj__CB_Phd2KO	Phd2_regulated_in_CB
ENSMUSG00000026678	Rgs5	protein_coding		10409.9	14279.8	268.944	3203.07	4.98037	1.01583e-30	CB specific	3.51678	3.29334e-169	PHD2KO_induced	0.569656	0.195459	Others
ENSMUSG00000045573	Penk	protein_coding		165.661	3860.2	44.1754	881.437	1.65299	0.00208036	CB specific	4.29766	4.91554e-108	PHD2KO_induced	4.57312	1.05686e-60	PHD2KO_induced
ENSMUSG00000009876	Cox4i2	protein_coding		798.299	1142.52	44.3674	455.253	3.87968	5.02413e-15	CB specific	3.3133	1.81625e-26	PHD2KO_induced	0.633893	0.134647	Others
ENSMUSG00000038530	Rgs4	protein_coding		455.336	667.352	94.5588	317.304	1.99766	4.44444e-08	CB specific	1.73416	1.19665e-22	PHD2KO_induced	0.629118	0.0139685	PHD2KO_induced
ENSMUSG00000063229	Ldha	protein_coding		407.815	1319.74	113.349	337.018	1.56512	6.60817e-13	CB specific	1.5055	9.00247e-12	PHD2KO_induced	1.74891	5.54312e-24	PHD2KO_induced
ENSMUSG00000037280	Galnt6	protein_coding		72.134	260.671	16.7084	95.2589	1.79167	0.000838377	CB specific	2.38723	8.3578e-11	PHD2KO_induced	1.98773	1.27428e-11	PHD2KO_induced
ENSMUSG00000039899	Fgl2	protein_coding		229.837	114.639	13.5893	51.6347	3.80216	3.31347e-17	CB specific	1.87476	2.7835e-08	PHD2KO_induced	-0.941832	0.0157027	PHD2KO_repressed
ENSMUSG00000047821	Trim16	protein_coding		31.7385	124.101	3.20143	26.8312	3.04462	5.90471e-07	CB specific	3.05872	2.8039e-08	PHD2KO_induced	2.07526	1.86699e-12	PHD2KO_induced
ENSMUSG00000004791	Pgf	protein_coding		96.1336	103.785	1.8719	29.7883	5.41213	8.01384e-23	CB specific	3.96564	7.5267e-08	PHD2KO_induced	0.196716	0.840594	Others
ENSMUSG00000028989	Angptl7	protein_coding		224.657	116.326	14.4596	70.493	3.665	6.13095e-12	CB specific	2.16602	7.5267e-08	PHD2KO_induced	-0.8244	0.00365409	PHD2KO_repressed
ENSMUSG00000020427	Igfbp3	protein_coding		345.838	179.171	27.5812	103.012	3.39485	5.26324e-10	CB specific	1.75719	9.66736e-08	PHD2KO_induced	-0.828426	0.0133692	PHD2KO_repressed
ENSMUSG00000040280	Ndufa4l2	protein_coding		7599.04	9233.83	1471.43	2566.44	2.08327	7.59287e-06	CB specific	0.752003	4.77315e-06	PHD2KO_induced	0.41855	0.286355	Others
ENSMUSG00000020178	Adora2a	protein_coding		18.7935	118.18	2.16947	21.1384	2.82251	0.00271476	CB specific	3.20277	1.05152e-05	PHD2KO_induced	2.83642	1.7494e-07	PHD2KO_induced
ENSMUSG00000027408	Cpxm1	protein_coding		62.6069	70.3605	9.25344	42.4884	2.52636	0.000475283	CB specific	2.10185	1.06872e-05	PHD2KO_induced	0.246939	0.791163	Others
ENSMUSG00000026043	Col3a1	protein_coding		221.154	236.67	14.5579	39.1646	3.66796	1.17598e-08	CB specific	1.40533	0.000132516	PHD2KO_induced	0.174451	0.682201	Others
ENSMUSG00000027239	Mdk	protein_coding		576.924	356.223	63.8502	233.717	2.89156	9.85753e-09	CB specific	1.80728	0.000198854	PHD2KO_induced	-0.5916	0.271273	Others
ENSMUSG00000036446	Lum	protein_coding		213.047	245.032	16.4129	49.5412	3.42976	1.43526e-22	CB specific	1.51458	0.000463005	PHD2KO_induced	0.24375	0.624505	Others
ENSMUSG00000019929	Dcn	protein_coding		3222.95	2637.59	137.994	251.939	4.29154	1.43526e-22	CB specific	0.848164	0.000614436	PHD2KO_induced	-0.229768	0.449333	Others
ENSMUSG00000024140	Epas1	protein_coding		393.186	298.597	38.316	72.0888	3.08267	4.20759e-11	CB specific	0.872712	0.0012185	PHD2KO_induced	-0.277061	0.674124	Others
ENSMUSG00000009687	Fxyd5	protein_coding		230.922	1417.67	79.0338	217.064	1.28606	0.00624326	CB specific	1.41225	0.00163141	PHD2KO_induced	2.67484	3.31209e-42	PHD2KO_induced
ENSMUSG00000000753	Serpinf1	protein_coding		226.449	239.827	8.74924	44.0184	4.43472	6.41112e-28	CB specific	2.24165	0.00202596	PHD2KO_induced	0.122177	0.8673	Others
ENSMUSG00000024011	Pi16	protein_coding		73.847	74.6111	2.85888	21.1445	4.43536	2.98652e-12	CB specific	2.82021	0.00226352	PHD2KO_induced	-0.162609	0.89178	Others
ENSMUSG00000047139	Cd24a	protein_coding		91.6487	128.43	3.19755	21.1703	4.5822	4.19624e-26	CB specific	2.71454	0.00253449	PHD2KO_induced	0.532301	0.131861	Others
ENSMUSG00000026879	Gsn	protein_coding		1514.11	1450.88	140.568	243.819	3.16632	1.24487e-25	CB specific	0.712884	0.00256179	PHD2KO_induced	-0.0273853	0.97164	Others
ENSMUSG00000022661	Cd200	protein_coding		851.221	1426.76	168.744	312.116	2.05774	3.18532e-09	CB specific	0.837964	0.00261455	PHD2KO_induced	0.816516	0.00172325	PHD2KO_induced
ENSMUSG00000071661	Zbtb3	protein_coding		5.54345	1.41794	0	3.88417	9.22876	0.000788083	CB specific	9.18679	0.00485146	PHD2KO_induced	-1.64449	0.409288	Others
ENSMUSG00000066197	Gpr139	protein_coding		24.6584	14.4007	0	1.87423	12.6982	9.47569e-22	CB specific	9.0961	0.00560336	PHD2KO_induced	-0.597802	0.568842	Others
ENSMUSG00000046280	She	protein_coding		14.0721	10.872	1.13861	7.227	3.3509	2.16104e-08	CB specific	2.60173	0.00571631	PHD2KO_induced	-0.300706	0.745888	Others
ENSMUSG00000036298	Slc2a13	protein_coding		0.78808	2.75049	0	1.81134	8.16963	0.0715635	CB specific	9.09859	0.00775617	PHD2KO_induced	2.96897	0.407812	Others
ENSMUSG00000026785	Pkn3	protein_coding		17.0156	29.363	0.171113	5.55628	6.43351	1.97109e-05	CB specific	5.80963	0.00780661	PHD2KO_induced	0.88954	0.178822	Others
ENSMUSG00000021754	Map3k1	protein_coding		85.8556	47.9756	29.2661	55.4154	1.28188	0.000105997	CB specific	0.924934	0.00862802	PHD2KO_induced	-1.02048	0.118411	Others
ENSMUSG00000024985	Tcf7l2	protein_coding		302.542	205.407	78.3348	143.979	1.64147	6.2827e-05	CB specific	0.83948	0.0091787	PHD2KO_induced	-0.464476	0.130047	Others
ENSMUSG00000001506	Col1a1	protein_coding		202.103	202.431	10.5778	26.3321	3.99838	6.63067e-08	CB specific	1.2106	0.0114326	PHD2KO_induced	0.220906	0.79693	Others
ENSMUSG00000004698	Hdac9	protein_coding		8.0597	16.1782	0	1.86072	11.0285	3.03426e-12	CB specific	9.00806	0.0115916	PHD2KO_induced	1.08882	0.126873	Others
ENSMUSG00000023064	Sncg	protein_coding		1059.8	562.401	63.2738	159.805	3.81892	0.00034339	CB specific	1.29684	0.0125505	PHD2KO_induced	-0.309426	0.793981	Others
ENSMUSG00000021388	Aspn	protein_coding		81.0263	135.532	5.29546	21.6742	3.69134	2.60238e-11	CB specific	1.97205	0.0126615	PHD2KO_induced	0.823513	0.00799201	PHD2KO_induced
ENSMUSG00000026676	Ccdc3	protein_coding		47.6843	56.8121	1.16321	12.3147	5.0708	2.38035e-23	CB specific	3.06599	0.020647	PHD2KO_induced	0.274005	0.7481	Others
ENSMUSG00000029070	Mxra8	protein_coding		389.275	397.578	105.125	180.22	1.61474	3.40181e-06	CB specific	0.75571	0.0235188	PHD2KO_induced	0.0953138	0.886321	Others
ENSMUSG00000037887	Dusp8	protein_coding		84.0062	45.1082	27.8236	53.9829	1.34326	0.00292008	CB specific	0.99419	0.0286317	PHD2KO_induced	-1.0097	0.0293718	PHD2KO_repressed
ENSMUSG00000016494	Cd34	protein_coding		197.651	265.257	41.0029	84.5678	1.97258	8.0909e-13	CB specific	0.974197	0.0290652	PHD2KO_induced	0.481106	0.0901571	Others
ENSMUSG00000026921	Egfl7	protein_coding		339.721	756.229	139.865	263.484	1.01289	0.00250072	CB specific	0.841651	0.0300495	PHD2KO_induced	1.209	6.74704e-08	PHD2KO_induced
ENSMUSG00000057193	Slc44a2	protein_coding		84.4394	78.3134	30.6856	60.8631	1.20188	0.0220127	CB specific	0.93579	0.0325345	PHD2KO_induced	-0.0246687	0.980329	Others
ENSMUSG00000040289	Hey1	protein_coding		27.5969	34.6697	7.898	25.6153	1.54545	0.0117813	CB specific	1.66325	0.0383372	PHD2KO_induced	0.397063	0.676487	Others
ENSMUSG00000092164	Rergl	protein_coding		114.882	89.7665	0	8.153	12.4352	3.28941e-14	CB specific	8.56707	0.046727	PHD2KO_induced	-0.046327	0.980141	Others
ENSMUSG00000042613	Pbxip1	protein_coding		88.2415	63.6073	27.437	50.9676	1.4162	8.73787e-05	CB specific	0.849987	0.0472533	PHD2KO_induced	-0.411266	0.418553	Others
ENSMUSG00000002504	Slc9a3r2	protein_coding		276.442	480.198	107.332	179.129	1.0837	0.000217347	CB specific	0.689103	0.0502406	PHD2KO_induced	0.84792	0.00196982	PHD2KO_induced
ENSMUSG00000045930	Clec14a	protein_coding		35.3554	84.5514	10.753	27.1799	1.44911	0.000154142	CB specific	1.18723	0.052889	PHD2KO_induced	1.30518	1.46149e-05	PHD2KO_induced
ENSMUSG00000058070	Eml1	protein_coding		71.7402	79.4626	17.2009	37.6952	1.80907	0.0020703	CB specific	1.12758	0.054013	PHD2KO_induced	0.232203	0.7762	Others
ENSMUSG00000032035	Ets1	protein_coding		155.739	195.143	44.9261	71.788	1.50568	0.00697593	CB specific	0.652778	0.0629538	PHD2KO_induced	0.433664	0.105114	Others
ENSMUSG00000071984	Fndc1	protein_coding		17.3954	11.4914	0	0.99617	12.0688	4.32801e-15	CB specific	8.56083	0.0631661	PHD2KO_induced	-0.424292	0.79152	Others
ENSMUSG00000003282	Plag1	protein_coding		3.42767	1.32304	0.237095	3.12361	3.5509	0.00342747	CB specific	3.68716	0.0644217	PHD2KO_induced	-1.32958	0.399007	Others
ENSMUSG00000024013	Fgd2	protein_coding		13.3416	6.64478	4.36416	18.0471	1.34846	0.0787051	CB specific	2.02892	0.065557	PHD2KO_induced	-1.04608	0.401427	Others
ENSMUSG00000029086	Prom1	protein_coding		20.119	24.1246	0	1.59692	11.6035	8.61031e-21	CB specific	8.54584	0.0676341	PHD2KO_induced	0.353231	0.714218	Others
ENSMUSG00000038843	Gcnt1	protein_coding		4.46732	1.60602	0	1.23207	9.81369	0.00183689	CB specific	8.51881	0.0689154	PHD2KO_induced	-0.727743	0.842792	Others
ENSMUSG00000019143	Hars2	protein_coding		37.2584	28.1166	11.4848	27.4865	1.41179	0.00676064	CB specific	1.24282	0.073998	PHD2KO_induced	-0.305209	0.713873	Others
ENSMUSG00000047261	Gap43	protein_coding		782.193	199.944	11.5662	37.6538	5.84222	7.25182e-22	CB specific	1.83635	0.0743993	PHD2KO_induced	-1.891	1.99124e-12	PHD2KO_repressed
ENSMUSG00000026185	Igfbp5	protein_coding		169.964	222.381	20.8378	36.7022	2.76411	1.47195e-10	CB specific	0.81704	0.0743993	PHD2KO_induced	0.459642	0.2532	Others
ENSMUSG00000044338	Aplnr	protein_coding		21.6706	19.8473	8.31327	21.2309	1.12058	0.0516122	CB specific	1.29066	0.0768529	PHD2KO_induced	-0.084908	0.95798	Others
ENSMUSG00000024270	Slc39a6	protein_coding		122.725	170.371	36.3968	62.7919	1.4584	0.00463603	CB specific	0.760493	0.0822969	PHD2KO_induced	0.623905	0.203934	Others
ENSMUSG00000034842	Art3	protein_coding		572.179	467.938	40.5157	99.527	3.55239	1.86103e-26	CB specific	1.27888	0.0862317	PHD2KO_induced	-0.241623	0.606814	Others
ENSMUSG00000022665	Ccdc80	protein_coding		239.509	266.852	10.3462	23.6351	4.29327	4.05197e-07	CB specific	1.5848	0.0899609	PHD2KO_induced	0.256701	0.677292	Others
ENSMUSG00000033061	Resp18	protein_coding		563.244	6641.11	3211.04	7157.28	-2.77656	1.35037e-21	AM specific	1.10993	9.53453e-18	PHD2KO_induced	3.62511	5.43091e-91	PHD2KO_induced
ENSMUSG00000031438	Rnf128	protein_coding		14.8559	454.914	49.4555	188.616	-2.03683	1.65645e-07	AM specific	1.88126	3.27356e-15	PHD2KO_induced	5.01676	2.26134e-82	PHD2KO_induced
ENSMUSG00000032554	Trf	protein_coding		137.709	107.926	381.988	751.527	-1.73942	0.000727744	AM specific	0.900259	9.66736e-08	PHD2KO_induced	-0.200782	0.791983	Others
ENSMUSG00000078566	Bnip3	protein_coding		149.472	1101.84	327.239	564.665	-1.43451	0.00191835	AM specific	0.78298	0.000198854	PHD2KO_induced	2.9659	2.08482e-48	PHD2KO_induced
ENSMUSG00000023236	Scg5	protein_coding		369.469	1130.91	514.925	810.933	-0.758132	0.0256996	AM specific	0.613389	0.00381801	PHD2KO_induced	1.68145	5.39413e-18	PHD2KO_induced
ENSMUSG00000071005	Ccl19	protein_coding		81.912	51.8147	409.578	660.643	-2.56933	3.19783e-06	AM specific	0.704658	0.0369286	PHD2KO_induced	-0.538799	0.653996	Others
ENSMUSG00000091956	C2cd4b	protein_coding		54.3377	673.65	8.43966	342.731	2.36101	0.344033	Others	5.23457	4.64438e-26	PHD2KO_induced	4.61914	0.0816595	PHD2KO_induced
ENSMUSG00000025094	Slc18a2	protein_coding		109.02	207.715	87.4864	247.916	0.0482583	0.970148	Others	1.40635	2.98573e-13	PHD2KO_induced	1.11532	0.00180383	PHD2KO_induced
ENSMUSG00000021647	Cartpt	protein_coding		15.8207	2219.31	92.0907	335.709	-2.76674	0.499685	Others	1.82347	3.46962e-11	PHD2KO_induced	8.22101	0.0976824	PHD2KO_induced
ENSMUSG00000030790	Adm	protein_coding		412.418	458.953	231.49	518.813	0.553675	0.34553	Others	1.08996	6.02247e-07	PHD2KO_induced	0.255182	0.689118	Others
ENSMUSG00000028865	Cd164l2	protein_coding		3.37081	81.6081	15.4544	92.8066	-2.55213	0.555161	Others	2.58539	3.02575e-05	PHD2KO_induced	10.1742	0.246672	Others
ENSMUSG00000092035	Peg10	protein_coding		7.16266	25.1155	4.54502	17.9344	0.387301	0.848456	Others	1.88076	6.8843e-05	PHD2KO_induced	2.25879	0.000420973	PHD2KO_induced
ENSMUSG00000091705	H2-Q2	protein_coding		0.031992	0.577964	0	12.6547	0.708985		Others	9.7884	7.49026e-05	PHD2KO_induced	1.59183		Others
ENSMUSG00000020277	Pfkl	protein_coding		97.6026	184.662	75.3102	145.243	0.079321	0.936062	Others	0.898941	0.000111275	PHD2KO_induced	1.05695	0.00155816	PHD2KO_induced
ENSMUSG00000031255	Sytl4	protein_coding		14.6457	67.0723	31.2139	73.4692	-1.39295	0.213223	Others	1.19429	0.000117011	PHD2KO_induced	2.62405	6.44134e-05	PHD2KO_induced
ENSMUSG00000003955	Fam162a	protein_coding		542.76	955.807	306.137	664.728	0.538264	0.169537	Others	1.07807	0.000125789	PHD2KO_induced	0.882357	0.000615357	PHD2KO_induced
ENSMUSG00000042379	Esm1	protein_coding		3.03377	33.421	7.5656	35.8891	-1.6142	0.583379	Others	2.18308	0.000198854	PHD2KO_induced	4.56803	0.410316	Others
ENSMUSG00000042357	Gjb5	protein_coding		0.726674	3.11823	0	6.58973	5.96331		Others	9.60843	0.00021342	PHD2KO_induced	3.08296	0.342236	Others
ENSMUSG00000022579	Gpihbp1	protein_coding		83.1001	151.501	96.4855	278.246	-0.508011	0.439218	Others	1.45298	0.000463005	PHD2KO_induced	0.944363	0.0848996	PHD2KO_induced
ENSMUSG00000032766	Gng11	protein_coding		330.863	588.512	163.842	378.188	0.714963	0.174877	Others	1.17494	0.000707453	PHD2KO_induced	0.903315	0.00158973	PHD2KO_induced
ENSMUSG00000002808	Epdr1	protein_coding		183.278	267.716	77.8065	156.714	0.97801	0.163243	Others	0.934057	0.00087496	PHD2KO_induced	0.713879	0.0736972	PHD2KO_induced
ENSMUSG00000025969	Nrp2	protein_coding		17.7818	30.9467	10.2603	26.8299	0.523741	0.54001	Others	1.30428	0.00138957	PHD2KO_induced	0.948788	0.0647492	PHD2KO_induced
ENSMUSG00000030096	Slc6a6	protein_coding		165.975	236.109	122.139	205.034	0.140757	0.81907	Others	0.72186	0.00163141	PHD2KO_induced	0.554942	0.0200657	Others
ENSMUSG00000000216	Scnn1g	protein_coding		0	0.477758	0	3.23062			Others	9.30859	0.00226909	PHD2KO_induced	5.65009		Others
ENSMUSG00000031144	Syp	protein_coding		79.3802	170.223	37.5862	80.9307	0.830392	0.12933	Others	1.05401	0.00269438	PHD2KO_induced	0.934579	0.0748754	PHD2KO_induced
ENSMUSG00000020889	Nr1d1	protein_coding		56.0904	133.241	44.979	99.3729	0.0033894	0.997513	Others	1.11354	0.00308569	PHD2KO_induced	1.33369	0.000410439	PHD2KO_induced
ENSMUSG00000027332	Ivd	protein_coding		124.518	237.089	87.8025	168.876	0.203824	0.833747	Others	0.859446	0.00640249	PHD2KO_induced	1.0742	0.011361	PHD2KO_induced
ENSMUSG00000074794	Arrdc3	protein_coding		37.1643	33.6988	18.6282	42.5492	0.688058	0.225856	Others	1.15389	0.00655877	PHD2KO_induced	-0.0461155	0.970016	Others
ENSMUSG00000042436	Mfap4	protein_coding		9.64398	15.0847	3.20824	20.3539	1.37297	0.428115	Others	2.6763	0.00900543	PHD2KO_induced	0.951806	0.510331	Others
ENSMUSG00000052142	Rasal3	protein_coding		1.64139	3.68888	0	2.55037	7.2651	0.280503	Others	8.97641	0.00944226	PHD2KO_induced	1.66071	0.782002	Others
ENSMUSG00000020290	Xpo1	protein_coding		36.1667	36.8278	31.0938	60.4348	-0.105464	0.943779	Others	0.920206	0.0115916	PHD2KO_induced	0.300972	0.82714	Others
ENSMUSG00000028268	Gbp3	protein_coding		89.1437	64.5622	33.7155	68.9366	1.0978	0.195872	Others	1.00511	0.0121464	PHD2KO_induced	-0.19324	0.844241	Others
ENSMUSG00000022122	Ednrb	protein_coding		49.0699	85.4565	40.3964	74.8156	0.0270364	0.979413	Others	0.832967	0.0125505	PHD2KO_induced	0.849399	0.00196982	PHD2KO_induced
ENSMUSG00000027699	Ect2	protein_coding		0.154604	1.33039	0	2.14042	5.21617		Others	8.96229	0.0149858	PHD2KO_induced	7.39183	0.553125	Others
ENSMUSG00000028860	Sytl1	protein_coding		0.042511	6.96812	0.0178085	3.98156	0.796992		Others	7.81802	0.0149858	PHD2KO_induced	8.02322	0.000888224	PHD2KO_induced
ENSMUSG00000047990	C2cd4a	protein_coding		0.498331	28.6816	1.45731	28.8083	-1.89265		Others	5.39416	0.0150377	PHD2KO_induced	7.78235	0.0133679	PHD2KO_induced
ENSMUSG00000000823	Zfp512b	protein_coding		47.3053	20.5071	23.3714	48.7454	0.751211	0.315832	Others	1.03117	0.0165878	PHD2KO_induced	-1.16856	0.00133653	PHD2KO_repressed
ENSMUSG00000049871	Nlrc3	protein_coding		2.01825	3.64442	0.25204	4.03419	2.80104	0.196899	Others	4.12874	0.0186437	PHD2KO_induced	1.19817	0.628673	Others
ENSMUSG00000030103	Bhlhe40	protein_coding		55.334	151.757	69.0566	126.172	-0.608341	0.176893	Others	0.779472	0.0256709	PHD2KO_induced	1.54367	8.92786e-08	PHD2KO_induced
ENSMUSG00000037994	Slc9b2	protein_coding		2.66422	11.0055	0.0145485	2.56087	7.08822	0.136539	Others	7.38688	0.0283862	PHD2KO_induced	4.05883	0.112994	Others
ENSMUSG00000087700	Gm15283	lncRNA		1.80327	71.9504	0.104762	18.2943	4.12618		Others	7.52095	0.0300495	PHD2KO_induced	6.76604	6.79143e-07	PHD2KO_induced
ENSMUSG00000059939	9430015G10Rik	protein_coding		7.11434	6.61309	0.27761	6.15581	4.24926	0.130403	Others	5.49772	0.0307321	PHD2KO_induced	0.423738	0.928399	Others
ENSMUSG00000030220	Arhgdib	protein_coding		103.467	122.73	77.4562	151.836	0.153837	0.848456	Others	0.933075	0.0509254	PHD2KO_induced	0.213069	0.817843	Others
ENSMUSG00000032336	Nptn	protein_coding		78.701	80.2595	34.6642	70.3246	0.930928	0.136561	Others	0.9961	0.0577567	PHD2KO_induced	-0.146613	0.910645	Others
ENSMUSG00000023885	Thbs2	protein_coding		9.51299	15.6364	3.25922	13.1729	1.23453	0.166278	Others	1.75915	0.0582312	PHD2KO_induced	0.829987	0.479859	Others
ENSMUSG00000046223	Plaur	protein_coding		20.128	19.0829	20.7091	54.7659	-0.323585	0.777075	Others	1.3538	0.0621485	PHD2KO_induced	0.0183071	0.996213	Others
ENSMUSG00000045932	Ifit2	protein_coding		23.0001	21.0186	13.1894	31.0926	0.515206	0.578435	Others	1.13058	0.0650888	PHD2KO_induced	0.0293388	0.986781	Others
ENSMUSG00000020732	Rab37	protein_coding		10.9734	41.7712	3.13309	13.7043	1.54536	0.165228	Others	2.11964	0.0672401	PHD2KO_induced	2.1187	0.00165192	PHD2KO_induced
ENSMUSG00000021541	Trpc7	protein_coding		2.9327	0.381909	0.899097	6.2189	1.42355	0.737225	Others	2.86896	0.0689154	PHD2KO_induced	-3.01932	0.559336	Others
ENSMUSG00000007589	Tinf2	protein_coding		11.1777	14.3738	6.62185	23.8604	0.449382	0.836091	Others	1.80138	0.073998	PHD2KO_induced	0.803274	0.680983	Others
ENSMUSG00000003418	St8sia6	protein_coding		3.72405	3.68291	0.519971	4.38897	2.56322	0.128665	Others	3.21013	0.0743993	PHD2KO_induced	0.412328	0.843569	Others
ENSMUSG00000032265	Tent5a	protein_coding		11.1747	10.9872	6.1038	14.9504	0.623245	0.436312	Others	1.27074	0.0743993	PHD2KO_induced	-0.0954191	0.955782	Others
ENSMUSG00000011831	Evi5	protein_coding		21.0812	27.0689	13.8199	36.5009	0.34499	0.584027	Others	1.32599	0.0829316	PHD2KO_induced	0.376447	0.629951	Others
ENSMUSG00000021339	Mrs2	protein_coding		12.6738	5.2888	3.90218	11.1588	1.4202	0.170844	Others	1.49737	0.0899609	PHD2KO_induced	-1.11655	0.338724	Others
ENSMUSG00000025867	Cplx2	protein_coding		196.371	85.8181	73.2222	40.1989	1.15207	4.41587e-05	CB specific	-0.894469	0.000984135	PHD2KO_repressed	-1.14913	1.87128e-06	PHD2KO_repressed
ENSMUSG00000001270	Ckb	protein_coding		238.494	170.65	86.8914	42.7479	1.18711	0.0110355	CB specific	-1.12207	0.0873116	PHD2KO_repressed	-0.447605	0.274986	Others
ENSMUSG00000029838	Ptn	protein_coding		217.142	174.438	96.0512	53.6103	0.903366	0.0460177	CB specific	-0.877784	0.0899609	PHD2KO_repressed	-0.241261	0.712142	Others
ENSMUSG00000038216	Pnmt	protein_coding		1.14936	0	2098.75	352.773	-11.0563	0.0744058	AM specific	-2.57571	1.44245e-54	PHD2KO_repressed	-1.54868		Others
ENSMUSG00000073877	Gm13306	protein_coding		5.62125	3.19455	1172.73	252.882	-7.97266	8.63692e-26	AM specific	-2.25728	9.49229e-15	PHD2KO_repressed	-0.517994		Others
ENSMUSG00000020838	Slc6a4	protein_coding		12.8969	0.330159	88.7803	20.0814	-3.11187	0.000423459	AM specific	-2.20751	1.05546e-13	PHD2KO_repressed	-7.02379	1.45398e-05	PHD2KO_repressed
ENSMUSG00000050711	Scg2	protein_coding		334.206	314.358	3120.02	1739.44	-3.50642	8.44735e-32	AM specific	-0.908022	6.52667e-11	PHD2KO_repressed	-0.0020873	0.998373	Others
ENSMUSG00000085139	A730046J19Rik	protein_coding		0	0	28.2503	5.2958	-13.4273	5.01986e-52	AM specific	-2.56056	2.23634e-09	PHD2KO_repressed			Others
ENSMUSG00000031604	Msmo1	protein_coding		86.2062	87.6676	337.688	160.175	-2.26154	0.00113769	AM specific	-1.06212	4.32642e-07	PHD2KO_repressed	0.232629	0.80007	Others
ENSMUSG00000024907	Gal	protein_coding		473.75	194.656	3641.82	2056.47	-3.2146	6.62973e-33	AM specific	-0.907539	8.17302e-07	PHD2KO_repressed	-1.23664	0.000796949	PHD2KO_repressed
ENSMUSG00000015134	Aldh1a3	protein_coding		8.33409	4.34922	31.1518	5.91737	-2.20892	0.00148668	AM specific	-2.57742	2.8267e-06	PHD2KO_repressed	-0.723146	0.710328	Others
ENSMUSG00000034353	Ramp1	protein_coding		32.2507	17.6072	147.176	67.107	-2.45328	0.000191525	AM specific	-1.17115	3.43014e-06	PHD2KO_repressed	-0.641867	0.681594	Others
ENSMUSG00000039956	Mrap	protein_coding		21.3578	4.37721	1092.94	542.294	-5.91437	9.02746e-13	AM specific	-1.04853	0.000112882	PHD2KO_repressed	-3.00907	0.122023	Others
ENSMUSG00000055409	Nell1	protein_coding		0	0	3.44853	0	-9.85785	1.3959e-05	AM specific	-9.7542	0.000241478	PHD2KO_repressed			Others
ENSMUSG00000073676	Hspe1	protein_coding		177.504	184.036	999.696	577.895	-2.78894	3.22261e-09	AM specific	-0.853365	0.00030546	PHD2KO_repressed	0.140194	0.908658	Others
ENSMUSG00000015656	Hspa8	protein_coding		1342.72	1291.7	1896.07	1263.17	-0.783132	0.0602372	AM specific	-0.616522	0.000405618	PHD2KO_repressed	0.0114807	0.987405	Others
ENSMUSG00000028004	Npy2r	protein_coding		0	0	24.9255	4.82126	-12.7041	1.28267e-29	AM specific	-2.46186	0.000463005	PHD2KO_repressed			Others
ENSMUSG00000019359	Gdpd2	protein_coding		0.0186173	0.734683	4.57709	0	-8.3764	0.00135284	AM specific	-9.29134	0.000809255	PHD2KO_repressed	0.301014		Others
ENSMUSG00000084910	C630043F03Rik	lncRNA		11.9957	11.3659	35.0198	11.5496	-1.83118	1.03326e-08	AM specific	-1.64748	0.000943588	PHD2KO_repressed	-0.022994	0.990896	Others
ENSMUSG00000005251	Ripk4	protein_coding		0	0	2.82498	0	-9.67116	6.55582e-05	AM specific	-9.56233	0.000951726	PHD2KO_repressed			Others
ENSMUSG00000037624	Kcnk2	protein_coding	Yes	1.16133	1.16609	107.217	55.6191	-6.80018	1.19617e-15	AM specific	-1.01808	0.00161728	PHD2KO_repressed	-0.00580435	1	Others
ENSMUSG00000010663	Fads1	protein_coding		104.321	81.2181	277.827	182.647	-1.71261	1.94649e-09	AM specific	-0.637483	0.00175123	PHD2KO_repressed	-0.301604	0.512516	Others
ENSMUSG00000033105	Lss	protein_coding		22.7518	10.9532	42.371	16.8065	-1.21631	0.06125	AM specific	-1.25715	0.00314715	PHD2KO_repressed	-0.992686	0.0399564	PHD2KO_repressed
ENSMUSG00000047242	Taf9b	protein_coding		47.0602	62.3485	140.001	82.1353	-1.84243	1.51037e-06	AM specific	-0.80002	0.00381801	PHD2KO_repressed	0.489758	0.353816	Others
ENSMUSG00000051379	Flrt3	protein_coding		28.8732	28.1292	47.3315	22.6848	-0.997639	0.0668725	AM specific	-1.09645	0.00449476	PHD2KO_repressed	0.0425781	0.97255	Others
ENSMUSG00000037936	Scarb1	protein_coding		29.3363	28.2402	256.71	165.858	-3.43061	2.41867e-24	AM specific	-0.656131	0.00485146	PHD2KO_repressed	-0.00832819	0.99742	Others
ENSMUSG00000020140	Lgr5	protein_coding		9.14041	0.435917	74.8391	38.0243	-3.32559	4.33879e-15	AM specific	-1.12781	0.00655877	PHD2KO_repressed	-4.52752	1.02054e-06	PHD2KO_repressed
ENSMUSG00000025979	Mob4	protein_coding		63.8102	50.4635	176.932	108.487	-1.78103	6.01593e-06	AM specific	-0.741053	0.0126615	PHD2KO_repressed	-0.280742	0.710411	Others
ENSMUSG00000026203	Dnajb2	protein_coding		42.6163	43.5464	83.3847	40.1303	-1.25381	0.00145905	AM specific	-1.13498	0.0155943	PHD2KO_repressed	0.0838072	0.955782	Others
ENSMUSG00000031073	Fgf15	protein_coding		0	0	3.71833	0	-9.07171	0.00228334	AM specific	-8.96681	0.0256429	PHD2KO_repressed			Others
ENSMUSG00000044014	Npy5r	protein_coding		0	0	2.81287	0	-9.12259	0.00303267	AM specific	-8.85089	0.0259329	PHD2KO_repressed			Others
ENSMUSG00000037143	Cfap61	protein_coding		36.7969	4.47821	792.002	497.074	-4.6971	3.71601e-08	AM specific	-0.709315	0.0281042	PHD2KO_repressed	-2.54168	0.182791	Others
ENSMUSG00000052271	Bhlha15	protein_coding		0	0.383371	1.95909	0	-9.02229	0.00326938	AM specific	-8.87328	0.0318951	PHD2KO_repressed	5.29963		Others
ENSMUSG00000021700	Rab3c	protein_coding		95.7836	93.1538	144.92	93.4603	-0.877919	0.000234141	AM specific	-0.660374	0.0395144	PHD2KO_repressed	0.0113439	0.990759	Others
ENSMUSG00000058258	Idi1	protein_coding		46.7183	33.9209	98.3568	51.2378	-1.39235	0.0562014	AM specific	-0.869272	0.0472533	PHD2KO_repressed	-0.350725	0.764804	Others
ENSMUSG00000071679	Rtl4	protein_coding		5.98944	5.87761	16.5075	5.04962	-1.7637	0.000638815	AM specific	-1.90738	0.053542	PHD2KO_repressed	-0.0683026	0.978748	Others
ENSMUSG00000053907	Mat2a	protein_coding		102.26	84.5366	175.353	118.823	-1.04969	0.00793014	AM specific	-0.64875	0.0550243	PHD2KO_repressed	-0.192143	0.826212	Others
ENSMUSG00000005107	Slc2a9	protein_coding		0.0108753	0.167221	1.73395	0.011064	-7.65779	0.00817628	AM specific	-7.41615	0.0743993	PHD2KO_repressed	0.339667		Others
ENSMUSG00000052736	Klrc2	protein_coding		0	0	2.05102	0	-8.75796	0.0102558	AM specific	-8.53903	0.0854549	PHD2KO_repressed			Others
ENSMUSG00000070780	Rbm47	protein_coding		4.76405	2.99845	96.7095	65.0897	-4.60623	1.07475e-21	AM specific	-0.601119	0.0974588	PHD2KO_repressed	-0.650437	0.763102	Others
ENSMUSG00000025488	Cox8b	protein_coding		1521.41	11.8918	1331.96	128.496	-0.0913801	0.931039	Others	-3.40971	2.62966e-26	PHD2KO_repressed	-7.57407	1.09856e-18	PHD2KO_repressed
ENSMUSG00000020467	Efemp1	protein_coding		141.655	66.8507	136.865	23.1939	-0.210758	0.851545	Others	-2.59515	8.34271e-21	PHD2KO_repressed	-1.00872	0.00261562	PHD2KO_repressed
ENSMUSG00000026576	Atp1b1	protein_coding		144.444	161.889	252.578	113.755	-1.06298	0.67635	Others	-1.21864	2.92866e-08	PHD2KO_repressed	1.16577	0.722519	Others
ENSMUSG00000052131	Akr1b7	protein_coding		50.5117	0.852639	3803.17	2318.18	-6.46963		Others	-0.743839	3.89055e-07	PHD2KO_repressed	-5.26965	0.60359	Others
ENSMUSG00000076609	Igkc	IG_C_gene		276.66	8.50932	159.955	9.09031	0.506836		Others	-3.98517	1.115e-06	PHD2KO_repressed	1.46076	0.938432	Others
ENSMUSG00000095079	Igha	IG_C_gene		44.5871	0.412021	28.5147	0.529228	0.370822		Others	-6.5063	5.78511e-06	PHD2KO_repressed	-1.27884	0.927811	Others
ENSMUSG00000061816	Myl1	protein_coding		33.2697	9.43185	55.5322	3.77879	-0.966654	0.638848	Others	-3.87449	2.33095e-05	PHD2KO_repressed	-1.05601	0.789701	Others
ENSMUSG00000025318	Jph3	protein_coding		74.2461	50.5919	56.9983	19.2208	0.101522	0.940772	Others	-1.74695	5.97262e-05	PHD2KO_repressed	-0.34423	0.770873	Others
ENSMUSG00000053519	Kcnip1	protein_coding	Yes	1.44637	2.4186	22.466	1.56547	-4.1471	0.545024	Others	-3.72319	6.36231e-05	PHD2KO_repressed	5.74803	0.334006	Others
ENSMUSG00000059743	Fdps	protein_coding		193.853	96.0985	404.455	210.88	-1.34224	0.174826	Others	-0.948217	6.82784e-05	PHD2KO_repressed	-0.573142	0.561214	Others
ENSMUSG00000052581	Lrrtm4	protein_coding		19.6737	12.9726	24.8202	6.20771	-0.622388	0.441577	Others	-2.04841	0.000117011	PHD2KO_repressed	-0.447613	0.690368	Others
ENSMUSG00000050587	Lrrc4c	protein_coding		39.2757	39.5666	53.2646	21.5045	-0.73099	0.209121	Others	-1.34867	0.000125789	PHD2KO_repressed	0.128055	0.898293	Others
ENSMUSG00000034243	Golgb1	protein_coding		57.5127	103.419	80.2314	33.4066	-0.765442	0.356547	Others	-1.28312	0.000482958	PHD2KO_repressed	0.981656	0.134377	Others
ENSMUSG00000029657	Hsph1	protein_coding		57.4689	37.8279	76.3643	38.2778	-0.690459	0.16797	Others	-1.03263	0.000868315	PHD2KO_repressed	-0.524626	0.29575	Others
ENSMUSG00000022103	Gfra2	protein_coding		43.8663	27.5139	22.065	5.78372	0.714083	0.243091	Others	-2.00252	0.00318216	PHD2KO_repressed	-0.576116	0.36935	Others
ENSMUSG00000012520	Phox2b	protein_coding		258.946	95.277	204.652	125.798	0.0608966	0.94256	Others	-0.725694	0.00462931	PHD2KO_repressed	-1.35827	4.02948e-08	PHD2KO_repressed
ENSMUSG00000022636	Alcam	protein_coding		14.8683	2.58333	17.3678	6.35659	-0.514619	0.633998	Others	-1.47961	0.00485146	PHD2KO_repressed	-2.32415	1.94321e-05	PHD2KO_repressed
ENSMUSG00000066150	Slc31a1	protein_coding		101.902	41.9711	234.946	158.187	-1.44838	0.526869	Others	-0.628076	0.00546211	PHD2KO_repressed	-0.32661	0.945238	Others
ENSMUSG00000011305	Plin5	protein_coding		3.84759	1.02474	183.911	101.945	-5.79687	0.43505	Others	-0.845966	0.0114326	PHD2KO_repressed	4.00785	0.604307	Others
ENSMUSG00000021140	Pcnx	protein_coding		9.87834	4.83088	11.2474	3.67864	-0.409692	0.740768	Others	-1.65518	0.0126438	PHD2KO_repressed	-1.27536	0.135013	Others
ENSMUSG00000029088	Kcnip4	protein_coding	Yes	37.3686	5.45556	12.2441	2.04342	1.39455	0.526031	Others	-3.25116	0.0149858	PHD2KO_repressed	-1.17895	0.440606	Others
ENSMUSG00000031644	Nek1	protein_coding		18.5968	11.7799	15.9193	6.38262	-0.0277119	0.98248	Others	-1.4046	0.0275065	PHD2KO_repressed	-0.575047	0.444041	Others
ENSMUSG00000093930	Hmgcs1	protein_coding		97.2917	61.4923	84.8531	37.5851	-0.111901	0.958706	Others	-1.07439	0.0312386	PHD2KO_repressed	-0.134003	0.952762	Others
ENSMUSG00000040016	Ptger3	protein_coding		2.61735	3.52267	20.7319	5.03449	-3.24371	0.134224	Others	-2.27725	0.038725	PHD2KO_repressed	2.62588	0.320013	Others
ENSMUSG00000090799	Klhl33	protein_coding		5.39264	1.01786	6.13262	0.732391	-0.462085	0.704897	Others	-3.0776	0.0459258	PHD2KO_repressed	-2.57167	0.0264697	PHD2KO_repressed
ENSMUSG00000027870	Hao2	protein_coding		15.2315	0.380768	850.744	633.602	-6.0713		Others	-0.59425	0.0467504	PHD2KO_repressed	-1.3723	0.925523	Others
ENSMUSG00000025533	Asl	protein_coding		111.475	45.1344	208.615	123.948	-1.14784	0.27122	Others	-0.75818	0.0494023	PHD2KO_repressed	-0.857634	0.352347	Others
ENSMUSG00000091405	H4c14	protein_coding		1.61143	4.1755	3.51989	0	-1.48793	0.703197	Others	-8.75316	0.0577567	PHD2KO_repressed	2.2243	0.640251	Others
ENSMUSG00000057777	Mab21l2	protein_coding		132.052	131.543	98.1806	50.2387	0.15499	0.853596	Others	-0.942096	0.0629538	PHD2KO_repressed	0.0836976	0.938747	Others
ENSMUSG00000004951	Hspb1	protein_coding		260.69	203.866	277.947	145.163	-0.379665	0.723332	Others	-0.945611	0.0676341	PHD2KO_repressed	-0.224648	0.813173	Others
ENSMUSG00000032908	Sgpp2	protein_coding		26.7649	7.80144	5.34255	0.705577	2.03497	0.156911	Others	-2.90635	0.0685494	PHD2KO_repressed	-1.07071	0.337548	Others
ENSMUSG00000021209	Ppp4r4	protein_coding		1.61894	0.599024	1.48009	0	-0.0868389	0.990759	Others	-8.68108	0.0685494	PHD2KO_repressed	0.880127	0.951988	Others
ENSMUSG00000050875	Minar2	protein_coding		49.9873	87.3688	66.432	33.897	-0.669752	0.615724	Others	-1.00708	0.0689154	PHD2KO_repressed	1.23904	0.143711	Others
ENSMUSG00000113362	Gm40557	lncRNA		0.694863	0	2.33036	0	-2.19847	0.669371	Others	-8.25434	0.0710627	PHD2KO_repressed	-1.66076		Others
ENSMUSG00000003992	Ssbp2	protein_coding		164.302	116.285	120.074	63.6124	0.187663	0.769582	Others	-0.906485	0.0731221	PHD2KO_repressed	-0.441473	0.322644	Others
ENSMUSG00000029720	Gm20605	protein_coding		10.8727	1.36636	4.60294	0.382554	0.994681	0.285947	Others	-3.7692	0.0733894	PHD2KO_repressed	-3.19638	0.000883644	PHD2KO_repressed
ENSMUSG00000067149	Jchain	protein_coding		21.51	0.430857	15.9722	0.937615	0.128665		Others	-3.66351	0.0767165	PHD2KO_repressed	-2.76501	0.996526	Others
ENSMUSG00000028410	Dnaja1	protein_coding		127.507	123.975	154.01	100.946	-0.565013	0.275449	Others	-0.636336	0.0811854	PHD2KO_repressed	0.0383027	0.967545	Others
ENSMUSG00000029608	Rph3a	protein_coding		3.80209	2.39747	17.3138	7.27561	-2.41847	0.614178	Others	-1.3977	0.0842519	PHD2KO_repressed	1.80569	0.72525	Others
ENSMUSG00000056130	Ticam2	protein_coding		0.797312	0.918517	1.23277	0	-0.827579	0.901567	Others	-8.52576	0.0973944	PHD2KO_repressed	5.69017	0.470799	Others
ENSMUSG00000027523	Gnas	protein_coding		5218.52	5733.54	2175.71	3086.09	0.976291	0.015379	CB specific	0.467395	0.00641091	Others	0.23363	0.530328	Others
ENSMUSG00000036545	Adamts2	protein_coding		20.3757	19.5213	7.06415	16.6661	1.27489	0.0166257	CB specific	1.07117	0.101312	Others	-0.0248709	0.985167	Others
ENSMUSG00000030110	Ret	protein_coding		11.9268	3.87093	1.22828	0	3.07742	0.0717974	CB specific	-8.44876	0.102035	Others	-0.895289	0.478	Others
ENSMUSG00000047793	Sned1	protein_coding		8.62858	2.9356	0.571935	3.97927	3.56219	0.000195141	CB specific	2.88419	0.109821	Others	-1.5522	0.0170108	PHD2KO_repressed
ENSMUSG00000073678	Pgap1	protein_coding		0.953774	0.68953	0	0.476621	8.85235	0.00401479	CB specific	8.42864	0.109821	Others	0.018176	0.99742	Others
ENSMUSG00000020848	Doc2b	protein_coding		12.924	26.5154	5.05246	14.4193	1.06006	0.0594185	CB specific	1.46358	0.110467	Others	1.0706	0.0239171	PHD2KO_induced
ENSMUSG00000094365	Gm21982	lncRNA		1.63416	1.3136	0	1.4214	7.75513	0.0674361	CB specific	8.41033	0.112631	Others	-0.714953	0.943511	Others
ENSMUSG00000056076	Eif3b	protein_coding		86.1746	72.6758	30.6369	56.7215	1.20973	0.00026164	CB specific	0.851677	0.132927	Others	-0.503026	0.629503	Others
ENSMUSG00000016253	Nelfcd	protein_coding		221.836	190.921	59.4195	103.042	1.59385	3.82416e-05	CB specific	0.749471	0.136125	Others	-0.1186	0.870417	Others
ENSMUSG00000031465	Angpt2	protein_coding		31.48	25.0362	12.4677	26.5672	1.07402	0.065108	CB specific	1.10069	0.140389	Others	-0.276953	0.759813	Others
ENSMUSG00000071054	Safb	protein_coding		126.568	65.3542	37.1849	72.3579	1.49534	9.72543e-05	CB specific	0.847964	0.146452	Others	-0.882435	0.00724632	PHD2KO_repressed
ENSMUSG00000022371	Col14a1	protein_coding		61.0957	42.0929	4.75854	16.2769	3.38527	2.45711e-19	CB specific	1.5425	0.148257	Others	-0.45806	0.370528	Others
ENSMUSG00000030515	Tarsl2	protein_coding		7.34861	3.56325	0.901948	6.93298	2.67951	0.0995756	CB specific	3.30058	0.148257	Others	-0.932375	0.520517	Others
ENSMUSG00000043456	Zfp536	protein_coding		23.849	11.8674	0.194979	2.48074	6.62722	6.11579e-35	CB specific	3.63086	0.156864	Others	-0.975509	0.0703644	PHD2KO_repressed
ENSMUSG00000068794	Col28a1	protein_coding		59.4742	54.784	6.0215	16.7375	3.00557	3.38657e-06	CB specific	1.33477	0.16205	Others	0.0712239	0.962637	Others
ENSMUSG00000074918	Inafm2	protein_coding		546.308	514.835	170.801	246.183	1.3847	0.0134029	CB specific	0.511283	0.169205	Others	0.0633613	0.943315	Others
ENSMUSG00000017264	Exosc10	protein_coding		57.5335	43.8025	19.9884	41.5281	1.2131	0.0175077	CB specific	1.03429	0.170383	Others	-0.33993	0.62812	Others
ENSMUSG00000078921	Tgtp2	protein_coding		190.692	162.919	79.6801	129.132	0.968301	0.00828535	CB specific	0.61695	0.172575	Others	-0.140124	0.833522	Others
ENSMUSG00000025959	Klf7	protein_coding		80.9263	76.2946	21.9165	41.8527	1.61743	0.0130809	CB specific	0.887085	0.172575	Others	0.0925715	0.947389	Others
ENSMUSG00000072244	Trim6	protein_coding		3.35019	0.587993	0	2.45336	8.32438	0.0100706	CB specific	7.93756	0.18008	Others	-4.07527	0.447221	Others
ENSMUSG00000093789	Methig1	protein_coding		1039.78	761.598	3.20637	15.5969	8.02809	1.1466e-54	CB specific	2.24102	0.193813	Others	-0.355524	0.311622	Others
ENSMUSG00000009281	Rarres2	protein_coding		1698.45	901.652	164.991	285.339	3.10021	3.15696e-18	CB specific	0.745966	0.193813	Others	-0.846386	0.00481308	PHD2KO_repressed
ENSMUSG00000031548	Sfrp1	protein_coding		245.327	149.191	20.1735	37.8042	3.34201	2.77406e-14	CB specific	0.811069	0.194974	Others	-0.715248	0.0165644	PHD2KO_repressed
ENSMUSG00000066026	Dhrs3	protein_coding		848.582	555.485	205.195	302.796	1.75631	1.04312e-06	CB specific	0.495915	0.19842	Others	-0.511127	0.0762373	Others
ENSMUSG00000026365	Cfh	protein_coding		510.702	443.485	165.065	247.085	1.33875	4.35596e-05	CB specific	0.503	0.19842	Others	-0.155821	0.848094	Others
ENSMUSG00000034614	Pik3ip1	protein_coding		115.511	77.2893	58.4831	98.3707	0.705552	0.0712167	CB specific	0.693295	0.210277	Others	-0.516168	0.226611	Others
ENSMUSG00000012428	Steap4	protein_coding		60.0323	107.426	4.00591	12.5428	3.65526	2.44371e-11	CB specific	1.75018	0.211113	Others	0.897498	0.00296968	PHD2KO_induced
ENSMUSG00000033444	Specc1l	protein_coding		17.118	20.2614	7.14916	14.6021	1.00385	0.0787051	CB specific	1.04285	0.215745	Others	0.283026	0.733371	Others
ENSMUSG00000097487	Ptges3l	protein_coding		21.5086	17.1649	1.29916	17.4555	3.81048	0.00196637	CB specific	3.67903	0.220382	Others	-0.202947	0.943315	Others
ENSMUSG00000045871	Slitrk6	protein_coding		18.0571	18.0464	1.87291	6.57432	2.99789	0.00425735	CB specific	1.9438	0.245588	Others	0.29418	0.847747	Others
ENSMUSG00000005583	Mef2c	protein_coding		52.7141	67.9207	13.0453	25.7695	1.7305	4.39274e-05	CB specific	0.939254	0.266624	Others	0.449782	0.3348	Others
ENSMUSG00000055653	Gpc3	protein_coding		58.5078	32.5434	3.33556	11.6858	3.91855	5.04994e-06	CB specific	2.15045	0.268427	Others	-0.794645	0.0820528	PHD2KO_repressed
ENSMUSG00000020182	Ddc	protein_coding		705.91	185.549	182.148	131.311	1.67084	3.36374e-08	CB specific	-0.509437	0.268484	Others	-1.86289	2.51346e-23	PHD2KO_repressed
ENSMUSG00000069631	Strada	protein_coding		12.684	12.4773	3.67285	13.162	1.53249	0.0728593	CB specific	1.80712	0.270448	Others	-0.12165	0.959832	Others
ENSMUSG00000025085	Ablim1	protein_coding		49.2027	41.1328	2.99628	8.49963	3.78524	5.20452e-09	CB specific	1.61547	0.277835	Others	-0.155961	0.843569	Others
ENSMUSG00000041538	H2-Ob	protein_coding		7.94411	3.19856	0.28351	5.43253	4.40187	0.058174	CB specific	5.26067	0.288304	Others	-1.2778	0.389741	Others
ENSMUSG00000005705	Agrp	protein_coding		198.572	1097.73	20.4125	66.5358	3.0045	3.24716e-10	CB specific	1.6648	0.301456	Others	2.54511	8.08604e-23	PHD2KO_induced
ENSMUSG00000039405	Prss23	protein_coding		102.191	121.949	17.4832	34.7702	2.29872	4.25659e-07	CB specific	0.992508	0.312103	Others	0.300297	0.535665	Others
ENSMUSG00000073421	H2-Ab1	protein_coding		2468.33	2407.75	1197.62	1633.49	0.75817	0.0141206	CB specific	0.392318	0.319552	Others	0.0100707	0.992208	Others
ENSMUSG00000073902	Gvin3	unprocessed_pseudogene		0.964069	0.62431	0	0.492465	8.69242	0.0164403	CB specific	7.87859	0.32154	Others	0.180976	0.971877	Others
ENSMUSG00000022816	Fstl1	protein_coding		267.047	234.884	51.0765	80.5395	2.1212	5.01723e-08	CB specific	0.581723	0.329108	Others	-0.108133	0.861012	Others
ENSMUSG00000036533	Cdc42ep3	protein_coding		54.9457	64.8112	8.91024	24.3315	2.33705	1.06688e-09	CB specific	1.33274	0.344139	Others	0.290582	0.653817	Others
ENSMUSG00000059146	Ntrk3	protein_coding		43.517	12.9954	0.776311	3.82558	5.64266	7.07896e-05	CB specific	3.31001	0.346204	Others	-1.6456	5.53821e-05	PHD2KO_repressed
ENSMUSG00000021904	Sema3g	protein_coding		9.30943	6.23574	0.048549	2.46345	7.17166	3.66221e-05	CB specific	5.5377	0.353882	Others	-0.286929	0.895784	Others
ENSMUSG00000053886	Sh2d4a	protein_coding		2.64721	1.7217	0.0534195	1.9219	5.20673	0.0230403	CB specific	5.85566	0.353882	Others	-1.68035	0.660136	Others
ENSMUSG00000074736	Syndig1	protein_coding		37.9411	12.1002	3.58123	12.7391	3.10431	0.000145364	CB specific	1.78727	0.366568	Others	-1.57436	0.125341	Others
ENSMUSG00000031207	Msn	protein_coding		216.153	325.321	100.673	147.735	0.808024	0.0172287	CB specific	0.483867	0.368448	Others	0.667264	0.00787215	PHD2KO_induced
ENSMUSG00000031871	Cdh5	protein_coding		32.0416	32.1141	5.71566	13.3806	2.24147	0.000101953	CB specific	1.18258	0.377925	Others	0.0783316	0.949911	Others
ENSMUSG00000030218	Mgp	protein_coding		630.431	709.55	152.277	266.728	1.79727	0.00120609	CB specific	0.785939	0.377925	Others	0.272292	0.638276	Others
ENSMUSG00000039982	Dtx4	protein_coding		6.68219	7.78013	0.822029	3.85609	2.83813	0.0832546	CB specific	3.17882	0.378438	Others	0.324519	0.842212	Others
ENSMUSG00000042807	Hecw2	protein_coding		3.08719	5.05047	0.288571	1.77627	3.09022	0.00767962	CB specific	2.58314	0.380073	Others	0.965349	0.479859	Others
ENSMUSG00000021182	Ccdc88c	protein_coding		2.29566	2.45258	0	0.688345	8.73546	0.0120336	CB specific	7.80305	0.384012	Others	0.436947	0.94245	Others
ENSMUSG00000037370	Enpp1	protein_coding		39.1188	21.7297	4.64116	11.3149	2.79419	1.09481e-06	CB specific	1.183	0.385734	Others	-0.75771	0.221851	Others
ENSMUSG00000017144	Rnd3	protein_coding		78.2571	67.5291	14.1973	28.5987	2.17926	1.44214e-05	CB specific	0.961687	0.392502	Others	-0.0954443	0.928399	Others
ENSMUSG00000001435	Col18a1	protein_coding		34.5268	25.4239	2.68395	7.71667	3.37215	9.68082e-08	CB specific	1.50344	0.397649	Others	-0.314842	0.69234	Others
ENSMUSG00000031075	Ano1	protein_coding		24.0179	39.5418	4.2378	10.7656	2.1988	1.77382e-05	CB specific	1.33002	0.401526	Others	0.783135	0.0904156	PHD2KO_induced
ENSMUSG00000030255	Sspn	protein_coding		33.1396	33.4954	5.31503	11.944	2.34848	5.36297e-06	CB specific	1.13877	0.403201	Others	0.0939007	0.929187	Others
ENSMUSG00000022607	Ptk2	protein_coding		90.0642	91.8359	12.0576	26.3696	2.60748	6.42732e-13	CB specific	0.991535	0.40436	Others	0.0967494	0.90279	Others
ENSMUSG00000000693	Loxl3	protein_coding		16.5307	15.0833	1.96218	6.60099	2.80915	0.0104599	CB specific	1.98389	0.40436	Others	0.108452	0.959514	Others
ENSMUSG00000036202	Rif1	protein_coding		9.88391	4.28104	2.19165	6.53278	1.91629	0.014598	CB specific	1.62651	0.40436	Others	-1.07961	0.166455	Others
ENSMUSG00000000632	Sez6	protein_coding		6.39552	11.3798	0.55184	3.28559	3.14591	0.0995263	CB specific	3.14647	0.410891	Others	1.10159	0.436148	Others
ENSMUSG00000032254	Kif23	protein_coding		2.19195	1.34876	0	1.20331	7.68328	0.0398283	CB specific	7.75525	0.41595	Others	-1.08989	0.898727	Others
ENSMUSG00000041911	Dlx1	protein_coding		39.1261	102.311	1.12347	5.34541	4.91276	1.9812e-07	CB specific	2.58633	0.41993	Others	1.49867	2.45195e-06	PHD2KO_induced
ENSMUSG00000001025	S100a6	protein_coding		678.239	619.565	232.495	373.517	1.26583	0.0256393	CB specific	0.653411	0.41993	Others	-0.0256688	0.981061	Others
ENSMUSG00000024063	Lbh	protein_coding		285.302	221.219	40.0991	64.4484	2.5586	2.25423e-10	CB specific	0.608202	0.43539	Others	-0.295484	0.60336	Others
ENSMUSG00000020044	Timp3	protein_coding		659.786	1091.45	284.002	398.03	0.928503	1.33042e-05	CB specific	0.401703	0.43539	Others	0.758631	0.00197107	PHD2KO_induced
ENSMUSG00000021464	Ror2	protein_coding		2.07923	2.38362	0	0.918794	8.25156	0.0231915	CB specific	7.71078	0.436477	Others	0.532798	0.914267	Others
ENSMUSG00000110618	Gm39822	lncRNA		5.35795	5.90809	0	1.20841	9.48435	9.0701e-07	CB specific	7.70857	0.436821	Others	0.158762	0.959514	Others
ENSMUSG00000032525	Nktr	protein_coding		31.7585	16.8526	9.28115	19.2482	1.49351	0.000174356	CB specific	0.940324	0.438667	Others	-1.07171	0.199265	Others
ENSMUSG00000031714	Gab1	protein_coding		29.3363	25.4748	1.44996	6.35916	4.02015	1.28109e-07	CB specific	2.06869	0.443372	Others	-0.11502	0.920139	Others
ENSMUSG00000022324	Matn2	protein_coding		261.679	157.293	48.9689	72.7915	2.14267	8.51245e-16	CB specific	0.517737	0.451472	Others	-0.677111	0.00285456	PHD2KO_repressed
ENSMUSG00000026478	Lamc1	protein_coding		33.1978	26.9055	3.70226	8.70751	2.91082	2.0164e-09	CB specific	1.25423	0.458376	Others	-0.252681	0.757723	Others
ENSMUSG00000019876	Pkib	protein_coding		1470.24	473.31	18.7915	37.9298	5.98911	2.21297e-25	CB specific	0.977841	0.466186	Others	-1.50973	1.27413e-11	PHD2KO_repressed
ENSMUSG00000024006	Stk38	protein_coding		57.4012	38.4714	15.8062	30.2647	1.56197	0.00123399	CB specific	0.897648	0.466186	Others	-0.506688	0.371119	Others
ENSMUSG00000013766	Ly6g6e	protein_coding		7.2865	1.55	0	3.61489	8.15426	0.00676064	CB specific	7.66025	0.466186	Others	-3.0249	0.453723	Others
ENSMUSG00000032740	Ccdc88a	protein_coding		14.5604	11.5655	5.43588	10.3144	1.18007	0.099581	CB specific	0.893888	0.466186	Others	-0.22667	0.826626	Others
ENSMUSG00000026249	Serpine2	protein_coding		212.189	311.434	40.7048	66.1029	2.11647	2.74517e-05	CB specific	0.632203	0.470041	Others	0.650063	0.124531	Others
ENSMUSG00000042116	Vwa1	protein_coding		137.782	121.964	10.6503	21.3668	3.44158	4.33879e-15	CB specific	0.934276	0.480584	Others	-0.114396	0.882423	Others
ENSMUSG00000027489	Necab3	protein_coding		13.5931	10.6	2.10383	10.0681	2.33137	0.0767104	CB specific	2.36739	0.480584	Others	-0.206456	0.944399	Others
ENSMUSG00000030336	Cd27	protein_coding		5.19609	1.08657	0	2.46723	7.76918	0.0298375	CB specific	7.57452	0.481756	Others	-3.53609	0.410946	Others
ENSMUSG00000027797	Dclk1	protein_coding		18.899	50.7633	1.27588	7.17337	3.54137	3.66824e-05	CB specific	2.4026	0.493432	Others	1.48082	7.48795e-08	PHD2KO_induced
ENSMUSG00000042507	Mideas	protein_coding		1.77579	0.981782	0.159278	1.54221	3.19517	0.0134268	CB specific	3.23418	0.495121	Others	-1.54557	0.653996	Others
ENSMUSG00000028337	Coro2a	protein_coding		8.54224	3.59337	0.555269	3.79488	3.58745	0.0413061	CB specific	3.58894	0.497969	Others	-1.15374	0.281638	Others
ENSMUSG00000067878	Map7d3	protein_coding		2.83355	0.257031	0	1.1928	8.68224	0.0023804	CB specific	7.53535	0.49941	Others	-3.17	0.22057	Others
ENSMUSG00000058013	Septin11	protein_coding		85.8138	70.2441	31.9935	47.539	1.13745	0.0216314	CB specific	0.523834	0.49941	Others	-0.166541	0.832828	Others
ENSMUSG00000020901	Pik3r5	protein_coding		3.36822	0.394828	0	0.643871	9.34676	6.18942e-05	CB specific	7.55509	0.507327	Others	-3.41116	0.315933	Others
ENSMUSG00000036989	Trim3	protein_coding		34.3383	23.906	6.54948	17.4434	2.08152	0.011818	CB specific	1.44135	0.507327	Others	-0.435244	0.679045	Others
ENSMUSG00000024366	Gfra3	protein_coding		127.575	118.188	13.5885	37.0166	2.96249	3.1043e-14	CB specific	1.1267	0.507591	Others	-0.0491644	0.958035	Others
ENSMUSG00000069662	Marcks	protein_coding		133.697	105.033	29.0456	47.8135	1.94594	2.81898e-07	CB specific	0.629076	0.51078	Others	-0.291268	0.544715	Others
ENSMUSG00000071379	Hpcal1	protein_coding		38.0621	56.3071	10.9251	26.0918	1.5223	0.00374936	CB specific	1.22561	0.515739	Others	0.632043	0.333816	Others
ENSMUSG00000008398	Elk3	protein_coding		21.7784	23.647	8.37653	16.5613	1.11301	0.0782062	CB specific	0.975783	0.515739	Others	0.0331778	0.988616	Others
ENSMUSG00000040943	Tet2	protein_coding		13.9024	9.73182	3.44592	7.69766	1.76373	0.0587376	CB specific	1.23747	0.521834	Others	-0.560476	0.774798	Others
ENSMUSG00000055322	Tns1	protein_coding		82.6022	50.6845	38.0648	51.4008	0.851646	0.0118952	CB specific	0.435948	0.52917	Others	-0.655951	0.0149894	PHD2KO_repressed
ENSMUSG00000025666	Tmem47	protein_coding		68.884	86.2673	16.2585	27.5469	1.81576	4.22894e-05	CB specific	0.737272	0.537342	Others	0.400881	0.301387	Others
ENSMUSG00000039883	Lrrc17	protein_coding		26.7393	24.7607	0.388927	3.84606	5.7139	0.000489807	CB specific	4.73553	0.547916	Others	-0.109303	0.947743	Others
ENSMUSG00000027996	Sfrp2	protein_coding		119.589	45.7348	1.47259	7.64848	6.09187	2.44814e-28	CB specific	2.22744	0.555165	Others	-1.47224	0.00143882	PHD2KO_repressed
ENSMUSG00000005267	Zfp287	protein_coding		8.87562	7.91038	0.73975	4.08369	3.22918	0.0115273	CB specific	2.80779	0.555165	Others	-0.118296	0.959178	Others
ENSMUSG00000015085	Entpd2	protein_coding		69.2756	48.315	1.92551	7.75877	4.95429	1.11896e-08	CB specific	2.36191	0.556687	Others	-0.462684	0.415374	Others
ENSMUSG00000037242	Clic4	protein_coding		225.515	314.311	64.0752	90.0876	1.52898	1.92845e-09	CB specific	0.431803	0.559138	Others	0.525158	0.0695964	Others
ENSMUSG00000074971	Fibin	protein_coding		17.7844	18.9924	2.89337	8.29297	2.41682	0.0431877	CB specific	1.83724	0.563339	Others	0.165506	0.92016	Others
ENSMUSG00000039529	Atp8b1	protein_coding		7.42655	11.5554	0	0.403021	11.3812	2.74732e-23	CB specific	7.42796	0.564213	Others	0.67546	0.310955	Others
ENSMUSG00000043673	Kcns3	protein_coding	Yes	2.21516	1.89769	0	0.962395	8.29922	0.0240376	CB specific	7.47844	0.564213	Others	0.0687256	0.988616	Others
ENSMUSG00000014496	Ankrd28	protein_coding		8.21494	5.50685	0.637348	2.92687	3.39407	0.000108116	CB specific	2.17536	0.565541	Others	-0.418785	0.722962	Others
ENSMUSG00000021390	Ogn	protein_coding		74.7124	64.0342	24.6863	42.2409	1.31443	0.00137344	CB specific	0.713679	0.56686	Others	-0.198687	0.788953	Others
ENSMUSG00000022514	Il1rap	protein_coding		11.3427	10.7627	2.40037	6.70957	1.98749	0.0085105	CB specific	1.51119	0.567003	Others	0.00226983	0.999465	Others
ENSMUSG00000041696	Rasl12	protein_coding		49.5858	52.631	3.31344	10.5717	3.61836	2.4846e-14	CB specific	1.51029	0.568527	Others	0.172537	0.861148	Others
ENSMUSG00000027208	Fgf7	protein_coding		9.25137	9.09239	0	1.08011	10.3681	1.06688e-09	CB specific	7.45847	0.580229	Others	0.0615831	0.978691	Others
ENSMUSG00000025194	Abcc2	protein_coding		11.9609	5.88539	0	0.370051	11.997	0.0148571	CB specific	7.1796	0.580229	Others	-0.118443	0.980168	Others
ENSMUSG00000021469	Msx2	protein_coding		13.4102	6.0315	2.75393	0.349286	2.03475	0.0574895	CB specific	-4.63443	0.580229	Others	-1.11285	0.456563	Others
ENSMUSG00000042286	Stab1	protein_coding		51.738	36.4088	13.5672	27.9824	1.70228	0.0933027	CB specific	1.33616	0.580229	Others	-0.46952	0.688865	Others
ENSMUSG00000031375	Bgn	protein_coding		344.336	360.024	99.7955	136.253	1.5232	0.00117777	CB specific	0.409437	0.581677	Others	0.16366	0.793121	Others
ENSMUSG00000007805	Twist2	protein_coding		15.6521	4.4469	0	2.67711	9.58393	0.000170043	CB specific	7.41321	0.584007	Others	-1.40706	0.543133	Others
ENSMUSG00000031626	Sorbs2	protein_coding		86.4992	100.675	11.3446	21.6379	2.64036	3.86325e-11	CB specific	0.876022	0.586868	Others	0.305299	0.552507	Others
ENSMUSG00000046027	Stard5	protein_coding		19.3484	20.5913	5.5907	13.8826	1.50666	0.0116228	CB specific	1.27762	0.587468	Others	0.117117	0.945238	Others
ENSMUSG00000021411	Pxdc1	protein_coding		8.87667	3.08628	1.67287	0	2.14098	0.048646	CB specific	-7.53469	0.599262	Others	-1.48453	0.352199	Others
ENSMUSG00000038521	C1s1	protein_coding		162.572	128.853	29.698	46.9126	2.19796	1.17428e-08	CB specific	0.68176	0.600712	Others	-0.287989	0.532646	Others
ENSMUSG00000062866	Phactr2	protein_coding		134.717	85.1252	45.064	59.1092	1.2996	0.000380465	CB specific	0.367182	0.600712	Others	-0.611249	0.061114	PHD2KO_repressed
ENSMUSG00000069920	B3gnt9	protein_coding		10.2003	11.679	0.0624155	3.63825	6.85101	2.92604e-05	CB specific	5.34469	0.6035	Others	0.338712	0.843569	Others
ENSMUSG00000048583	Igf2	protein_coding		75.1603	44.6194	20.6032	44.6231	1.56994	0.00207786	CB specific	1.07666	0.617357	Others	-0.688603	0.302667	Others
ENSMUSG00000018830	Myh11	protein_coding		71.5346	58.2551	1.49057	3.83248	5.33556	3.77131e-13	CB specific	1.47368	0.626819	Others	-0.142933	0.901169	Others
ENSMUSG00000019978	Epb41l2	protein_coding		46.5847	45.3134	12.2386	22.5514	1.66645	0.00698748	CB specific	0.803338	0.635132	Others	0.0898498	0.948668	Others
ENSMUSG00000042035	Igsf3	protein_coding		105.473	61.3731	12.7899	19.363	2.78934	2.68912e-09	CB specific	0.666828	0.63956	Others	-0.714489	0.0149894	PHD2KO_repressed
ENSMUSG00000031451	Gas6	protein_coding		114.214	112.931	52.0638	79.2148	0.853423	0.0228572	CB specific	0.517143	0.64964	Others	0.0507069	0.960752	Others
ENSMUSG00000029439	Sfswap	protein_coding		30.5578	16.7194	6.5701	14.6882	1.98888	0.0171087	CB specific	1.31091	0.651755	Others	-0.779707	0.381147	Others
ENSMUSG00000029309	Sparcl1	protein_coding		639.43	568.485	53.218	81.6204	3.32691	5.42387e-23	CB specific	0.507015	0.666025	Others	-0.108199	0.839085	Others
ENSMUSG00000026023	Cdk15	protein_coding		3.38059	1.62037	0	1.18621	8.14391	0.00737691	CB specific	7.20274	0.667838	Others	-1.29689	0.739363	Others
ENSMUSG00000002341	Ncan	protein_coding		9.40369	1.29137	1.33269	0.205498	2.52995	0.00711899	CB specific	-4.65328	0.669032	Others	-2.61982	0.00133653	PHD2KO_repressed
ENSMUSG00000095304	Plac9	protein_coding		355.15	398.048	59.0455	101.755	2.33198	2.01642e-07	CB specific	0.773682	0.669818	Others	0.229083	0.734589	Others
ENSMUSG00000033577	Myo6	protein_coding		25.3676	25.512	8.04374	13.2109	1.3598	0.000255396	CB specific	0.679562	0.669818	Others	0.0708468	0.946698	Others
ENSMUSG00000023886	Smoc2	protein_coding		46.827	60.444	9.74193	4.69518	2.02811	0.0127715	CB specific	-1.55997	0.669818	Others	0.486085	0.51504	Others
ENSMUSG00000030772	Dkk3	protein_coding		131.243	99.7531	52.9858	75.1546	1.04749	0.0174103	CB specific	0.45534	0.669818	Others	-0.318833	0.484952	Others
ENSMUSG00000030873	Scnn1b	protein_coding		31.2497	30.8871	0	21.6003	11.9988	1.21338e-14	CB specific	11.9985	0.682914	Others	0.236688	0.888412	Others
ENSMUSG00000039616	Mocos	protein_coding		12.8825	8.46114	1.56026	6.9101	2.81067	0.027303	CB specific	1.83553	0.685676	Others	-0.240627	0.933981	Others
ENSMUSG00000036890	Gtdc1	protein_coding		33.8075	18.1602	0.942268	4.66693	4.7841	0.0131721	CB specific	4.25604	0.697103	Others	-0.836855	0.237458	Others
ENSMUSG00000031517	Gpm6a	protein_coding		28.5417	11.0056	2.26462	0.215975	3.41578	0.00226939	CB specific	-4.84128	0.698139	Others	-1.27513	0.00407032	PHD2KO_repressed
ENSMUSG00000030815	Phkg2	protein_coding		74.6206	46.3793	32.7498	60.4952	0.892263	0.0812432	CB specific	0.79786	0.698139	Others	-0.605294	0.334006	Others
ENSMUSG00000039934	Gsap	protein_coding		22.9262	12.0459	6.89944	14.219	1.47185	0.00885004	CB specific	0.993595	0.702402	Others	-0.868941	0.169481	Others
ENSMUSG00000001918	Slc1a5	protein_coding		142.667	106.965	22.3958	42.3505	2.40448	1.24945e-09	CB specific	0.765207	0.705304	Others	-0.353843	0.415833	Others
ENSMUSG00000042129	Rassf4	protein_coding		19.0028	13.2665	3.65646	9.14634	2.11308	0.000367165	CB specific	1.11145	0.712765	Others	-0.488663	0.633756	Others
ENSMUSG00000047330	Kcne4	protein_coding	Yes	10.9233	15.6818	2.65944	7.53002	1.69788	0.0991604	CB specific	1.6251	0.714254	Others	0.59246	0.540977	Others
ENSMUSG00000053166	Cdh22	protein_coding		12.2091	11.1433	0.707491	3.75441	3.77942	0.0178556	CB specific	2.40563	0.733265	Others	0.384837	0.884379	Others
ENSMUSG00000028047	Thbs3	protein_coding		49.5629	36.892	1.24604	5.3625	5.10535	0.00647227	CB specific	4.26226	0.734479	Others	-0.468992	0.597632	Others
ENSMUSG00000054793	Cadm4	protein_coding		16.468	7.77528	2.57326	0.292778	2.45899	0.048637	CB specific	-4.72305	0.734479	Others	-0.915614	0.432073	Others
ENSMUSG00000026062	Slc9a2	protein_coding		45.6166	11.3031	0	0.533801	13.2917	1.44647e-58	CB specific	6.94529	0.736324	Others	-1.96641	8.34269e-08	PHD2KO_repressed
ENSMUSG00000000031	H19	lncRNA		29.3873	40.0861	0	19.7393	11.4488	3.75249e-10	CB specific	11.2879	0.736324	Others	0.733538	0.404715	Others
ENSMUSG00000024299	Adamts10	protein_coding		39.5889	20.8324	5.76025	11.6735	2.53709	0.00091428	CB specific	1.12866	0.736324	Others	-0.870646	0.0802919	PHD2KO_repressed
ENSMUSG00000007989	Fzd3	protein_coding		4.8086	2.40279	1.22766	2.63511	1.71129	0.0159469	CB specific	1.17985	0.743534	Others	-0.930709	0.206346	Others
ENSMUSG00000048915	Efna5	protein_coding		116.872	57.4505	48.0014	34.6577	1.00987	0.0332977	CB specific	-0.490915	0.744503	Others	-0.957229	0.0157027	PHD2KO_repressed
ENSMUSG00000036198	Arhgap36	protein_coding		37.0286	6.61384	3.91085	9.42248	2.98231	6.21089e-06	CB specific	1.29472	0.746107	Others	-2.51544	8.14304e-05	PHD2KO_repressed
ENSMUSG00000067818	Myl9	protein_coding		767.11	823.273	91.9911	140.839	2.78536	3.61195e-10	CB specific	0.549149	0.746581	Others	0.201772	0.812451	Others
ENSMUSG00000063531	Sema3e	protein_coding		5.72781	17.3879	0.303706	1.53556	3.84423	0.0841862	CB specific	4.22228	0.749064	Others	1.69477	0.000711434	PHD2KO_induced
ENSMUSG00000042745	Id1	protein_coding		399.333	480.24	97.9515	160.761	1.7356	0.000712052	CB specific	0.670537	0.749509	Others	0.364059	0.529362	Others
ENSMUSG00000075254	Heg1	protein_coding		71.2746	77.7516	12.932	19.0875	2.18608	1.34408e-12	CB specific	0.535264	0.754749	Others	0.185901	0.669825	Others
ENSMUSG00000059921	Unc5c	protein_coding		9.37271	2.61723	2.33648	0.9862	1.74803	0.053004	CB specific	-1.51581	0.754749	Others	-1.6903	0.0196558	PHD2KO_repressed
ENSMUSG00000029231	Pdgfra	protein_coding		24.1236	16.2486	6.23807	11.7634	1.63342	0.00143364	CB specific	0.894315	0.756866	Others	-0.520521	0.367299	Others
ENSMUSG00000040046	Tph1	protein_coding		4.85372	295.511	0	12.3282	9.48764	0.0512339	CB specific	10.9931	0.756866	Others	7.12083	0.161505	Others
ENSMUSG00000059857	Ntng1	protein_coding		10.2885	5.85596	0.259044	1.28833	4.90561	0.0147535	CB specific	3.51517	0.757161	Others	-0.615181	0.614754	Others
ENSMUSG00000029661	Col1a2	protein_coding		229.718	169.888	17.5252	27.189	3.44745	1.06454e-09	CB specific	0.560616	0.759056	Others	-0.318658	0.41065	Others
ENSMUSG00000029580	Actb	protein_coding		3252.85	1196.61	842.44	715.58	1.68887	8.79613e-06	CB specific	-0.259116	0.759056	Others	-1.39941	1.43463e-15	PHD2KO_repressed
ENSMUSG00000030562	Nox4	protein_coding		9.47114	9.35131	0.929345	3.53198	3.09881	0.00091428	CB specific	2.07445	0.759056	Others	0.0212095	0.994013	Others
ENSMUSG00000026566	Mpzl1	protein_coding		127.691	127.68	35.541	57.6238	1.55569	0.00102025	CB specific	0.59248	0.759056	Others	0.11318	0.894631	Others
ENSMUSG00000002985	Apoe	protein_coding		7286.61	5438.53	2948.3	2592.66	1.04118	0.0028823	CB specific	-0.254028	0.759056	Others	-0.357663	0.165448	Others
ENSMUSG00000034810	Scn7a	protein_coding		72.7478	42.7988	3.77075	7.67699	3.98167	1.01465e-45	CB specific	0.912732	0.759575	Others	-0.710947	0.0023126	PHD2KO_repressed
ENSMUSG00000091243	Vgll3	protein_coding		23.9473	21.589	2.14083	6.0922	3.24541	0.000170043	CB specific	1.70628	0.759575	Others	-0.0347676	0.981728	Others
ENSMUSG00000070047	Fat1	protein_coding		4.50966	3.30683	1.18938	0.371253	1.61847	0.0248178	CB specific	-2.09073	0.759575	Others	-0.489228	0.716853	Others
ENSMUSG00000045180	Shroom2	protein_coding		20.8611	12.6141	6.09876	2.24351	1.45397	0.0269207	CB specific	-1.52356	0.759575	Others	-0.644092	0.377596	Others
ENSMUSG00000047654	Tssk6	protein_coding		4.57288	3.16093	0	2.63743	7.25316	0.0784266	CB specific	6.98486	0.759575	Others	-0.305108	0.964167	Others
ENSMUSG00000029468	P2rx7	protein_coding		43.4267	29.0855	4.46718	7.81484	3.08366	0.0917056	CB specific	2.59153	0.75959	Others	-0.508046	0.466749	Others
ENSMUSG00000031799	Tpm4	protein_coding		243.871	343.166	115.278	152.237	0.794949	0.0293547	CB specific	0.371661	0.764865	Others	0.571671	0.0195767	Others
ENSMUSG00000027276	Jag1	protein_coding		105.04	48.7839	2.19765	5.25828	5.31235	2.14724e-29	CB specific	1.21242	0.777513	Others	-1.03576	5.36765e-06	PHD2KO_repressed
ENSMUSG00000005397	Nid1	protein_coding		30.835	28.3899	7.98907	14.5479	1.66599	1.36654e-06	CB specific	0.738106	0.777513	Others	-0.0646571	0.949461	Others
ENSMUSG00000020542	Myocd	protein_coding		9.42423	10.0188	0	0.958767	10.3113	4.24818e-05	CB specific	6.69798	0.777513	Others	0.644886	0.752375	Others
ENSMUSG00000106734	Gm20559	lncRNA		44.3034	22.2673	9.15685	19.7091	1.97703	0.0001504	CB specific	1.07327	0.777513	Others	-0.943946	0.125018	Others
ENSMUSG00000020635	Fkbp1b	protein_coding		143.742	102.552	50.9697	89.5861	1.21702	0.00228334	CB specific	0.755224	0.777513	Others	-0.439244	0.483409	Others
ENSMUSG00000014602	Kif1a	protein_coding		63.1453	48.6069	19.5462	13.7558	1.38559	0.00332753	CB specific	-0.627059	0.777513	Others	-0.377018	0.546353	Others
ENSMUSG00000047996	Prrg1	protein_coding		8.81425	6.01309	0.511338	3.07902	3.7719	0.000566089	CB specific	2.45813	0.780089	Others	-0.384553	0.840594	Others
ENSMUSG00000001150	Mcm3ap	protein_coding		37.879	16.4018	7.31236	15.2714	2.07308	0.0148328	CB specific	1.02631	0.780089	Others	-1.10886	0.142317	Others
ENSMUSG00000107655	Gm44220	TEC		19.3663	9.03225	2.82155	6.55867	2.56019	0.0591042	CB specific	1.71406	0.780089	Others	-0.912948	0.255058	Others
ENSMUSG00000008932	Slc1a7	protein_coding		7.34333	6.68249	0	0.84269	9.87642	3.80005e-06	CB specific	6.81328	0.783463	Others	0.0605993	0.983055	Others
ENSMUSG00000036591	Arhgap21	protein_coding		7.44781	5.75857	2.12249	5.17607	1.52198	0.0173113	CB specific	1.19691	0.785993	Others	-0.314321	0.847747	Others
ENSMUSG00000027875	Hmgcs2	protein_coding		63.1639	76.9299	8.35458	16.9278	2.67122	8.7869e-07	CB specific	0.873263	0.786378	Others	0.309318	0.538103	Others
ENSMUSG00000023963	Cyp39a1	protein_coding		91.3252	50.2501	15.0719	25.2328	2.3229	6.33441e-11	CB specific	0.711655	0.787876	Others	-0.793153	0.00920994	PHD2KO_repressed
ENSMUSG00000006586	Runx1t1	protein_coding		50.6318	22.4435	1.8188	4.34682	4.564	4.01294e-09	CB specific	1.58333	0.787876	Others	-1.0847	0.000261258	PHD2KO_repressed
ENSMUSG00000031342	Gpm6b	protein_coding		292.34	190.085	33.0285	47.6032	2.8693	7.83941e-23	CB specific	0.460058	0.789655	Others	-0.55436	0.0323024	Others
ENSMUSG00000036103	Colec12	protein_coding		24.6838	38.8259	8.39426	14.6627	1.31155	0.0736109	CB specific	0.841401	0.789763	Others	0.709096	0.125674	Others
ENSMUSG00000073557	Ppp1r12b	protein_coding		10.5631	10.1214	1.92231	4.43488	2.2384	0.0102756	CB specific	1.35364	0.791141	Others	0.00061864	1	Others
ENSMUSG00000093550	Higd1c	protein_coding		1203.17	1064.29	4.48785	25.0078	7.72976	1.16806e-22	CB specific	2.76364	0.792671	Others	-0.0933557	0.908754	Others
ENSMUSG00000024659	Anxa1	protein_coding		138.61	162.289	23.8977	40.33	2.27522	7.16958e-09	CB specific	0.717996	0.795125	Others	0.262315	0.652927	Others
ENSMUSG00000051242	Pcdhb9	protein_coding		13.0676	11.9775	2.25083	6.51318	2.28309	0.0369177	CB specific	1.49801	0.795125	Others	0.107466	0.959653	Others
ENSMUSG00000020723	Cacng4	protein_coding		3.90749	4.18016	0.590492	3.5239	2.46142	0.0345698	CB specific	2.49435	0.800014	Others	0.135373	0.964457	Others
ENSMUSG00000026389	Steap3	protein_coding		28.3581	21.4064	8.37595	3.24161	1.45733	0.0418282	CB specific	-1.45608	0.801667	Others	-0.303423	0.821933	Others
ENSMUSG00000037761	Actr5	protein_coding		6.98291	1.77724	0.283199	2.306	4.41408	0.0483821	CB specific	4.31577	0.804147	Others	-1.89718	0.234563	Others
ENSMUSG00000025902	Sox17	protein_coding		213.942	199.572	11.8345	26.741	3.90009	5.61064e-30	CB specific	1.14937	0.804973	Others	-0.104348	0.930821	Others
ENSMUSG00000028763	Hspg2	protein_coding		86.215	64.8419	10.913	20.3615	2.69893	4.1459e-09	CB specific	0.868134	0.804973	Others	-0.343463	0.532845	Others
ENSMUSG00000027993	Trim2	protein_coding		46.2366	27.1746	16.8186	24.8218	1.17867	0.00103623	CB specific	0.512043	0.804973	Others	-0.739704	0.107995	Others
ENSMUSG00000035569	Ankrd11	protein_coding		27.7848	19.5712	10.1989	16.4671	1.14659	0.00678417	CB specific	0.65642	0.804973	Others	-0.45859	0.373881	Others
ENSMUSG00000026393	Nek7	protein_coding		123.678	119.042	53.6518	71.9734	0.895347	0.0393789	CB specific	0.390848	0.804973	Others	0.0387598	0.9619	Others
ENSMUSG00000051111	Sv2c	protein_coding		7.44292	2.53945	0.40414	1.65325	3.92758	0.00523737	CB specific	2.02855	0.80964	Others	-0.997738	0.476794	Others
ENSMUSG00000048371	Pdp2	protein_coding		116.253	34.6926	45.7655	35.2375	1.04632	0.0230135	CB specific	-0.412507	0.80964	Others	-1.66756	3.96456e-14	PHD2KO_repressed
ENSMUSG00000021319	Sfrp4	protein_coding		63.8293	66.4678	2.41098	7.88992	4.51493	6.07094e-07	CB specific	1.73071	0.809674	Others	-0.140954	0.914677	Others
ENSMUSG00000061410	Zcchc14	protein_coding		20.0599	14.072	7.00515	12.5591	1.23877	0.0545458	CB specific	0.845206	0.810244	Others	-0.408214	0.671741	Others
ENSMUSG00000036169	Sostdc1	protein_coding		211.62	148.557	7.47029	16.9902	4.55103	1.58097e-32	CB specific	1.13123	0.810677	Others	-0.440071	0.295347	Others
ENSMUSG00000061353	Cxcl12	protein_coding		276.017	159.808	47.7978	76.0497	2.25346	4.71554e-07	CB specific	0.563534	0.811217	Others	-0.689195	0.0278224	PHD2KO_repressed
ENSMUSG00000025283	Sat1	protein_coding		1408.44	592.008	396.57	506.307	1.55363	0.00178792	CB specific	0.4009	0.811217	Others	-1.15528	7.17108e-08	PHD2KO_repressed
ENSMUSG00000069833	Ahnak	protein_coding		72.7841	48.2405	9.6569	13.0691	2.58723	2.44163e-05	CB specific	0.523848	0.814555	Others	-0.548696	0.0150128	Others
ENSMUSG00000021765	Fst	protein_coding		47.1287	19.0109	2.7857	11.8873	3.77596	3.12149e-05	CB specific	1.63559	0.814555	Others	-1.03523	0.196056	Others
ENSMUSG00000022575	Gsdmd	protein_coding		27.4399	19.8594	2.58906	8.42176	3.07974	0.00115337	CB specific	1.81751	0.814555	Others	-0.44137	0.732782	Others
ENSMUSG00000041556	Fbxo2	protein_coding		413.777	174.756	136.104	98.113	1.34974	0.0960216	CB specific	-0.532093	0.814555	Others	-0.999798	0.0295172	PHD2KO_repressed
ENSMUSG00000028996	Rbp7	protein_coding		263.533	656.319	11.1502	34.4065	4.27116	1.77338e-15	CB specific	1.59087	0.81847	Others	1.39078	0.000157573	PHD2KO_induced
ENSMUSG00000041828	Abca8a	protein_coding		133.384	84.3677	10.1444	16.7633	3.41513	9.12338e-14	CB specific	0.700698	0.81847	Others	-0.605815	0.061114	PHD2KO_repressed
ENSMUSG00000025006	Sorbs1	protein_coding		161.146	172.533	28.8492	44.8583	2.22333	0.00202773	CB specific	0.720217	0.81847	Others	0.270145	0.710328	Others
ENSMUSG00000040624	Plekhg1	protein_coding		14.61	8.29035	0.848813	2.98619	3.83179	4.14966e-11	CB specific	1.78871	0.823299	Others	-0.845682	0.295347	Others
ENSMUSG00000027333	Smox	protein_coding		30.6526	32.0742	10.2064	20.776	1.2823	0.0499964	CB specific	1.00819	0.823613	Others	0.112712	0.944632	Others
ENSMUSG00000058690	Ccser2	protein_coding		60.6856	44.465	13.7842	20.6823	1.86531	3.64717e-05	CB specific	0.55602	0.826089	Others	-0.362051	0.629503	Others
ENSMUSG00000038214	Bend3	protein_coding		0.722664	0.456719	0	0.69053	7.6856	0.0933027	CB specific	6.04748	0.827474	Others	-0.391882	0.975007	Others
ENSMUSG00000037533	Rapgef6	protein_coding		14.0747	9.62998	4.30037	8.28668	1.45065	0.00225964	CB specific	0.804612	0.828505	Others	-0.488113	0.466749	Others
ENSMUSG00000104851	E030026E10Rik	TEC		5.65736	3.00092	0.285944	2.01812	3.91729	0.05227	CB specific	3.27263	0.828505	Others	-1.51421	0.415374	Others
ENSMUSG00000041329	Atp1b2	protein_coding		359.882	405.767	81.811	118.682	1.85421	2.01106e-18	CB specific	0.422481	0.830741	Others	0.22928	0.55844	Others
ENSMUSG00000079017	Ifi27l2a	protein_coding		532.004	265.424	83.7919	158.476	2.38857	8.93398e-07	CB specific	0.882633	0.830741	Others	-0.918523	0.0708871	PHD2KO_repressed
ENSMUSG00000051041	Olfml1	protein_coding		51.5239	39.9759	9.37808	20.1999	2.19477	1.67077e-06	CB specific	1.02207	0.830741	Others	-0.306344	0.718305	Others
ENSMUSG00000060594	Layn	protein_coding		48.9554	41.0879	12.3082	26.3027	1.69775	0.00152914	CB specific	1.02108	0.830741	Others	-0.191721	0.898606	Others
ENSMUSG00000071042	Rasgrp3	protein_coding		14.7134	19.3217	4.39681	8.30294	1.50742	0.0936342	CB specific	1.08121	0.830741	Others	0.491496	0.552507	Others
ENSMUSG00000001768	Rin2	protein_coding		30.8193	30.9834	6.71352	12.5029	1.92008	1.69443e-07	CB specific	0.814564	0.831005	Others	-0.0104131	0.996042	Others
ENSMUSG00000050234	Gja4	protein_coding		58.4194	66.0053	5.3785	14.8256	3.18204	6.36454e-06	CB specific	1.30678	0.831005	Others	0.314262	0.739777	Others
ENSMUSG00000028195	Ccn1	protein_coding		45.2284	39.8176	8.81593	18.1225	2.03255	0.025523	CB specific	1.2118	0.831005	Others	-0.251431	0.85982	Others
ENSMUSG00000026827	Gpd2	protein_coding		13.0682	10.281	3.28816	6.92945	1.66667	0.0599214	CB specific	1.1061	0.831005	Others	-0.251437	0.82195	Others
ENSMUSG00000040855	Reps2	protein_coding		2.85212	0.682655	0.097394	0.894196	4.516	0.0496895	CB specific	4.53569	0.831471	Others	-1.94351	0.155954	Others
ENSMUSG00000033016	Nfatc1	protein_coding		15.1749	46.6725	3.95186	8.65206	1.67707	0.0572699	CB specific	1.01892	0.838529	Others	1.78766	0.00017692	PHD2KO_induced
ENSMUSG00000019874	Fabp7	protein_coding		700.907	384.274	140.016	95.183	2.05029	2.84534e-07	CB specific	-0.608303	0.839023	Others	-0.792261	0.0511843	PHD2KO_repressed
ENSMUSG00000054752	Fsd1l	protein_coding		10.9969	5.17186	1.71769	5.17366	2.36577	7.6126e-05	CB specific	1.49515	0.839023	Others	-1.07671	0.195063	Others
ENSMUSG00000030527	Crtc3	protein_coding		15.1138	13.3165	3.23054	6.84981	1.98061	0.00544758	CB specific	1.13296	0.839023	Others	-0.110378	0.956285	Others
ENSMUSG00000026355	Mcm6	protein_coding		30.776	18.8268	7.88349	15.9281	1.67417	0.00645174	CB specific	0.922346	0.839023	Others	-0.615505	0.476532	Others
ENSMUSG00000019467	Arhgef25	protein_coding		45.3325	40.3543	8.68022	16.5047	2.12946	0.0110303	CB specific	1.07224	0.839023	Others	-0.0379542	0.979648	Others
ENSMUSG00000031605	Klhl2	protein_coding		8.27232	4.91963	2.10397	5.80165	1.69778	0.0141431	CB specific	1.42502	0.839023	Others	-0.715605	0.586154	Others
ENSMUSG00000034610	Tut4	protein_coding		22.3854	16.3132	5.32946	10.9011	1.7591	0.0174318	CB specific	0.995934	0.839023	Others	-0.333742	0.80331	Others
ENSMUSG00000048154	Kmt2d	protein_coding		15.0397	6.60405	5.79342	3.66596	1.12032	0.0216865	CB specific	-0.627031	0.839023	Others	-1.19531	0.000157214	PHD2KO_repressed
ENSMUSG00000074305	Peak1	protein_coding		6.63916	5.76661	2.22118	4.5018	1.29185	0.0395978	CB specific	0.984314	0.839023	Others	-0.18339	0.899706	Others
ENSMUSG00000047710	Champ1	protein_coding		15.28	9.44603	4.4575	9.33843	1.45418	0.0587376	CB specific	1.07584	0.839023	Others	-0.640757	0.430456	Others
ENSMUSG00000034120	Srsf2	protein_coding		895.498	296.308	286.948	347.826	1.38266	0.0646287	CB specific	0.44998	0.839023	Others	-1.57859	1.70455e-11	PHD2KO_repressed
ENSMUSG00000022504	Ciita	protein_coding		2.13209	2.26164	0.411344	1.66875	2.12698	0.0887695	CB specific	2.06651	0.839023	Others	-0.660396	0.858239	Others
ENSMUSG00000013523	Bcas1	protein_coding		17.3503	12.7142	1.95982	0.0273205	2.96905	0.0456479	CB specific	-5.52451	0.84266	Others	-0.421803	0.816449	Others
ENSMUSG00000041577	Prelp	protein_coding		79.4532	91.6818	23.2309	38.4173	1.50064	1.50472e-05	CB specific	0.571239	0.84329	Others	0.211474	0.770127	Others
ENSMUSG00000006369	Fbln1	protein_coding		25.7138	41.8356	4.62452	10.7467	2.22533	0.00107209	CB specific	1.10983	0.844223	Others	0.68307	0.436682	Others
ENSMUSG00000038267	Slc22a23	protein_coding		2.70516	0.960378	0.0062295	0.436484	8.30198	0.0274112	CB specific	5.99867	0.845269	Others	0.187675	0.980674	Others
ENSMUSG00000026042	Col5a2	protein_coding		16.2829	14.2886	0.961978	2.64307	3.79758	2.57411e-08	CB specific	1.42774	0.845374	Others	-0.0545376	0.970674	Others
ENSMUSG00000071713	Csf2rb	protein_coding		10.6223	2.03449	0.243438	1.20225	5.04017	0.00661031	CB specific	4.08508	0.845374	Others	-2.38368	0.00745975	PHD2KO_repressed
ENSMUSG00000025964	Adam23	protein_coding		43.359	24.1273	1.65083	3.53648	4.48058	8.89348e-07	CB specific	1.45772	0.846936	Others	-0.749353	0.117697	Others
ENSMUSG00000021846	Peli2	protein_coding		10.056	5.73649	0.993016	3.88709	3.08322	0.00520597	CB specific	1.74879	0.846936	Others	-0.57609	0.681594	Others
ENSMUSG00000028128	F3	protein_coding		53.8402	37.1766	7.30451	18.9095	2.57342	0.000158236	CB specific	1.25132	0.847792	Others	-0.478728	0.453165	Others
ENSMUSG00000037110	Ralgapa2	protein_coding		5.65684	5.87177	1.02143	2.66178	2.20724	0.0123011	CB specific	1.49187	0.847792	Others	0.149601	0.93913	Others
ENSMUSG00000020758	Itgb4	protein_coding		30.5879	21.18	1.42853	0.157691	4.23039	1.36518e-09	CB specific	-3.70825	0.855503	Others	-0.44833	0.467077	Others
ENSMUSG00000004085	Map3k20	protein_coding		39.6923	26.4206	5.36632	10.7936	2.56086	3.86193e-05	CB specific	0.935608	0.855503	Others	-0.466898	0.538603	Others
ENSMUSG00000000567	Sox9	protein_coding		19.2428	52.1431	0.755409	2.64869	4.32377	0.000186696	CB specific	2.24937	0.855503	Others	1.50318	8.75274e-05	PHD2KO_induced
ENSMUSG00000038855	Itpkb	protein_coding		12.6001	14.5506	2.89511	5.91501	1.81386	0.00165581	CB specific	0.968389	0.855503	Others	0.298233	0.748119	Others
ENSMUSG00000019872	Smpdl3a	protein_coding		79.6926	85.8044	33.7912	52.1755	0.953278	0.019104	CB specific	0.566989	0.855503	Others	0.177264	0.825958	Others
ENSMUSG00000026463	Atp2b4	protein_coding		14.7558	15.0717	6.13811	10.8517	0.971601	0.0773264	CB specific	0.728985	0.855503	Others	0.0531803	0.967545	Others
ENSMUSG00000027304	Rtf1	protein_coding		23.0535	15.0338	6.68319	14.2891	1.47747	0.0571229	CB specific	1.05522	0.859702	Others	-0.513596	0.624254	Others
ENSMUSG00000098557	Kctd12	protein_coding		9.20421	8.22323	1.96924	5.68845	1.91822	0.00514997	CB specific	1.30357	0.86782	Others	-0.0586698	0.97255	Others
ENSMUSG00000022197	Pdzd2	protein_coding		32.2767	21.0036	0.321396	3.29473	6.51426	1.25795e-08	CB specific	3.24145	0.869755	Others	-0.518393	0.482691	Others
ENSMUSG00000058587	Tmod3	protein_coding		136.101	154.385	48.44	66.132	1.19721	0.00335109	CB specific	0.395327	0.869755	Others	0.275169	0.53538	Others
ENSMUSG00000074579	Lekr1	protein_coding		4.31876	2.17214	0.441661	2.62276	2.93712	0.0455878	CB specific	2.76743	0.869755	Others	-1.02491	0.606449	Others
ENSMUSG00000115536	Gm32857	lncRNA		40.9391	0.699654	6.53635	14.5843	2.29486	0.0291763	CB specific	1.24555	0.8743	Others	-6.39792	6.19828e-07	PHD2KO_repressed
ENSMUSG00000045284	Dcaf12l1	protein_coding		23.2365	7.92115	9.84859	4.91936	0.964983	0.0493278	CB specific	-1.00765	0.874463	Others	-1.50006	0.00476624	PHD2KO_repressed
ENSMUSG00000021725	Parp8	protein_coding		20.642	19.5135	4.1545	9.72328	2.01783	0.000247617	CB specific	1.13491	0.875182	Others	-0.0328633	0.985167	Others
ENSMUSG00000029814	Igf2bp3	protein_coding		2.61924	0.501209	0.036118	1.47686	5.6135	0.0683251	CB specific	5.44447	0.875182	Others	-2.4821	0.596151	Others
ENSMUSG00000105868	Gm43766	TEC		2.70639	0.829605	0.312436	1.47548	2.74691	0.0919625	CB specific	2.59294	0.875182	Others	-1.78671	0.405178	Others
ENSMUSG00000038543	BC028528	protein_coding		281.424	299.766	68.0144	111.396	1.75929	0.000110167	CB specific	0.659228	0.876609	Others	0.160099	0.826212	Others
ENSMUSG00000056492	Adgrf5	protein_coding		31.0043	36.0632	7.7316	14.4139	1.6668	0.021472	CB specific	0.796464	0.876609	Others	0.408345	0.677292	Others
ENSMUSG00000026102	Inpp1	protein_coding		25.5352	12.6594	8.55486	15.5867	1.30576	0.0389796	CB specific	0.823907	0.881506	Others	-0.932957	0.161927	Others
ENSMUSG00000034520	Gjc1	protein_coding		24.5976	22.3845	2.13303	6.35267	3.2059	8.63894e-06	CB specific	1.5863	0.883633	Others	-0.0875779	0.959514	Others
ENSMUSG00000075224	Lrrc55	protein_coding		10.1403	8.53725	0.440762	1.9122	4.28571	0.0689261	CB specific	4.12487	0.884639	Others	0.122902	0.966996	Others
ENSMUSG00000017776	Crk	protein_coding		27.0194	21.8928	11.5447	18.6474	0.940512	0.0692451	CB specific	0.656446	0.884639	Others	-0.347943	0.714996	Others
ENSMUSG00000029648	Flt1	protein_coding		40.0772	60.0334	13.6526	19.2925	1.27888	0.0024993	CB specific	0.486713	0.888057	Others	0.666353	0.0736972	PHD2KO_induced
ENSMUSG00000022528	Hes1	protein_coding		183.054	267.985	88.1351	123.502	0.775365	0.0387008	CB specific	0.451975	0.889284	Others	0.606567	0.0894703	PHD2KO_induced
ENSMUSG00000039137	Whrn	protein_coding		15.3643	28.4052	4.76275	10.9647	1.40236	0.0549042	CB specific	1.16228	0.889284	Others	0.932689	0.194753	Others
ENSMUSG00000026604	Ptpn14	protein_coding		5.00723	2.75944	0.228572	0.69848	4.079	0.0662449	CB specific	3.72205	0.889284	Others	-0.719909	0.633596	Others
ENSMUSG00000104925	Gm43061	lncRNA		2.17487	1.19204	0.042992	0.973006	5.26201	0.0664352	CB specific	5.07108	0.889284	Others	-0.754463	0.873547	Others
ENSMUSG00000027315	Spint1	protein_coding		63.6057	52.152	13.1337	23.2986	1.99598	8.43852e-07	CB specific	0.743497	0.889637	Others	-0.225634	0.809143	Others
ENSMUSG00000015843	Rxrg	protein_coding		83.1927	55.8151	2.39845	6.19198	4.90376	6.67037e-08	CB specific	1.57201	0.894781	Others	-0.526332	0.269595	Others
ENSMUSG00000037815	Ctnna1	protein_coding		295.89	236.611	81.1306	103.477	1.5727	4.47103e-06	CB specific	0.310425	0.894781	Others	-0.252405	0.46323	Others
ENSMUSG00000032594	Ip6k1	protein_coding		109.956	60.8327	35.4451	46.3544	1.35217	0.0353819	CB specific	0.411358	0.894781	Others	-0.895238	0.0910155	PHD2KO_repressed
ENSMUSG00000038215	Cep44	protein_coding		56.2837	21.2486	16.7469	31.8644	1.49478	0.0446778	CB specific	0.976188	0.894781	Others	-1.34158	0.0245098	PHD2KO_repressed
ENSMUSG00000035382	Pcsk7	protein_coding		23.3174	14.2872	7.21476	14.0495	1.37043	0.0957362	CB specific	0.982687	0.894781	Others	-0.731301	0.433383	Others
ENSMUSG00000078922	Tgtp1	protein_coding		61.2458	36.2447	17.9724	31.1697	1.46857	0.0307382	CB specific	0.645868	0.896911	Others	-0.571692	0.430971	Others
ENSMUSG00000020251	Glt8d2	protein_coding		8.27308	2.60764	0.424146	2.27006	3.87989	0.0961029	CB specific	4.15322	0.896911	Others	-1.67191	0.295347	Others
ENSMUSG00000000078	Klf6	protein_coding		177.982	181.018	50.2721	69.1618	1.5594	6.88287e-06	CB specific	0.44402	0.898169	Others	0.0757829	0.924036	Others
ENSMUSG00000034485	Uaca	protein_coding		51.65	39.1348	7.09975	12.0844	2.58843	1.89019e-12	CB specific	0.729719	0.900858	Others	-0.333109	0.552061	Others
ENSMUSG00000049103	Ccr2	protein_coding		22.0643	14.7858	3.43093	7.6555	2.41472	1.83026e-05	CB specific	1.07132	0.900858	Others	-0.519333	0.461632	Others
ENSMUSG00000020063	Sirt1	protein_coding		10.2697	3.48151	0.885465	3.30144	3.24827	0.000102367	CB specific	1.85158	0.900858	Others	-1.8397	0.206077	Others
ENSMUSG00000037754	Ppp1r16b	protein_coding		70.1334	27.6485	12.6417	17.9874	2.21209	2.28297e-07	CB specific	0.553323	0.901786	Others	-1.28834	1.49626e-07	PHD2KO_repressed
ENSMUSG00000042106	Inka1	protein_coding		97.2927	92.6266	18.3853	36.3414	2.15489	0.000532657	CB specific	0.974943	0.901995	Others	-0.0134696	0.994432	Others
ENSMUSG00000016087	Fli1	protein_coding		42.1913	47.9793	16.5613	24.824	1.10336	0.0751385	CB specific	0.60042	0.918142	Others	0.26074	0.707266	Others
ENSMUSG00000079363	Gbp4	protein_coding		30.71	16.5481	7.10323	12.3856	1.78457	0.0323321	CB specific	0.768651	0.918852	Others	-0.695072	0.286679	Others
ENSMUSG00000058624	Gda	protein_coding		1.57689	1.5555	0.039924	0.656794	5.10633	0.0318253	CB specific	5.03959	0.919016	Others	-0.327287	0.953255	Others
ENSMUSG00000027765	P2ry1	protein_coding		3.4021	1.46114	0.164057	1.34173	4.18096	0.0859439	CB specific	4.5966	0.919016	Others	-1.2191	0.599631	Others
ENSMUSG00000042485	Mustn1	protein_coding		130.353	131.177	1.92922	7.16905	5.83629	4.03585e-18	CB specific	1.99418	0.919046	Others	0.0976642	0.934714	Others
ENSMUSG00000049470	Aff4	protein_coding		11.7097	10.5888	4.80807	7.46792	1.01394	0.0331785	CB specific	0.610814	0.921599	Others	-0.0793206	0.951988	Others
ENSMUSG00000015222	Map2	protein_coding		35.0635	38.6788	13.341	8.13539	1.10484	0.0620912	CB specific	-0.729701	0.925738	Others	0.236991	0.791939	Others
ENSMUSG00000030208	Emp1	protein_coding		87.4585	84.7824	25.3866	39.3024	1.53044	0.00162964	CB specific	0.522674	0.927434	Others	-0.0752219	0.949911	Others
ENSMUSG00000024427	Spry4	protein_coding		9.46807	17.93	2.14262	4.81848	1.90733	0.0287542	CB specific	1.2357	0.927434	Others	1.01075	0.152341	Others
ENSMUSG00000046916	Myct1	protein_coding		16.3388	28.347	5.05061	11.0981	1.40379	0.0705134	CB specific	1.01654	0.927434	Others	0.901928	0.12994	Others
ENSMUSG00000021870	Slmap	protein_coding		34.7006	36.4516	6.71095	13.2299	2.06609	0.000562966	CB specific	0.892927	0.929961	Others	0.139238	0.897655	Others
ENSMUSG00000030231	Plekha5	protein_coding		40.0712	27.7727	10.7692	17.3702	1.62937	0.0174065	CB specific	0.749288	0.929961	Others	-0.446493	0.503078	Others
ENSMUSG00000013236	Ptprs	protein_coding		27.0116	15.3133	10.4287	6.34252	1.10847	0.0310087	CB specific	-0.73884	0.930882	Others	-0.804475	0.172471	Others
ENSMUSG00000049791	Fzd4	protein_coding		15.2048	15.5536	3.65511	7.54321	1.71772	0.0469794	CB specific	1.12332	0.935136	Others	0.0788385	0.955117	Others
ENSMUSG00000026796	Niban2	protein_coding		44.0983	65.323	14.6852	23.0419	1.29858	0.00536961	CB specific	0.59268	0.935523	Others	0.622481	0.221304	Others
ENSMUSG00000090958	Lrrc32	protein_coding		24.6088	20.8025	6.26519	11.4611	1.7166	0.00463603	CB specific	0.777226	0.937824	Others	-0.217507	0.900554	Others
ENSMUSG00000026574	Dpt	protein_coding		56.927	53.0521	7.83104	12.6318	2.65857	0.0189364	CB specific	1.19162	0.937824	Others	-0.105624	0.949761	Others
ENSMUSG00000034781	Gna11	protein_coding		517.681	389.549	251.635	300.948	0.754553	0.0269207	CB specific	0.222204	0.937824	Others	-0.333431	0.303555	Others
ENSMUSG00000031304	Il2rg	protein_coding		81.7929	75.747	33.7256	53.9883	1.00343	0.0859146	CB specific	0.581262	0.937824	Others	-0.0383482	0.972762	Others
ENSMUSG00000030122	Ptms	protein_coding		480.034	274.448	213.516	159.625	0.89325	0.0399275	CB specific	-0.455585	0.93923	Others	-0.794826	0.100458	Others
ENSMUSG00000002602	Axl	protein_coding		55.9283	84.7442	16.163	24.5994	1.50632	3.35583e-07	CB specific	0.533004	0.939486	Others	0.599333	0.254052	Others
ENSMUSG00000078716	Tmem8b	protein_coding		4.85235	2.75723	0.228282	1.07448	4.03244	0.0731551	CB specific	4.05921	0.939949	Others	-0.727734	0.642559	Others
ENSMUSG00000047976	Kcna1	protein_coding	Yes	71.8457	55.5307	4.15245	8.38745	3.84992	2.28697e-22	CB specific	1.00981	0.944574	Others	-0.320927	0.558472	Others
ENSMUSG00000060780	Lrrtm1	protein_coding		42.5564	26.4429	4.75938	2.69655	2.88674	8.47156e-08	CB specific	-2.05355	0.947037	Others	-0.743436	0.255058	Others
ENSMUSG00000039062	Anpep	protein_coding		54.7978	31.9024	2.94927	6.10012	3.96718	9.0021e-12	CB specific	1.10326	0.948773	Others	-0.718127	0.172772	Others
ENSMUSG00000055421	Pcdh9	protein_coding		26.8549	30.0843	4.4363	2.00712	2.28921	1.67002e-05	CB specific	-1.22218	0.949736	Others	0.243159	0.805355	Others
ENSMUSG00000023000	Dhh	protein_coding		35.5707	23.9066	4.32461	1.77244	2.78501	8.62458e-08	CB specific	-1.29351	0.950605	Others	-0.506206	0.515686	Others
ENSMUSG00000056602	Fry	protein_coding		33.2978	32.5472	8.42844	13.3389	1.72626	0.0481231	CB specific	0.793156	0.950998	Others	0.102013	0.938747	Others
ENSMUSG00000074415	Mir100hg	lncRNA		41.9591	17.171	3.57237	8.10159	3.2607	5.90645e-11	CB specific	1.11954	0.951091	Others	-1.2264	0.00403573	PHD2KO_repressed
ENSMUSG00000026319	Relch	protein_coding		24.8645	16.5131	9.89344	16.299	1.03454	0.0700068	CB specific	0.688807	0.952638	Others	-0.524567	0.437297	Others
ENSMUSG00000022048	Dpysl2	protein_coding		2437.11	1398.92	629.281	570.389	1.68669	7.02725e-08	CB specific	-0.182851	0.952906	Others	-0.73813	0.00235122	PHD2KO_repressed
ENSMUSG00000021699	Pde4d	protein_coding		9.59515	11.3219	1.26184	4.21091	2.64483	0.000242417	CB specific	1.71453	0.952906	Others	0.023098	0.996007	Others
ENSMUSG00000025494	Sigirr	protein_coding		26.3403	24.2044	7.02594	13.5036	1.67125	0.0898354	CB specific	1.12706	0.952906	Others	-0.0462426	0.982184	Others
ENSMUSG00000067279	Ppp1r3c	protein_coding		3.62228	2.86064	0	2.15675	8.93095	0.00450303	CB specific	5.39208	0.956845	Others	0.22988	0.95956	Others
ENSMUSG00000030067	Foxp1	protein_coding		65.6553	61.9788	22.3593	30.4565	1.27031	0.000158236	CB specific	0.389118	0.9579	Others	-0.0204955	0.986017	Others
ENSMUSG00000002107	Celf2	protein_coding		64.5363	38.9096	15.4462	21.024	1.81872	0.000762015	CB specific	0.548898	0.966556	Others	-0.680537	0.03018	PHD2KO_repressed
ENSMUSG00000004044	Cavin1	protein_coding		2195.88	1716.18	322.566	382.397	2.48794	9.28107e-25	CB specific	0.207053	0.969355	Others	-0.298329	0.377596	Others
ENSMUSG00000063605	Ccdc102a	protein_coding		13.3477	9.36028	2.10736	7.15107	2.36591	0.00629925	CB specific	1.5957	0.970506	Others	-0.425655	0.809143	Others
ENSMUSG00000029475	Kdm2b	protein_coding		14.934	4.61419	4.10314	8.23	1.56717	0.0941953	CB specific	0.943292	0.970506	Others	-1.52454	0.0476285	PHD2KO_repressed
ENSMUSG00000014349	Ube2z	protein_coding		25.7545	12.1938	4.01463	7.71935	2.39534	0.000171624	CB specific	0.897905	0.971546	Others	-1.03727	0.118021	Others
ENSMUSG00000025153	Fasn	protein_coding		44.5107	21.1205	17.4282	11.9986	1.06918	0.00307423	CB specific	-0.663074	0.971546	Others	-1.03225	0.0168771	PHD2KO_repressed
ENSMUSG00000049969	Plekhf2	protein_coding		38.8721	30.261	14.8432	24.8683	1.08215	0.0426067	CB specific	0.694402	0.971546	Others	-0.440827	0.677259	Others
ENSMUSG00000028289	Epha7	protein_coding		22.1	6.42432	4.88628	9.18437	1.86325	0.000408769	CB specific	0.829815	0.973348	Others	-1.75893	2.4958e-05	PHD2KO_repressed
ENSMUSG00000029270	Dipk1a	protein_coding		41.6432	35.3743	10.5606	17.7491	1.73367	0.00181736	CB specific	0.750868	0.973348	Others	-0.192706	0.856157	Others
ENSMUSG00000032855	Pkd1	protein_coding		18.3887	19.1538	5.99155	11.4652	1.30411	0.0601417	CB specific	0.90152	0.973348	Others	0.114891	0.928399	Others
ENSMUSG00000046470	Sox18	protein_coding		12.6447	25.4684	2.52116	8.10256	2.08038	0.0895788	CB specific	1.71197	0.973348	Others	0.701617	0.776378	Others
ENSMUSG00000029622	Arpc1b	protein_coding		561.772	627.292	230.214	284.954	1.00599	0.000302036	CB specific	0.265966	0.98218	Others	0.21796	0.671741	Others
ENSMUSG00000018340	Anxa6	protein_coding		154.779	117.792	81.1455	66.911	0.657903	0.0551107	CB specific	-0.331105	0.98218	Others	-0.349962	0.389741	Others
ENSMUSG00000047409	Ctdspl	protein_coding		16.2965	11.9624	4.13795	8.56073	1.72536	0.00730172	CB specific	1.0624	0.982463	Others	-0.489518	0.728844	Others
ENSMUSG00000021895	Arhgef3	protein_coding		89.4303	46.666	48.8672	38.9504	0.597937	0.0627869	CB specific	-0.363896	0.985895	Others	-0.880773	0.00142951	PHD2KO_repressed
ENSMUSG00000026923	Notch1	protein_coding		5.8076	5.77095	1.78729	4.34736	1.43127	0.0866436	CB specific	0.993115	0.985895	Others	0.112944	0.94887	Others
ENSMUSG00000040511	Pvr	protein_coding		7.43755	2.53655	0.610583	2.55419	3.36968	0.0982348	CB specific	2.87784	0.986013	Others	-1.60411	0.330336	Others
ENSMUSG00000042050	Dync2i1	protein_coding		28.7703	11.93	4.69766	9.14026	2.30972	0.00613374	CB specific	0.934756	0.988195	Others	-1.03395	0.192501	Others
ENSMUSG00000019907	Ppp1r12a	protein_coding		235.616	202.294	86.4921	105.909	1.1738	0.00475359	CB specific	0.279095	0.989841	Others	-0.134588	0.818968	Others
ENSMUSG00000028780	Sema3c	protein_coding		27.1677	19.1602	3.53955	1.70281	2.70609	0.00402581	CB specific	-1.22522	0.990242	Others	-0.297324	0.801871	Others
ENSMUSG00000060671	Atp8b2	protein_coding		0.838246	0.458792	0.048379	0.639474	3.85268	0.0943381	CB specific	3.61209	0.990366	Others	-0.941473	0.850642	Others
ENSMUSG00000040459	Arglu1	protein_coding		138.189	52.681	51.5193	36.4992	1.16092	0.0298504	CB specific	-0.443147	0.99106	Others	-1.36126	4.56341e-08	PHD2KO_repressed
ENSMUSG00000038168	P3h2	protein_coding		24.1147	20.5403	5.05943	9.59189	1.97463	0.0024725	CB specific	0.911616	0.991062	Others	-0.127705	0.944282	Others
ENSMUSG00000008855	Hdac5	protein_coding		57.2764	35.315	24.9566	16.6311	0.920565	0.0864989	CB specific	-0.605153	0.991062	Others	-0.627368	0.298932	Others
ENSMUSG00000023224	Serping1	protein_coding		814.235	904.273	124.056	168.131	2.43755	1.25047e-26	CB specific	0.332736	0.992265	Others	0.178672	0.702643	Others
ENSMUSG00000024302	Dtna	protein_coding		28.6427	17.7685	5.39554	8.92209	2.16415	0.00181803	CB specific	0.791495	0.992265	Others	-0.653972	0.352632	Others
ENSMUSG00000015133	Lrrk1	protein_coding		16.0054	8.77793	3.03164	6.99737	2.1481	0.0207489	CB specific	1.21958	0.992265	Others	-0.767778	0.455783	Others
ENSMUSG00000031732	Phlpp2	protein_coding		2.28423	1.78598	0.246982	0.885796	2.97848	0.0342238	CB specific	2.10539	0.993146	Others	-0.602895	0.827579	Others
ENSMUSG00000051674	Dcun1d4	protein_coding		33.8867	24.2868	11.7426	17.5583	1.21413	0.0616437	CB specific	0.557471	0.993146	Others	-0.373885	0.654291	Others
ENSMUSG00000030516	Tjp1	protein_coding		20.451	10.6273	4.77982	8.04823	1.77652	0.0234195	CB specific	0.683852	0.99406	Others	-0.712306	0.449333	Others
ENSMUSG00000043366	Olfr78	protein_coding		140.936	95.3831	1.42527	0.386599	6.39367	1.54811e-07	CB specific	-3.09	0.99651	Others	-0.476305	0.429778	Others
ENSMUSG00000029484	Anxa3	protein_coding		70.5588	117.43	21.5498	35.9556	1.43839	0.000135775	CB specific	0.633738	0.99651	Others	0.792703	0.0268025	PHD2KO_induced
ENSMUSG00000028832	Stmn1	protein_coding		311.13	494.006	113.616	85.5469	1.16725	0.00288789	CB specific	-0.478935	0.99651	Others	0.72635	0.0429236	PHD2KO_induced
ENSMUSG00000028525	Pde4b	protein_coding		24.5587	31.9374	4.65027	8.53061	2.10304	0.0355945	CB specific	0.838049	0.998019	Others	0.68675	0.529564	Others
ENSMUSG00000038587	Akap12	protein_coding		386.677	155.575	6.37573	6.08805	5.62354	1.69648e-37	CB specific	-0.158604	1	Others	-1.24793	4.3218e-13	PHD2KO_repressed
ENSMUSG00000017493	Igfbp4	protein_coding		410.256	286.452	17.4634	19.5829	4.26578	2.26223e-37	CB specific	0.047887	1	Others	-0.462337	0.0618509	Others
ENSMUSG00000034731	Dgkh	protein_coding		194.63	68.6103	1.17888	1.15061	7.04686	2.76167e-35	CB specific	-0.551322	1	Others	-1.35963	8.92786e-08	PHD2KO_repressed
ENSMUSG00000022548	Apod	protein_coding		1033.84	699.721	53.4153	46.0729	4.00895	1.06388e-31	CB specific	-0.317745	1	Others	-0.51735	0.0270316	Others
ENSMUSG00000041378	Cldn5	protein_coding		281.951	485.526	12.2816	24.1501	4.24628	1.86103e-26	CB specific	0.90982	1	Others	0.859839	0.00336544	PHD2KO_induced
ENSMUSG00000040724	Kcna2	protein_coding	Yes	14.6289	5.91926	0.523022	0.858987	4.54127	1.62205e-25	CB specific	0.708191	1	Others	-1.34089	0.000973062	PHD2KO_repressed
ENSMUSG00000004655	Aqp1	protein_coding	Yes	176.028	178.05	5.18097	8.07267	4.83996	3.74164e-24	CB specific	0.296533	1	Others	0.00511631	0.99742	Others
ENSMUSG00000033208	S100b	protein_coding		156.919	269.862	14.2286	20.4202	3.19066	1.47015e-23	CB specific	0.435579	1	Others	0.821735	0.00261562	PHD2KO_induced
ENSMUSG00000015467	Egfl8	protein_coding		167.546	155.805	4.66384	10.1947	4.87952	1.43234e-21	CB specific	1.06146	1	Others	-0.0316194	0.979622	Others
ENSMUSG00000038370	Pcp4l1	protein_coding		336.309	652.361	10.2782	15.6704	4.73181	2.24908e-21	CB specific	0.593957	1	Others	1.04367	0.000103928	PHD2KO_induced
ENSMUSG00000003032	Klf4	protein_coding		44.3293	26.3103	2.49058	3.69379	3.87345	2.73983e-21	CB specific	0.498579	1	Others	-0.715218	0.19968	Others
ENSMUSG00000057098	Ebf1	protein_coding		143.569	105.75	24.4911	31.5919	2.27165	2.85504e-21	CB specific	0.336003	1	Others	-0.392706	0.274483	Others
ENSMUSG00000030116	Mfap5	protein_coding		266.926	243.566	2.52142	4.62429	6.49854	9.40461e-19	CB specific	1.16228	1	Others	-0.0660888	0.943315	Others
ENSMUSG00000031425	Plp1	protein_coding		811.853	542.072	72.6842	98.6826	3.20634	1.14589e-17	CB specific	0.283151	1	Others	-0.52269	0.0355683	Others
ENSMUSG00000027985	Lef1	protein_coding		120.534	89.8032	3.74331	5.84706	4.71142	1.84076e-17	CB specific	0.588875	1	Others	-0.277629	0.687815	Others
ENSMUSG00000020717	Pecam1	protein_coding		165.392	116.14	29.3113	38.6101	2.22304	6.09086e-17	CB specific	0.330761	1	Others	-0.454104	0.154659	Others
ENSMUSG00000026728	Vim	protein_coding		457.698	242.72	15.5956	23.7762	4.63081	1.15747e-16	CB specific	0.724108	1	Others	-0.835675	0.000266876	PHD2KO_repressed
ENSMUSG00000007097	Atp1a2	protein_coding		127.863	59.4035	8.61886	10.6486	3.63944	2.76804e-16	CB specific	0.284434	1	Others	-1.0488	5.09557e-07	PHD2KO_repressed
ENSMUSG00000027375	Mal	protein_coding		56.8211	35.5105	4.27096	4.70318	3.43764	2.84705e-16	CB specific	0.104175	1	Others	-0.621337	0.187784	Others
ENSMUSG00000030770	Parva	protein_coding		249.416	45.5099	16.7276	18.2936	3.63497	2.87034e-16	CB specific	0.149668	1	Others	-2.37461	1.03507e-18	PHD2KO_repressed
ENSMUSG00000036570	Fxyd1	protein_coding		1898.57	1234.29	204.525	229.706	2.94313	3.92051e-16	CB specific	0.141348	1	Others	-0.545539	0.116987	Others
ENSMUSG00000038668	Lpar1	protein_coding		273.668	169.696	36.8289	40.8677	2.6228	9.22772e-16	CB specific	0.104234	1	Others	-0.631992	0.00513685	PHD2KO_repressed
ENSMUSG00000038077	Kcna6	protein_coding	Yes	31.6828	18.4444	1.94229	3.85086	3.75495	1.42272e-15	CB specific	0.845806	1	Others	-0.701103	0.210026	Others
ENSMUSG00000056966	Gjc3	protein_coding		21.8095	9.09529	0.443633	1.48531	5.37739	1.5926e-15	CB specific	1.45084	1	Others	-1.20643	0.0291382	PHD2KO_repressed
ENSMUSG00000033715	Akr1c14	protein_coding		9.11894	11.6813	0	0.782581	10.7153	1.87136e-15	CB specific	4.43929	1	Others	0.41281	0.720148	Others
ENSMUSG00000100975	Gm28875	lncRNA		521.872	245.08	64.0486	71.3898	2.75041	2.81026e-15	CB specific	0.128252	1	Others	-1.02262	2.43594e-06	PHD2KO_repressed
ENSMUSG00000006356	Crip2	protein_coding		1301.39	1071.26	176.749	212.506	2.61716	2.85988e-15	CB specific	0.228857	1	Others	-0.222694	0.654758	Others
ENSMUSG00000005125	Ndrg1	protein_coding		130.763	65.7107	18.0636	18.1985	2.57487	5.41604e-15	CB specific	-0.0255366	1	Others	-0.930408	0.00103296	PHD2KO_repressed
ENSMUSG00000027750	Postn	protein_coding		91.1914	71.4234	5.10492	9.06102	3.84532	6.10366e-15	CB specific	0.700491	1	Others	-0.264214	0.618355	Others
ENSMUSG00000038457	Tmem255b	protein_coding		87.1959	76.8533	1.24059	3.12522	5.76048	7.9628e-15	CB specific	0.353943	1	Others	-0.112989	0.936061	Others
ENSMUSG00000016382	Pls3	protein_coding		346.116	292.983	76.7753	86.0303	1.89449	1.3155e-14	CB specific	0.0930918	1	Others	-0.191022	0.636849	Others
ENSMUSG00000048450	Msx1	protein_coding		86.5474	105.021	2.41408	3.21288	4.83515	1.96586e-14	CB specific	0.465676	1	Others	0.337937	0.602368	Others
ENSMUSG00000026586	Prrx1	protein_coding		19.4858	20.1668	1.44748	3.90914	3.48179	2.28829e-14	CB specific	1.22838	1	Others	0.0811027	0.948668	Others
ENSMUSG00000007655	Cav1	protein_coding		149.328	161.331	13.1956	13.1111	3.23848	2.72352e-14	CB specific	-0.0953622	1	Others	0.164456	0.81651	Others
ENSMUSG00000032060	Cryab	protein_coding		1173.52	919.539	192.561	235.101	2.34373	2.91825e-14	CB specific	0.260315	1	Others	-0.294506	0.418782	Others
ENSMUSG00000035783	Acta2	protein_coding		379.643	425.171	16.4621	23.4852	4.27228	3.03828e-14	CB specific	0.460759	1	Others	0.287447	0.692715	Others
ENSMUSG00000048442	Smim5	protein_coding		141.448	77.6723	2.42589	8.17355	5.64832	5.23095e-14	CB specific	1.73801	1	Others	-0.798273	0.0960878	PHD2KO_repressed
ENSMUSG00000040759	Cmtm5	protein_coding		189.18	97.5458	18.4826	12.0561	3.08768	8.05645e-14	CB specific	-0.643403	1	Others	-0.909753	0.0186016	PHD2KO_repressed
ENSMUSG00000041801	Phlda3	protein_coding		246.518	230.582	43.2855	61.2502	2.23405	1.98422e-13	CB specific	0.476766	1	Others	-0.0381146	0.965109	Others
ENSMUSG00000027199	Gatm	protein_coding		228.364	124.894	17.3268	22.1284	3.45957	2.08439e-13	CB specific	0.234261	1	Others	-0.78626	0.00106461	PHD2KO_repressed
ENSMUSG00000024998	Plce1	protein_coding		24.2974	24.952	2.6673	4.18696	2.91671	2.08963e-13	CB specific	0.618741	1	Others	0.0733923	0.94245	Others
ENSMUSG00000047786	Lix1	protein_coding		355.67	43.2888	56.3774	48.8558	2.372	2.08963e-13	CB specific	-0.236756	1	Others	-2.95157	3.72861e-41	PHD2KO_repressed
ENSMUSG00000025558	Dock9	protein_coding		20.8702	12.3128	1.4134	2.12402	3.5816	7.33451e-13	CB specific	0.354866	1	Others	-0.736445	0.303555	Others
ENSMUSG00000105909	Gm43189	lncRNA		33.8453	12.5125	1.2258	3.78893	4.4877	7.9543e-13	CB specific	1.40487	1	Others	-1.43429	0.00196982	PHD2KO_repressed
ENSMUSG00000057722	Lepr	protein_coding		24.4582	12.4747	0.783917	0.203261	4.72298	1.08464e-12	CB specific	-2.05529	1	Others	-0.966913	0.138151	Others
ENSMUSG00000038463	Olfml2b	protein_coding		41.9927	24.4011	3.86169	5.96312	3.17546	1.11516e-12	CB specific	0.627473	1	Others	-0.718206	0.16024	Others
ENSMUSG00000032911	Cspg4	protein_coding		33.4406	27.5123	1.39081	2.22308	4.32095	1.57607e-12	CB specific	0.665629	1	Others	-0.195524	0.847747	Others
ENSMUSG00000027386	Fbln7	protein_coding		105.586	74.8742	10.7734	10.4761	3.01918	3.99114e-12	CB specific	-0.242802	1	Others	-0.433614	0.566494	Others
ENSMUSG00000057329	Bcl2	protein_coding		26.8464	15.4555	1.91948	3.22124	3.52902	4.29308e-12	CB specific	0.688943	1	Others	-0.706309	0.170756	Others
ENSMUSG00000033006	Sox10	protein_coding		59.3088	26.1038	1.61073	4.99456	4.96348	7.11538e-12	CB specific	0.827257	1	Others	-1.06177	0.08617	PHD2KO_repressed
ENSMUSG00000001930	Vwf	protein_coding		86.2023	41.4086	2.66999	1.92299	4.79402	8.09564e-12	CB specific	-0.437585	1	Others	-0.976364	0.048703	PHD2KO_repressed
ENSMUSG00000019846	Lama4	protein_coding		29.8299	19.5667	1.46054	3.14435	4.06516	1.13286e-11	CB specific	1.02496	1	Others	-0.485188	0.474117	Others
ENSMUSG00000030701	Plekhb1	protein_coding		252.741	212.413	31.4579	44.1529	2.69867	1.30396e-11	CB specific	0.453462	1	Others	-0.185853	0.72029	Others
ENSMUSG00000054871	Tmem158	protein_coding		180.991	341.458	2.1254	5.1349	6.07191	1.35562e-11	CB specific	1.32603	1	Others	1.01795	0.00384455	PHD2KO_induced
ENSMUSG00000036560	Lgi4	protein_coding		95.5427	68.6764	6.88087	10.7653	3.519	1.81271e-11	CB specific	0.570938	1	Others	-0.37853	0.654824	Others
ENSMUSG00000028565	Nfia	protein_coding		103.543	58.1247	30.5996	30.4396	1.47823	2.15669e-11	CB specific	-0.0385416	1	Others	-0.776811	0.000612582	PHD2KO_repressed
ENSMUSG00000025504	Eps8l2	protein_coding		12.0424	10.4179	0	1.13912	10.411	2.28431e-11	CB specific	4.77417	1	Others	-0.17138	0.942342	Others
ENSMUSG00000022425	Enpp2	protein_coding		127.007	81.3376	10.1251	14.0112	3.36646	2.48823e-11	CB specific	0.437482	1	Others	-0.525296	0.364649	Others
ENSMUSG00000030551	Nr2f2	protein_coding		147.224	93.9686	26.4566	29.6858	2.20356	2.75269e-11	CB specific	0.112015	1	Others	-0.577248	0.0644497	Others
ENSMUSG00000001870	Ltbp1	protein_coding		51.1559	32.3746	4.21004	6.48219	3.33213	3.10329e-11	CB specific	0.30432	1	Others	-0.637279	0.430222	Others
ENSMUSG00000018166	Erbb3	protein_coding		17.7339	11.7619	1.03944	1.5786	3.79863	5.47992e-11	CB specific	0.530707	1	Others	-0.520109	0.410316	Others
ENSMUSG00000027358	Bmp2	protein_coding		29.3225	18.2442	2.85612	2.11858	3.06694	7.63367e-11	CB specific	-0.992699	1	Others	-0.636787	0.352839	Others
ENSMUSG00000032135	Mcam	protein_coding		59.9788	34.8622	7.2485	7.40601	2.77221	8.57745e-11	CB specific	-0.00548882	1	Others	-0.74595	0.169572	Others
ENSMUSG00000048489	Depp1	protein_coding		79.1791	102.84	3.48767	3.70373	4.26167	1.06356e-10	CB specific	0.208801	1	Others	0.437882	0.454206	Others
ENSMUSG00000041607	Mbp	protein_coding		242.303	239.922	17.548	24.051	3.50315	1.15661e-10	CB specific	0.311211	1	Others	0.0964904	0.915733	Others
ENSMUSG00000038583	Pln	protein_coding		37.7327	31.9054	0.113355	0.875123	8.15936	1.20984e-10	CB specific	4.37622	1	Others	-0.0508656	0.974795	Others
ENSMUSG00000029869	Ephb6	protein_coding		63.0289	57.4028	5.80286	8.46167	3.14279	1.92739e-10	CB specific	0.418125	1	Others	-0.0543928	0.96444	Others
ENSMUSG00000074802	Gas2l3	protein_coding		20.9261	7.27369	1.5617	1.96032	3.42995	3.10041e-10	CB specific	0.302455	1	Others	-1.44886	0.000266876	PHD2KO_repressed
ENSMUSG00000031494	Cd209a	protein_coding		112.266	20.6339	9.49551	15.2198	3.25801	3.10814e-10	CB specific	0.489289	1	Others	-2.35256	1.08889e-10	PHD2KO_repressed
ENSMUSG00000043631	Ecm2	protein_coding		65.505	65.7196	7.08515	8.11148	2.95722	3.70055e-10	CB specific	0.0850923	1	Others	0.0445113	0.96444	Others
ENSMUSG00000035258	Abi3bp	protein_coding		20.4903	22.649	1.10629	2.86023	3.89474	4.55684e-10	CB specific	1.24531	1	Others	0.214999	0.847747	Others
ENSMUSG00000033615	Cplx1	protein_coding		81.8964	58.5816	10.5948	9.73634	2.65266	4.57625e-10	CB specific	-0.173674	1	Others	-0.408635	0.572819	Others
ENSMUSG00000062078	Qki	protein_coding		300.869	188.926	69.8377	78.6142	1.82721	4.73796e-10	CB specific	0.150647	1	Others	-0.596152	0.0108127	PHD2KO_repressed
ENSMUSG00000006360	Crip1	protein_coding		2491.81	2507.87	268.505	348.479	2.94988	5.33257e-10	CB specific	0.346709	1	Others	0.118101	0.884379	Others
ENSMUSG00000020774	Aspa	protein_coding		172.894	68.3536	13.1114	14.5504	3.47331	6.11682e-10	CB specific	-0.180648	1	Others	-1.22691	9.26445e-05	PHD2KO_repressed
ENSMUSG00000036353	P2ry12	protein_coding		144.116	17.3426	12.6991	11.5409	3.20983	6.35707e-10	CB specific	-0.163875	1	Others	-2.9082	1.68988e-14	PHD2KO_repressed
ENSMUSG00000013698	Pea15a	protein_coding		655.061	684.639	187.989	215.785	1.52828	6.9759e-10	CB specific	0.132543	1	Others	0.122616	0.786942	Others
ENSMUSG00000024087	Cyp1b1	protein_coding		73.1729	47.7776	17.7781	25.9323	1.753	7.00988e-10	CB specific	0.386965	1	Others	-0.593498	0.252982	Others
ENSMUSG00000055538	Zcchc24	protein_coding		27.9097	13.7839	2.95076	5.22402	2.9836	9.16675e-10	CB specific	0.770722	1	Others	-0.974519	0.0406546	PHD2KO_repressed
ENSMUSG00000071176	Arhgef10	protein_coding		35.3495	23.9669	7.17214	8.35679	2.02672	9.27573e-10	CB specific	0.0276704	1	Others	-0.532021	0.370528	Others
ENSMUSG00000033453	Adamts15	protein_coding		6.87011	5.39603	0.1682	0.211553	5.08324	9.33461e-10	CB specific	-0.0758069	1	Others	-0.265005	0.8673	Others
ENSMUSG00000005148	Klf5	protein_coding		61.2112	55.8547	6.33026	5.57105	2.99872	1.41323e-09	CB specific	-0.2875	1	Others	-0.0382885	0.971951	Others
ENSMUSG00000032479	Map4	protein_coding		91.8148	60.4117	19.1309	22.1181	1.98103	1.97635e-09	CB specific	0.164297	1	Others	-0.548845	0.078353	Others
ENSMUSG00000022044	Stmn4	protein_coding		84.6949	18.4061	4.51575	7.2915	3.93285	2.31243e-09	CB specific	0.671718	1	Others	-2.16621	6.30755e-05	PHD2KO_repressed
ENSMUSG00000004473	Clec11a	protein_coding		51.6234	60.1451	5.81335	10.9549	2.88331	2.46032e-09	CB specific	0.851396	1	Others	0.245151	0.718227	Others
ENSMUSG00000064115	Cadm2	protein_coding		6.34531	3.12139	0.122426	0.215772	5.44376	2.46032e-09	CB specific	-0.487792	1	Others	-1.00731	0.476532	Others
ENSMUSG00000053062	Jam2	protein_coding		60.864	49.3478	12.179	12.5283	2.05721	3.42032e-09	CB specific	0.00267818	1	Others	-0.259155	0.62778	Others
ENSMUSG00000024593	Megf10	protein_coding		6.78431	1.31376	0.28815	0.764466	4.31101	3.49382e-09	CB specific	0.954115	1	Others	-2.42321	0.000217314	PHD2KO_repressed
ENSMUSG00000120976	ENSMUSG00000120976	lncRNA		71.6677	30.7293	1.99508	4.38164	4.82984	3.94065e-09	CB specific	1.04209	1	Others	-1.06851	0.0118883	PHD2KO_repressed
ENSMUSG00000047216	Cdh19	protein_coding		99.0469	74.8934	12.7206	11.1478	2.65132	4.77143e-09	CB specific	-0.341461	1	Others	-0.2838	0.610526	Others
ENSMUSG00000033825	Tpsb2	protein_coding		106.273	102.026	0.344886	1.7289	7.86925	5.98138e-09	CB specific	3.90215	1	Others	0.123233	0.930962	Others
ENSMUSG00000052560	Cpne8	protein_coding		46.0167	56.269	4.83278	6.50678	2.97082	6.11798e-09	CB specific	0.198158	1	Others	0.339395	0.703523	Others
ENSMUSG00000023092	Fhl1	protein_coding		112.988	86.7542	21.0793	29.3865	2.15809	6.9743e-09	CB specific	0.37551	1	Others	-0.350032	0.503078	Others
ENSMUSG00000041423	Paqr6	protein_coding		188.16	144.507	38.1657	29.0397	2.02852	8.78047e-09	CB specific	-0.467317	1	Others	-0.321706	0.586403	Others
ENSMUSG00000027562	Car2	protein_coding		119.994	516.05	8.52216	5.78744	3.50304	9.63829e-09	CB specific	-0.593803	1	Others	2.22308	1.91038e-09	PHD2KO_induced
ENSMUSG00000030077	Chl1	protein_coding		28.896	14.6788	1.77999	2.48204	3.79175	1.01308e-08	CB specific	0.511469	1	Others	-0.930286	0.00816929	PHD2KO_repressed
ENSMUSG00000015224	Cyp2j9	protein_coding		96.3138	50.4438	5.31059	11.7561	3.8483	1.02687e-08	CB specific	1.16807	1	Others	-0.881216	0.00614846	PHD2KO_repressed
ENSMUSG00000074766	Ism1	protein_coding		13.4811	11.0955	0.787941	0.454817	3.80958	1.03693e-08	CB specific	-3.10872	1	Others	-0.325116	0.844241	Others
ENSMUSG00000022490	Ppp1r1a	protein_coding		86.1921	30.4478	6.18369	7.28614	3.54253	1.23657e-08	CB specific	0.142633	1	Others	-1.4449	0.00261562	PHD2KO_repressed
ENSMUSG00000019966	Kitl	protein_coding		67.1699	79.6339	10.8429	10.3743	2.32923	1.39546e-08	CB specific	-0.106262	1	Others	0.319498	0.440279	Others
ENSMUSG00000023046	Igfbp6	protein_coding		576.338	525.64	8.75056	3.92374	5.84562	1.48047e-08	CB specific	-3.01791	1	Others	-0.030993	0.97255	Others
ENSMUSG00000003477	Inmt	protein_coding		97.4887	45.0288	2.26799	4.11363	5.16548	1.69121e-08	CB specific	0.445093	1	Others	-0.984992	0.114421	Others
ENSMUSG00000037206	Islr	protein_coding		167.143	170.495	24.9284	31.1436	2.49543	1.73712e-08	CB specific	0.143967	1	Others	0.0358153	0.968947	Others
ENSMUSG00000030259	Rassf8	protein_coding		25.2066	13.1482	1.91955	2.93924	3.43592	1.89921e-08	CB specific	0.564371	1	Others	-0.886052	0.357585	Others
ENSMUSG00000039349	C130074G19Rik	protein_coding		25.7123	11.7546	0.645667	1.38091	5.07933	2.26134e-08	CB specific	1.15986	1	Others	-0.965903	0.271273	Others
ENSMUSG00000057123	Gja5	protein_coding		31.7683	16.1347	0.427122	0.571002	6.01409	2.39297e-08	CB specific	0.2358	1	Others	-0.850275	0.26353	Others
ENSMUSG00000017466	Timp2	protein_coding		97.2467	61.3759	16.7126	20.242	2.26923	2.62635e-08	CB specific	0.25002	1	Others	-0.62068	0.061099	PHD2KO_repressed
ENSMUSG00000027253	Lrp4	protein_coding		9.57147	5.65156	0.968713	1.07085	3.04724	2.73264e-08	CB specific	0.0294017	1	Others	-0.766469	0.305527	Others
ENSMUSG00000001911	Nfix	protein_coding		62.2191	41.4509	8.93684	10.0227	2.50209	3.24705e-08	CB specific	0.109374	1	Others	-0.549116	0.254732	Others
ENSMUSG00000018819	Lsp1	protein_coding		101.542	57.9283	18.3041	30.91	2.18086	3.41633e-08	CB specific	0.638835	1	Others	-0.804751	0.119278	Others
ENSMUSG00000069171	Nr2f1	protein_coding		30.7746	12.6727	1.02537	1.37325	4.56533	7.46684e-08	CB specific	-0.437321	1	Others	-1.24836	0.0425234	PHD2KO_repressed
ENSMUSG00000074743	Thbd	protein_coding		237.682	158.05	21.4121	26.0854	3.23327	7.5878e-08	CB specific	0.408433	1	Others	-0.514051	0.167728	Others
ENSMUSG00000001525	Tubb5	protein_coding		449.714	210.446	114.64	112.622	1.71049	9.68082e-08	CB specific	-0.053703	1	Others	-1.04133	6.19828e-07	PHD2KO_repressed
ENSMUSG00000020788	Atp2a3	protein_coding		18.9265	41.6494	0.684387	2.05947	4.54507	9.77378e-08	CB specific	1.57179	1	Others	1.2807	0.00958722	PHD2KO_induced
ENSMUSG00000020315	Sptbn1	protein_coding		879.361	592.567	205.977	197.449	1.82946	1.10369e-07	CB specific	-0.0429026	1	Others	-0.53478	0.0254838	Others
ENSMUSG00000031239	Itm2a	protein_coding		68.6542	69.7328	12.7565	13.859	2.14739	1.10763e-07	CB specific	0.0871428	1	Others	0.0828128	0.948668	Others
ENSMUSG00000028681	Ptch2	protein_coding		15.3685	6.94851	0.822078	1.58834	3.93898	1.3677e-07	CB specific	0.45049	1	Others	-1.06778	0.195356	Others
ENSMUSG00000013076	Amotl1	protein_coding		35.3066	24.8228	7.96554	7.9909	1.87583	1.48348e-07	CB specific	-0.028504	1	Others	-0.472901	0.380797	Others
ENSMUSG00000005949	Ctns	protein_coding		64.2408	34.2059	13.3925	17.866	1.97596	1.65645e-07	CB specific	0.369349	1	Others	-0.857113	0.0520896	PHD2KO_repressed
ENSMUSG00000056737	Capg	protein_coding		164.98	164.288	30.062	46.8407	2.16064	1.65645e-07	CB specific	0.606035	1	Others	0.0668804	0.956623	Others
ENSMUSG00000003378	Grik5	protein_coding		12.3049	1.351	0.215107	0.52742	5.5629	1.74314e-07	CB specific	1.2581	1	Others	-3.15356	0.0159029	PHD2KO_repressed
ENSMUSG00000040430	Pitpnc1	protein_coding		66.6365	54.8789	13.9704	18.8975	1.97939	1.92377e-07	CB specific	0.390471	1	Others	-0.211475	0.716853	Others
ENSMUSG00000055044	Pdlim1	protein_coding		25.6264	29.4996	1.34413	2.15193	3.94827	1.92917e-07	CB specific	0.181835	1	Others	0.197811	0.905081	Others
ENSMUSG00000026421	Csrp1	protein_coding		78.7644	58.6538	10.8601	12.9063	2.57657	1.94953e-07	CB specific	0.215938	1	Others	-0.351531	0.663759	Others
ENSMUSG00000033420	Antxr1	protein_coding		17.4862	11.4241	2.27854	2.26348	2.67903	1.96232e-07	CB specific	-0.0469706	1	Others	-0.644387	0.362067	Others
ENSMUSG00000022565	Plec	protein_coding		30.2041	24.3912	7.285	8.91598	1.78841	1.9885e-07	CB specific	0.276487	1	Others	-0.25011	0.596989	Others
ENSMUSG00000028063	Lmna	protein_coding		451.384	284.071	78.1162	79.9476	2.25479	2.1185e-07	CB specific	-0.0117871	1	Others	-0.565391	0.130345	Others
ENSMUSG00000040488	Ltbp4	protein_coding		286.683	228.343	33.8076	34.0429	2.83783	2.24934e-07	CB specific	0.0786691	1	Others	-0.243567	0.587109	Others
ENSMUSG00000032373	Car12	protein_coding		45.1701	5.43805	2.65909	3.21944	3.82756	2.46131e-07	CB specific	0.402906	1	Others	-2.90946	1.6813e-10	PHD2KO_repressed
ENSMUSG00000085399	Foxd2os	lncRNA		53.4412	29.5783	2.27364	3.04775	4.30673	2.53891e-07	CB specific	0.404218	1	Others	-0.791535	0.414545	Others
ENSMUSG00000037492	Zmat4	protein_coding		5.32952	0.911951	0.014124	1.3118	8.26581	2.87068e-07	CB specific	3.60505	1	Others	-3.64875	0.199265	Others
ENSMUSG00000040428	Plekha4	protein_coding		101.943	57.8831	6.14798	7.58968	3.79565	3.12875e-07	CB specific	0.33598	1	Others	-0.663283	0.326498	Others
ENSMUSG00000023067	Cdkn1a	protein_coding		167.372	114.37	29.525	22.5991	2.22758	3.91278e-07	CB specific	-0.394899	1	Others	-0.485654	0.492984	Others
ENSMUSG00000108255	Gm16499	lncRNA		9.45352	2.86175	0.04175	1.94863	7.5251	4.09926e-07	CB specific	4.35828	1	Others	-1.86663	0.265058	Others
ENSMUSG00000053617	Sh3pxd2a	protein_coding		13.3326	7.49558	1.21611	0.993589	3.19116	4.56781e-07	CB specific	-0.298342	1	Others	-0.769185	0.082663	PHD2KO_repressed
ENSMUSG00000019820	Utrn	protein_coding		142.597	82.7324	24.7864	18.9567	2.2729	4.83912e-07	CB specific	-0.383772	1	Others	-0.727686	0.0129633	PHD2KO_repressed
ENSMUSG00000025213	Kazald1	protein_coding		197.634	73.9964	38.6791	34.8653	2.0552	5.1245e-07	CB specific	-0.193032	1	Others	-1.36844	1.94321e-05	PHD2KO_repressed
ENSMUSG00000019256	Ahr	protein_coding		14.3763	11.9084	1.22038	2.43698	3.31512	5.78736e-07	CB specific	0.937814	1	Others	-0.180128	0.887229	Others
ENSMUSG00000031391	L1cam	protein_coding		56.0748	29.5288	10.8093	11.2756	2.08982	6.04227e-07	CB specific	-0.00345334	1	Others	-0.874656	0.0428962	PHD2KO_repressed
ENSMUSG00000016128	Stard13	protein_coding		41.7831	24.3786	7.08663	8.03421	2.27804	7.39023e-07	CB specific	0.101251	1	Others	-0.778338	0.330336	Others
ENSMUSG00000043259	Fam13c	protein_coding		30.401	19.0349	4.76818	3.35803	2.39568	7.50729e-07	CB specific	-0.563161	1	Others	-0.61278	0.292348	Others
ENSMUSG00000075702	Selenom	protein_coding		1403.46	964.838	397.943	434.925	1.55085	7.50729e-07	CB specific	0.0917123	1	Others	-0.480044	0.096822	Others
ENSMUSG00000026424	Gpr37l1	protein_coding		53.3296	34.3283	5.78002	3.47791	2.94798	8.01176e-07	CB specific	-0.696954	1	Others	-0.534332	0.461607	Others
ENSMUSG00000059970	Hspa2	protein_coding		164.789	98.828	35.533	29.6611	1.94186	8.6246e-07	CB specific	-0.320927	1	Others	-0.671776	0.0286288	PHD2KO_repressed
ENSMUSG00000020189	Osbpl8	protein_coding		32.2646	31.0528	7.26691	10.6472	1.85894	9.45482e-07	CB specific	0.515329	1	Others	-0.035107	0.976265	Others
ENSMUSG00000050965	Prkca	protein_coding		12.7497	6.46171	1.80858	4.05897	2.55123	1.03812e-06	CB specific	0.824979	1	Others	-0.902807	0.14943	Others
ENSMUSG00000006782	Cnp	protein_coding		102.324	78.8099	27.2946	38.1576	1.62965	1.06707e-06	CB specific	0.437158	1	Others	-0.322923	0.520853	Others
ENSMUSG00000069601	Ank3	protein_coding		51.8474	42.2085	11.9583	11.2315	1.8474	1.08629e-06	CB specific	-0.0891739	1	Others	-0.234774	0.659784	Others
ENSMUSG00000022505	Emp2	protein_coding		47.935	51.5312	2.87508	6.06481	3.71379	1.09368e-06	CB specific	0.949358	1	Others	0.174127	0.82309	Others
ENSMUSG00000053199	Arhgap20	protein_coding		9.27858	2.06369	0.1403	0.904655	5.91719	1.20886e-06	CB specific	2.77411	1	Others	-2.0388	0.0159029	PHD2KO_repressed
ENSMUSG00000106086	Lef1os1	lncRNA		14.709	8.56435	0.485574	0.631299	4.67373	1.28323e-06	CB specific	0.478617	1	Others	-0.721727	0.597663	Others
ENSMUSG00000017009	Sdc4	protein_coding		445.673	237.499	144.401	150.181	1.35688	1.327e-06	CB specific	0.0334767	1	Others	-0.856623	1.76837e-05	PHD2KO_repressed
ENSMUSG00000029094	Afap1	protein_coding		55.247	35.8858	11.4227	15.4114	2.00327	1.49501e-06	CB specific	0.36243	1	Others	-0.546083	0.0941155	Others
ENSMUSG00000027883	Gpsm2	protein_coding		46.5354	27.8869	2.4577	6.72369	3.94705	1.50157e-06	CB specific	1.11633	1	Others	-0.559901	0.531991	Others
ENSMUSG00000023336	Wfdc1	protein_coding		69.7637	105.745	9.359	7.45279	2.64117	1.57055e-06	CB specific	-0.389948	1	Others	0.632501	0.3047	Others
ENSMUSG00000052512	Nav2	protein_coding		8.77298	7.30381	1.07638	0.993599	2.78346	1.65583e-06	CB specific	-0.31236	1	Others	-0.267207	0.862718	Others
ENSMUSG00000025150	Cbr2	protein_coding		49.7425	18.8465	2.89815	4.27928	3.80904	1.68676e-06	CB specific	0.48392	1	Others	-1.31937	0.0780807	PHD2KO_repressed
ENSMUSG00000025083	Afap1l2	protein_coding		52.4142	30.868	8.132	10.2796	2.44262	1.71753e-06	CB specific	0.313206	1	Others	-0.712563	0.12546	Others
ENSMUSG00000026872	Zeb2	protein_coding		76.9828	47.9696	19.259	27.6755	1.70245	1.87364e-06	CB specific	0.42729	1	Others	-0.590386	0.0798327	PHD2KO_repressed
ENSMUSG00000039828	Wdr70	protein_coding		155.777	198.934	28.741	27.0476	2.13077	2.13995e-06	CB specific	-0.11951	1	Others	0.431827	0.321969	Others
ENSMUSG00000020926	Adam11	protein_coding		11.0385	5.13233	0.549223	1.44386	4.08963	2.44008e-06	CB specific	1.00791	1	Others	-1.09531	0.237859	Others
ENSMUSG00000032332	Col12a1	protein_coding		61.7549	16.0313	0.653798	1.58379	6.32189	2.78198e-06	CB specific	2.4486	1	Others	-1.92843	3.74621e-06	PHD2KO_repressed
ENSMUSG00000030123	Plxnd1	protein_coding		51.7764	37.819	12.4777	16.0004	1.75984	2.94832e-06	CB specific	0.264634	1	Others	-0.41226	0.516883	Others
ENSMUSG00000000631	Myo18a	protein_coding		60.82	31.1423	11.347	15.5331	2.11033	3.0297e-06	CB specific	0.4108	1	Others	-0.883482	0.00906281	PHD2KO_repressed
ENSMUSG00000008575	Nfib	protein_coding		72.6264	56.57	25.094	27.464	1.23923	3.84065e-06	CB specific	0.0928189	1	Others	-0.295063	0.436682	Others
ENSMUSG00000031302	Nlgn3	protein_coding		17.2352	11.9368	2.26805	2.47667	2.67383	4.01646e-06	CB specific	0.193895	1	Others	-0.451118	0.449333	Others
ENSMUSG00000027800	Tm4sf1	protein_coding		444.678	509.119	145.923	186.106	1.32759	4.72136e-06	CB specific	0.306839	1	Others	0.248489	0.594411	Others
ENSMUSG00000121093	ENSMUSG00000121093	lncRNA		26.0706	31.6781	3.36755	4.9437	2.65527	5.36297e-06	CB specific	0.532208	1	Others	0.315743	0.757122	Others
ENSMUSG00000062661	Ncs1	protein_coding		142.862	64.49	31.4976	25.4446	1.90833	5.424e-06	CB specific	-0.33691	1	Others	-1.1214	0.00295695	PHD2KO_repressed
ENSMUSG00000038244	Mical2	protein_coding		16.1444	9.84725	3.02739	1.84789	2.14022	5.78305e-06	CB specific	-0.730229	1	Others	-0.657616	0.382809	Others
ENSMUSG00000057969	Sema3b	protein_coding		67.4761	55.9471	5.01591	4.05618	3.50859	6.21305e-06	CB specific	-0.0740077	1	Others	-0.17062	0.881617	Others
ENSMUSG00000033713	Foxn3	protein_coding		76.2522	37.4463	27.3817	26.3715	1.20069	6.42573e-06	CB specific	-0.111622	1	Others	-0.979526	0.00020306	PHD2KO_repressed
ENSMUSG00000016918	Sulf1	protein_coding		21.2888	18.7339	1.25339	0.964821	3.85909	6.47214e-06	CB specific	-2.80784	1	Others	-0.149082	0.922796	Others
ENSMUSG00000070733	Fryl	protein_coding		58.0346	18.4126	8.46384	8.291	2.52622	6.47214e-06	CB specific	0.0419155	1	Others	-1.5732	1.94344e-05	PHD2KO_repressed
ENSMUSG00000048096	Lmod1	protein_coding		32.5791	35.1347	1.71057	3.52713	3.9051	6.6535e-06	CB specific	1.13079	1	Others	0.229282	0.826212	Others
ENSMUSG00000002489	Tiam1	protein_coding		13.4056	3.72956	1.95453	3.8215	2.48861	6.82733e-06	CB specific	0.908124	1	Others	-1.84053	0.0208557	PHD2KO_repressed
ENSMUSG00000041134	Cyyr1	protein_coding		93.9224	107.794	22.8559	28.5904	1.75332	6.95261e-06	CB specific	0.295496	1	Others	0.238546	0.551054	Others
ENSMUSG00000041570	Camsap2	protein_coding		14.4391	6.34259	2.97383	4.36892	1.99571	7.01886e-06	CB specific	0.515608	1	Others	-1.23823	0.0398443	PHD2KO_repressed
ENSMUSG00000079415	Cntf	protein_coding		72.7567	75.1453	11.681	21.8875	2.32888	7.59287e-06	CB specific	0.797153	1	Others	0.108749	0.936176	Others
ENSMUSG00000015745	Plekho1	protein_coding		79.9347	63.684	11.1468	18.0882	2.53399	8.91949e-06	CB specific	0.644754	1	Others	-0.281964	0.744051	Others
ENSMUSG00000021943	Gdf10	protein_coding		80.1947	101.199	17.8758	18.8774	1.88135	9.06356e-06	CB specific	-0.0521302	1	Others	0.430184	0.41065	Others
ENSMUSG00000024044	Epb41l3	protein_coding		121.086	46.2084	29.8682	37.9415	1.71194	9.17626e-06	CB specific	0.262183	1	Others	-1.29796	1.2065e-06	PHD2KO_repressed
ENSMUSG00000039239	Tgfb2	protein_coding		30.5126	33.8708	3.00956	5.70057	3.08414	9.62863e-06	CB specific	0.953326	1	Others	0.285674	0.738033	Others
ENSMUSG00000025582	Nptx1	protein_coding		47.8046	4.1478	3.5434	4.3568	3.4611	9.85634e-06	CB specific	0.0453576	1	Others	-3.27608	5.30034e-08	PHD2KO_repressed
ENSMUSG00000034387	Ssu2	protein_coding		29.5516	35.1344	1.15234	0.634262	4.3918	1.00144e-05	CB specific	-1.46829	1	Others	0.368643	0.810165	Others
ENSMUSG00000068747	Sort1	protein_coding		19.322	12.483	2.02873	2.30727	2.93824	1.01067e-05	CB specific	0.244962	1	Others	-0.615761	0.286008	Others
ENSMUSG00000028266	Lmo4	protein_coding		350.558	240.586	103.163	81.3033	1.50264	1.03612e-05	CB specific	-0.359394	1	Others	-0.643788	0.194505	Others
ENSMUSG00000075324	Fign	protein_coding		15.3937	8.31793	1.19585	0.65082	3.36606	1.04028e-05	CB specific	-0.851947	1	Others	-0.865985	0.124942	Others
ENSMUSG00000002885	Adgre5	protein_coding		29.8717	20.5589	5.39832	9.14648	2.19111	1.12496e-05	CB specific	0.699346	1	Others	-0.490542	0.533614	Others
ENSMUSG00000028412	Slc44a1	protein_coding		44.9293	25.5767	11.6799	13.4505	1.65359	1.15414e-05	CB specific	0.162348	1	Others	-0.750899	0.0774052	PHD2KO_repressed
ENSMUSG00000022098	Bmp1	protein_coding		21.8386	15.9458	3.51851	4.95701	2.3404	1.16727e-05	CB specific	0.293752	1	Others	-0.450889	0.637858	Others
ENSMUSG00000007476	Lrrc8a	protein_coding		352.972	116.515	80.1753	72.2521	1.88574	1.22201e-05	CB specific	-0.0916561	1	Others	-1.54719	1.49925e-17	PHD2KO_repressed
ENSMUSG00000026840	Lamc3	protein_coding		23.0356	19.735	3.9141	5.13035	2.25488	1.2808e-05	CB specific	0.346846	1	Others	-0.120006	0.923798	Others
ENSMUSG00000020023	Tmcc3	protein_coding		31.742	29.6821	7.6245	10.1352	1.76777	1.40814e-05	CB specific	0.375087	1	Others	-0.0274962	0.984387	Others
ENSMUSG00000001786	Fbxo7	protein_coding		71.1882	58.6071	20.2957	27.2911	1.53695	1.43744e-05	CB specific	0.333931	1	Others	-0.234277	0.743391	Others
ENSMUSG00000021493	Pdlim7	protein_coding		301.572	283.441	96.7895	109.95	1.37052	1.45835e-05	CB specific	0.150683	1	Others	-0.0316504	0.970786	Others
ENSMUSG00000068748	Ptprz1	protein_coding		11.9572	7.57747	2.64182	3.86196	1.88741	1.54528e-05	CB specific	0.427518	1	Others	-0.597757	0.41541	Others
ENSMUSG00000025856	Pdgfa	protein_coding		90.5421	69.1763	18.8672	18.562	1.99055	1.6471e-05	CB specific	-0.110754	1	Others	-0.336425	0.597663	Others
ENSMUSG00000020810	Cygb	protein_coding		106.915	173.049	36.0198	49.8014	1.29091	1.66118e-05	CB specific	0.343839	1	Others	0.737617	0.0223343	PHD2KO_induced
ENSMUSG00000060924	Csmd1	protein_coding		8.46276	6.26918	0.402282	1.15425	4.09568	1.70733e-05	CB specific	1.48883	1	Others	-0.292493	0.868908	Others
ENSMUSG00000022285	Ywhaz	protein_coding		1192.62	857.056	505.463	485.678	0.962822	1.73182e-05	CB specific	-0.0924043	1	Others	-0.423413	0.0719874	Others
ENSMUSG00000031841	Cdh13	protein_coding		102.295	64.9198	15.8308	9.05363	2.44145	1.77227e-05	CB specific	-0.666241	1	Others	-0.580497	0.108855	Others
ENSMUSG00000032198	Dock6	protein_coding		34.1818	14.8178	5.98562	7.45425	2.23184	1.86133e-05	CB specific	0.124551	1	Others	-1.26958	0.0295718	PHD2KO_repressed
ENSMUSG00000039953	Clstn1	protein_coding		56.9894	47.3235	14.0026	19.1668	1.76533	2.00144e-05	CB specific	0.439738	1	Others	-0.214121	0.722792	Others
ENSMUSG00000033227	Wnt6	protein_coding		31.4753	34.0805	0.328453	1.76402	6.17579	2.25283e-05	CB specific	3.39176	1	Others	0.158768	0.916984	Others
ENSMUSG00000022114	Spry2	protein_coding		62.4631	18.9663	13.5387	11.4437	1.95238	2.30101e-05	CB specific	-0.218586	1	Others	-1.72242	1.40466e-05	PHD2KO_repressed
ENSMUSG00000001349	Cnn1	protein_coding		37.3448	45.8689	4.00999	2.53629	2.97817	2.3574e-05	CB specific	-0.717908	1	Others	0.206148	0.908095	Others
ENSMUSG00000048170	Mcmbp	protein_coding		85.0667	37.5351	19.7071	21.3251	1.84482	2.41112e-05	CB specific	0.142239	1	Others	-1.13759	2.28033e-05	PHD2KO_repressed
ENSMUSG00000025780	Itih5	protein_coding		17.7913	8.63997	2.74095	4.27394	2.38197	2.48074e-05	CB specific	0.61319	1	Others	-0.948937	0.0800475	PHD2KO_repressed
ENSMUSG00000019326	Aoc3	protein_coding		20.4455	18.4204	0.844055	0.532829	4.25779	2.67245e-05	CB specific	-1.44267	1	Others	0.031809	0.98932	Others
ENSMUSG00000033389	Arhgap44	protein_coding		78.4181	24.4997	14.8923	14.1326	2.15023	2.67245e-05	CB specific	0.00230833	1	Others	-1.64242	7.73571e-09	PHD2KO_repressed
ENSMUSG00000027435	Cd93	protein_coding		24.5814	17.5266	4.44083	5.97957	2.1978	2.73431e-05	CB specific	0.406136	1	Others	-0.374213	0.616842	Others
ENSMUSG00000051652	Lrrc3	protein_coding		28.7244	4.89528	6.87669	4.94366	1.77963	2.7683e-05	CB specific	-0.601595	1	Others	-2.52687	5.01786e-08	PHD2KO_repressed
ENSMUSG00000067586	S1pr3	protein_coding		105.507	102.262	24.3134	20.5942	1.86413	3.10494e-05	CB specific	-0.308788	1	Others	0.0269812	0.97255	Others
ENSMUSG00000014846	Tppp3	protein_coding		424.958	153.82	75.6419	69.2641	2.2248	3.38906e-05	CB specific	-0.16393	1	Others	-1.33099	0.000505053	PHD2KO_repressed
ENSMUSG00000052911	Lamb2	protein_coding		70.4448	52.0252	11.6587	12.1669	2.35051	3.39141e-05	CB specific	0.099538	1	Others	-0.364036	0.532248	Others
ENSMUSG00000029761	Cald1	protein_coding		355.269	318.223	125.778	152.57	1.22535	3.40307e-05	CB specific	0.231438	1	Others	-0.0950324	0.867839	Others
ENSMUSG00000039385	Cdh6	protein_coding		6.37557	5.0881	0.583628	1.06722	3.20551	3.45253e-05	CB specific	0.783687	1	Others	-0.257793	0.892399	Others
ENSMUSG00000036334	Igsf10	protein_coding		5.011	4.828	0.441727	0.770976	3.19213	3.47679e-05	CB specific	0.399548	1	Others	-0.0799574	0.975029	Others
ENSMUSG00000040690	Col16a1	protein_coding		66.6129	34.233	4.27599	4.60411	3.70478	3.50543e-05	CB specific	0.124386	1	Others	-0.758411	0.337182	Others
ENSMUSG00000002233	Rhoc	protein_coding		274.628	306.74	87.4568	98.3271	1.36897	3.65287e-05	CB specific	0.122536	1	Others	0.224963	0.703244	Others
ENSMUSG00000024012	Mtch1	protein_coding		102.396	58.4445	28.0954	30.2235	1.58267	3.66221e-05	CB specific	0.069524	1	Others	-0.795175	0.173983	Others
ENSMUSG00000042364	Snx18	protein_coding		26.177	24.2486	5.3277	6.46784	2.02961	3.66824e-05	CB specific	0.263801	1	Others	-0.0465182	0.970674	Others
ENSMUSG00000000957	Mmp14	protein_coding		61.2984	42.0493	12.3994	10.1403	2.03564	3.77904e-05	CB specific	-0.277324	1	Others	-0.457589	0.417017	Others
ENSMUSG00000039114	Nrn1	protein_coding		59.2457	39.2654	6.5736	10.8878	2.87521	3.79923e-05	CB specific	0.699483	1	Others	-0.492632	0.563522	Others
ENSMUSG00000040389	Wdr47	protein_coding		34.7848	18.1606	10.2583	9.89517	1.47057	3.95813e-05	CB specific	-0.140251	1	Others	-0.938845	0.0932111	PHD2KO_repressed
ENSMUSG00000048537	Phldb1	protein_coding		35.0824	25.3989	5.7013	5.85916	2.35077	3.98598e-05	CB specific	-0.29983	1	Others	-0.476193	0.601527	Others
ENSMUSG00000038146	Notch3	protein_coding		15.085	15.5907	1.93168	1.38681	2.66448	4.00104e-05	CB specific	-0.584977	1	Others	0.130031	0.921957	Others
ENSMUSG00000032024	Clmp	protein_coding		7.63284	4.6907	0.302356	0.594931	4.42587	4.06257e-05	CB specific	0.856424	1	Others	-0.637009	0.601285	Others
ENSMUSG00000030554	Synm	protein_coding		27.4325	12.1738	4.24384	3.46389	2.39433	4.17951e-05	CB specific	-0.28979	1	Others	-1.1175	0.038909	PHD2KO_repressed
ENSMUSG00000063611	Gm10134	lncRNA		117.314	47.5744	23.1255	26.3708	2.06054	4.55713e-05	CB specific	0.0647006	1	Others	-1.20315	0.0195438	PHD2KO_repressed
ENSMUSG00000098650	Commd1b	protein_coding		27.048	12.7837	4.15453	4.6254	2.41878	4.68785e-05	CB specific	0.066838	1	Others	-1.0257	0.073373	PHD2KO_repressed
ENSMUSG00000003617	Cp	protein_coding		96.9607	60.4905	22.7558	27.2939	1.81836	4.88913e-05	CB specific	0.114818	1	Others	-0.596986	0.17569	Others
ENSMUSG00000030246	Ldhb	protein_coding		364.495	399.434	93.2089	113.216	1.7134	4.96382e-05	CB specific	0.289201	1	Others	0.192524	0.734519	Others
ENSMUSG00000021226	Acot2	protein_coding		80.9957	35.171	24.4049	22.6053	1.459	5.03069e-05	CB specific	-0.137174	1	Others	-1.14419	0.00114989	PHD2KO_repressed
ENSMUSG00000021719	Rgs7bp	protein_coding		17.0304	20.4597	2.26419	2.21764	2.59214	5.25443e-05	CB specific	-0.00657216	1	Others	0.348915	0.666633	Others
ENSMUSG00000007039	Ddah2	protein_coding		104.477	102.474	12.0679	18.1994	2.8008	5.26095e-05	CB specific	0.573712	1	Others	0.0350239	0.980168	Others
ENSMUSG00000071659	Hnrnpul2	protein_coding		14.9512	6.74445	2.67664	4.84388	2.20287	5.35824e-05	CB specific	0.821282	1	Others	-1.07865	0.0811963	PHD2KO_repressed
ENSMUSG00000000416	Cttnbp2	protein_coding		23.5255	17.4151	4.34457	4.9672	2.15464	5.51261e-05	CB specific	0.178687	1	Others	-0.375365	0.758455	Others
ENSMUSG00000018217	Pmp22	protein_coding		419.953	290.822	97.7842	120.585	1.82791	5.53694e-05	CB specific	0.266283	1	Others	-0.444812	0.141821	Others
ENSMUSG00000031740	Mmp2	protein_coding		58.7571	54.9859	7.92609	12.7597	2.65874	5.94439e-05	CB specific	0.714093	1	Others	-0.027581	0.980168	Others
ENSMUSG00000074825	Itpripl1	protein_coding		74.6001	28.7985	14.7988	18.772	2.08618	6.18568e-05	CB specific	0.379852	1	Others	-1.31822	0.000263082	PHD2KO_repressed
ENSMUSG00000007877	Tcap	protein_coding		40.9149	39.3073	3.53176	1.337	3.27646	6.28297e-05	CB specific	-1.502	1	Others	-0.0777008	0.973115	Others
ENSMUSG00000084844	Hoxb3os	lncRNA		23.4982	13.4314	3.48832	4.69876	2.44374	6.36153e-05	CB specific	0.3499	1	Others	-0.779792	0.373978	Others
ENSMUSG00000029999	Tgfa	protein_coding		21.2513	19.8917	4.185	6.71928	2.03338	6.63142e-05	CB specific	0.669895	1	Others	-0.0653209	0.960752	Others
ENSMUSG00000045954	Cavin2	protein_coding		93.9102	80.055	19.8591	18.782	1.97494	6.87012e-05	CB specific	-0.195431	1	Others	-0.142588	0.835551	Others
ENSMUSG00000038481	Cdk19	protein_coding		10.1877	9.7617	1.61471	1.78246	2.36277	6.921e-05	CB specific	-0.0239753	1	Others	0.0262912	0.987871	Others
ENSMUSG00000070576	Mn1	protein_coding		38.2806	38.2608	11.1544	11.483	1.51687	6.921e-05	CB specific	0.0164551	1	Others	0.0305816	0.978049	Others
ENSMUSG00000031520	Vegfc	protein_coding		15.6449	12.612	1.01978	1.09103	3.70686	6.92377e-05	CB specific	0.111271	1	Others	-0.326337	0.859596	Others
ENSMUSG00000003031	Cdkn1b	protein_coding		25.2984	12.479	6.69456	6.70786	1.6395	7.38202e-05	CB specific	-0.0990771	1	Others	-0.979557	0.100458	Others
ENSMUSG00000057092	Fxyd3	protein_coding		70.8503	32.0886	7.06321	7.20491	3.06086	7.53937e-05	CB specific	-0.0448455	1	Others	-1.09375	0.223517	Others
ENSMUSG00000064080	Fbln2	protein_coding		55.2061	40.5289	8.13182	5.46897	2.52435	7.6829e-05	CB specific	-0.433294	1	Others	-0.390259	0.604429	Others
ENSMUSG00000117775	Gm50462	lncRNA		27.1891	11.2954	6.09108	9.88076	1.85763	7.6829e-05	CB specific	0.65898	1	Others	-1.19687	0.0157828	PHD2KO_repressed
ENSMUSG00000026193	Fn1	protein_coding		20.9178	12.0205	0.263365	0.475081	6.09767	7.81253e-05	CB specific	-0.670275	1	Others	-0.568474	0.583274	Others
ENSMUSG00000032601	Prkar2a	protein_coding		35.9118	21.1883	6.95966	8.00306	2.06353	8.02184e-05	CB specific	0.198631	1	Others	-0.740061	0.0932928	PHD2KO_repressed
ENSMUSG00000021466	Ptch1	protein_coding		25.2781	19.6282	3.95018	2.80751	2.44286	8.13191e-05	CB specific	-0.373307	1	Others	-0.365239	0.673231	Others
ENSMUSG00000027660	Skil	protein_coding		42.6639	31.9584	15.6947	17.7698	1.16391	8.15906e-05	CB specific	0.150354	1	Others	-0.360076	0.458288	Others
ENSMUSG00000032702	Kank1	protein_coding		35.8731	16.5067	2.80915	3.75519	3.42323	8.15906e-05	CB specific	0.371817	1	Others	-0.983112	0.152341	Others
ENSMUSG00000037408	Cnnm4	protein_coding		62.7039	29.9069	12.2231	13.2698	2.093	8.26906e-05	CB specific	0.169905	1	Others	-0.982348	0.00194796	PHD2KO_repressed
ENSMUSG00000024937	Ehbp1l1	protein_coding		25.2629	29.2956	4.74777	7.53231	2.11513	8.32333e-05	CB specific	0.613615	1	Others	0.286146	0.747075	Others
ENSMUSG00000058056	Palld	protein_coding		77.0412	64.5023	20.4095	20.5607	1.65077	8.32333e-05	CB specific	-0.0232971	1	Others	-0.179057	0.837181	Others
ENSMUSG00000040648	Ppip5k2	protein_coding		19.3425	7.79707	4.10424	4.49236	1.98528	8.4961e-05	CB specific	0.17423	1	Others	-1.26708	0.0047342	PHD2KO_repressed
ENSMUSG00000043067	Dpy19l1	protein_coding		13.5849	7.985	2.28454	4.22358	2.31215	8.72016e-05	CB specific	0.87263	1	Others	-0.829487	0.483707	Others
ENSMUSG00000000037	Scml2	protein_coding		3.74231	1.72377	0	0.753941	9.44288	9.15134e-05	CB specific	4.61751	1	Others	-1.03196	0.770117	Others
ENSMUSG00000027254	Map1a	protein_coding		6.69174	3.32984	0.839611	0.615564	2.74959	9.32193e-05	CB specific	-0.422241	1	Others	-0.955036	0.33312	Others
ENSMUSG00000031012	Cask	protein_coding		58.9524	56.4647	14.6956	15.9224	1.73445	0.000104273	CB specific	0.15593	1	Others	0.0203465	0.980177	Others
ENSMUSG00000028041	Adam15	protein_coding		119.787	130.023	37.695	55.6904	1.38764	0.000116481	CB specific	0.490857	1	Others	0.18668	0.809031	Others
ENSMUSG00000028597	Gpx7	protein_coding		76.7056	55.9821	13.7003	21.3497	2.19935	0.000119413	CB specific	0.566872	1	Others	-0.361012	0.722519	Others
ENSMUSG00000025978	Rftn2	protein_coding		39.2895	40.1145	11.1387	15.3641	1.53469	0.000120632	CB specific	0.405955	1	Others	0.0947708	0.940534	Others
ENSMUSG00000042675	Ypel3	protein_coding		545.529	287.348	158.439	205.995	1.48342	0.000121062	CB specific	0.324004	1	Others	-1.05227	0.035893	PHD2KO_repressed
ENSMUSG00000022894	Adamts5	protein_coding		13.178	8.80375	2.83103	4.11789	1.97145	0.00012168	CB specific	0.580534	1	Others	-0.594567	0.278807	Others
ENSMUSG00000042492	Tbc1d10b	protein_coding		29.3101	12.8511	5.27584	10.2836	2.21257	0.000123579	CB specific	0.643865	1	Others	-1.1346	0.114152	Others
ENSMUSG00000000489	Pdgfb	protein_coding		33.1267	19.312	6.20091	7.91265	2.14717	0.000125612	CB specific	0.304075	1	Others	-0.784645	0.272085	Others
ENSMUSG00000036528	Ppfibp2	protein_coding		39.2148	26.0343	6.25896	9.57865	2.33759	0.000126339	CB specific	0.577874	1	Others	-0.482506	0.569185	Others
ENSMUSG00000034648	Lrrn1	protein_coding		72.3585	77.0188	23.5603	33.5807	1.33587	0.000126994	CB specific	0.394432	1	Others	0.152194	0.859596	Others
ENSMUSG00000021458	Aopep	protein_coding		208.935	130.631	72.774	85.2648	1.22668	0.000131659	CB specific	0.191881	1	Others	-0.624621	0.0517897	PHD2KO_repressed
ENSMUSG00000027309	Dnaaf9	protein_coding		53.0369	29.4597	15.9184	18.48	1.45376	0.000146858	CB specific	0.159204	1	Others	-0.790492	0.0832466	PHD2KO_repressed
ENSMUSG00000059439	Bcas3	protein_coding		80.2709	51.2665	18.5903	17.6072	1.81313	0.00014709	CB specific	-0.126878	1	Others	-0.545645	0.403433	Others
ENSMUSG00000021567	Nkd2	protein_coding		12.427	13.4675	1.37	2.5432	2.93847	0.000167503	CB specific	-0.692088	1	Others	0.147044	0.928399	Others
ENSMUSG00000039601	Rcan2	protein_coding		59.5862	42.8365	7.40401	8.18096	2.78365	0.000170043	CB specific	0.369309	1	Others	-0.391741	0.572819	Others
ENSMUSG00000027852	Nras	protein_coding		139.282	105.253	52.8087	55.9072	1.11829	0.000177816	CB specific	0.0469178	1	Others	-0.410353	0.387419	Others
ENSMUSG00000031328	Flna	protein_coding		139.27	87.9402	31.7729	28.2552	1.88013	0.000178513	CB specific	-0.0829269	1	Others	-0.595971	0.0642289	PHD2KO_repressed
ENSMUSG00000024431	Nr3c1	protein_coding		44.4785	42.5356	15.3098	13.177	1.24204	0.000181205	CB specific	-0.248967	1	Others	-0.0456846	0.96505	Others
ENSMUSG00000025026	Add3	protein_coding		72.6763	56.2869	22.0404	27.2456	1.45705	0.000185509	CB specific	0.265914	1	Others	-0.30975	0.476747	Others
ENSMUSG00000025880	Smad7	protein_coding		18.5311	20.935	3.99065	4.22629	1.94367	0.000189232	CB specific	0.0548041	1	Others	0.227893	0.830728	Others
ENSMUSG00000068196	Col8a1	protein_coding		21.7007	46.5189	2.55953	1.81068	2.77324	0.000192122	CB specific	-0.567785	1	Others	1.30772	0.0138955	PHD2KO_induced
ENSMUSG00000041415	Dicer1	protein_coding		14.5835	4.63168	2.54516	2.34273	2.25576	0.000194919	CB specific	-0.0480335	1	Others	-1.62498	0.00123646	PHD2KO_repressed
ENSMUSG00000020363	Gfpt2	protein_coding		39.3732	14.2284	4.94543	5.28035	2.74932	0.000203009	CB specific	0.0890529	1	Others	-1.40675	0.00261122	PHD2KO_repressed
ENSMUSG00000022489	Pde1b	protein_coding		52.9834	18.7548	11.5249	13.7028	1.92017	0.000210496	CB specific	0.148863	1	Others	-1.4585	0.0205782	PHD2KO_repressed
ENSMUSG00000019899	Lama2	protein_coding		29.0081	20.2989	7.31621	9.5877	1.71355	0.000217814	CB specific	0.361404	1	Others	-0.503431	0.446778	Others
ENSMUSG00000005951	Shpk	protein_coding		28.3364	13.942	5.90778	4.39603	1.97288	0.000225413	CB specific	-0.657408	1	Others	-0.958515	0.127006	Others
ENSMUSG00000041445	Mmrn2	protein_coding		42.6312	40.4787	15.6921	16.0972	1.15786	0.000237755	CB specific	-0.0311618	1	Others	-0.0483414	0.968221	Others
ENSMUSG00000025810	Nrp1	protein_coding		142.728	174.016	47.6409	56.5331	1.31173	0.000255906	CB specific	0.232624	1	Others	0.354797	0.362818	Others
ENSMUSG00000025352	Gdf11	protein_coding		18.7362	12.6756	2.48391	1.67622	2.62328	0.000265121	CB specific	-0.629682	1	Others	-0.569474	0.484907	Others
ENSMUSG00000022812	Gsk3b	protein_coding		180.584	74.7542	51.8745	54.1976	1.54259	0.000266256	CB specific	0.0639836	1	Others	-1.28229	0.000225819	PHD2KO_repressed
ENSMUSG00000053198	Prx	protein_coding		7.17348	9.42615	0.403249	0.523817	3.93413	0.000269296	CB specific	0.570584	1	Others	0.397425	0.750698	Others
ENSMUSG00000022799	Arhgap31	protein_coding		22.0193	15.5057	5.52277	5.75582	1.70673	0.00027295	CB specific	0.0166825	1	Others	-0.442742	0.448722	Others
ENSMUSG00000028163	Nfkb1	protein_coding		28.752	23.5308	5.45827	9.03289	2.12246	0.000287915	CB specific	0.739551	1	Others	-0.214727	0.847524	Others
ENSMUSG00000001300	Efnb2	protein_coding		12.3515	9.817	1.98318	3.40484	2.3513	0.000298141	CB specific	0.750324	1	Others	-0.218109	0.877188	Others
ENSMUSG00000029108	Pcdh7	protein_coding		17.9177	7.5137	0.889034	0.294919	4.09659	0.000310175	CB specific	-1.03228	1	Others	-1.09295	0.0232153	PHD2KO_repressed
ENSMUSG00000052040	Klf13	protein_coding		352.014	157.147	118.765	108.4	1.29844	0.000320112	CB specific	-0.133898	1	Others	-1.09282	2.52437e-09	PHD2KO_repressed
ENSMUSG00000021876	Rnase4	protein_coding		127.166	97.761	41.1206	35.1371	1.33755	0.000325914	CB specific	-0.276276	1	Others	-0.345042	0.509459	Others
ENSMUSG00000022194	Pabpn1	protein_coding		61.1931	22.8634	12.9427	17.7958	1.96421	0.000356822	CB specific	0.425259	1	Others	-1.35686	0.0247435	PHD2KO_repressed
ENSMUSG00000090523	Gypc	protein_coding		27.4189	25.5606	5.42431	4.36441	2.08205	0.000356822	CB specific	-0.426202	1	Others	-0.0505653	0.97164	Others
ENSMUSG00000020900	Myh10	protein_coding		41.8215	20.6199	8.24029	5.57435	2.07156	0.000367165	CB specific	-0.603402	1	Others	-0.904876	0.196056	Others
ENSMUSG00000024524	Gnal	protein_coding		25.3227	12.6051	2.38875	2.83424	3.18407	0.000371349	CB specific	0.540894	1	Others	-0.888049	0.144082	Others
ENSMUSG00000037447	Arid5a	protein_coding		18.2567	17.7076	1.86488	1.32515	3.0103	0.000384134	CB specific	-0.536635	1	Others	-0.0126771	0.99714	Others
ENSMUSG00000036459	Wtip	protein_coding		49.9129	21.4879	3.04067	3.47689	3.82745	0.000423459	CB specific	0.561217	1	Others	-1.13701	0.134026	Others
ENSMUSG00000102747	Gm37602	TEC		2.10356	1.25377	0	0.771677	8.76843	0.000423459	CB specific	4.43929	1	Others	-0.69356	0.812818	Others
ENSMUSG00000021614	Vcan	protein_coding		4.15523	2.50222	0.326099	0.470691	3.3613	0.000434394	CB specific	0.228449	1	Others	-0.931235	0.517855	Others
ENSMUSG00000049493	Pls1	protein_coding		9.77388	0.469881	0.401275	0.194242	4.38055	0.000436877	CB specific	-3.07368	1	Others	-4.1762	1.61207e-05	PHD2KO_repressed
ENSMUSG00000048776	Pthlh	protein_coding		25.7501	23.6714	0.750446	1.59567	4.88847	0.000445867	CB specific	-1.17464	1	Others	0.090577	0.968706	Others
ENSMUSG00000007872	Id3	protein_coding		818.92	769.939	222.713	240.276	1.60413	0.00044859	CB specific	0.0537862	1	Others	0.0198725	0.984745	Others
ENSMUSG00000018822	Sfrp5	protein_coding		60.9054	70.9642	5.11219	4.12943	3.34782	0.00044859	CB specific	-0.286795	1	Others	0.422978	0.587109	Others
ENSMUSG00000022124	Fbxl3	protein_coding		41.0698	19.1171	14.9737	15.057	1.17614	0.000463716	CB specific	-0.0239723	1	Others	-1.08428	0.011988	PHD2KO_repressed
ENSMUSG00000028766	Alpl	protein_coding		37.8822	23.6018	5.26177	6.1649	2.53726	0.000465779	CB specific	0.247346	1	Others	-0.615116	0.526362	Others
ENSMUSG00000037487	Ubr5	protein_coding		36.7872	25.4203	7.74411	8.19729	1.96497	0.000465779	CB specific	0.0672011	1	Others	-0.432677	0.526101	Others
ENSMUSG00000074676	Foxs1	protein_coding		28.2268	12.805	1.41714	2.95148	4.01283	0.000465779	CB specific	0.896256	1	Others	-1.00269	0.476794	Others
ENSMUSG00000040181	Fmo1	protein_coding		106.607	130.807	16.5388	22.3343	2.41811	0.000485982	CB specific	0.450209	1	Others	0.45263	0.340129	Others
ENSMUSG00000063450	Syne2	protein_coding		42.7519	23.7876	9.2084	11.7421	1.96671	0.000514887	CB specific	0.473367	1	Others	-0.829495	0.0523424	PHD2KO_repressed
ENSMUSG00000016995	Matn4	protein_coding		44.6778	18.258	3.36948	1.52436	3.49206	0.000526345	CB specific	-0.880133	1	Others	-1.14993	0.162755	Others
ENSMUSG00000031070	Mrgprf	protein_coding		37.2373	21.8427	4.77402	9.3204	2.73551	0.000535989	CB specific	1.07093	1	Others	-0.70358	0.461607	Others
ENSMUSG00000049872	Calhm5	protein_coding		13.0941	10.0548	1.28662	2.14366	3.12802	0.000560226	CB specific	1.01988	1	Others	-0.392625	0.642112	Others
ENSMUSG00000020053	Igf1	protein_coding		28.2911	25.9533	9.63274	12.5042	1.26475	0.000568855	CB specific	0.323507	1	Others	-0.075754	0.944236	Others
ENSMUSG00000038305	Spats2l	protein_coding		19.0604	24.927	2.7575	6.16048	2.50788	0.000578205	CB specific	1.15325	1	Others	0.488684	0.597085	Others
ENSMUSG00000042751	Nmnat2	protein_coding		9.33543	6.88524	1.38268	1.74217	2.48885	0.00059422	CB specific	-0.0622309	1	Others	-0.340655	0.809747	Others
ENSMUSG00000019851	Perp	protein_coding		28.1763	27.8434	7.03091	4.83724	1.72155	0.000605142	CB specific	-0.59547	1	Others	0.0456956	0.975063	Others
ENSMUSG00000039361	Picalm	protein_coding		46.0552	31.2486	12.4449	14.0255	1.61708	0.000608383	CB specific	0.147903	1	Others	-0.498603	0.327102	Others
ENSMUSG00000018339	Gpx3	protein_coding		1220.79	1179.79	423.056	450.043	1.25036	0.000612473	CB specific	0.0154056	1	Others	-0.0379461	0.966996	Others
ENSMUSG00000027204	Fbn1	protein_coding		16.4518	13.5375	1.72365	2.38032	3.00173	0.000626075	CB specific	0.6612	1	Others	-0.114044	0.938783	Others
ENSMUSG00000041120	Nbl1	protein_coding		145.141	137.768	37.3376	29.1616	1.6933	0.000628874	CB specific	-0.431352	1	Others	0.00893043	0.995524	Others
ENSMUSG00000031283	Chrdl1	protein_coding		26.887	14.4671	1.71257	2.16267	3.7621	0.00062981	CB specific	-2.11559	1	Others	-0.834227	0.096993	PHD2KO_repressed
ENSMUSG00000040548	Tex2	protein_coding		56.6014	24.6645	16.5015	14.4607	1.48239	0.000636928	CB specific	-0.312181	1	Others	-1.1136	0.000779418	PHD2KO_repressed
ENSMUSG00000062127	Cttnbp2nl	protein_coding		19.666	20.3067	6.04214	8.22577	1.41425	0.000667806	CB specific	0.369391	1	Others	0.11008	0.928841	Others
ENSMUSG00000020422	Tns3	protein_coding		18.1102	16.1823	5.04236	7.28701	1.55813	0.000669692	CB specific	0.469679	1	Others	-0.121136	0.927685	Others
ENSMUSG00000002799	Jag2	protein_coding		17.0113	8.76236	2.09032	1.81907	2.80013	0.000696482	CB specific	-0.196447	1	Others	-0.893505	0.323493	Others
ENSMUSG00000019873	Reep3	protein_coding		66.9979	58.09	24.8913	28.429	1.13966	0.000707526	CB specific	0.153334	1	Others	-0.141363	0.836268	Others
ENSMUSG00000032268	Tmprss5	protein_coding		190.687	74.8733	23.2278	33.5513	2.7658	0.000713277	CB specific	0.557989	1	Others	-1.11173	0.0111206	PHD2KO_repressed
ENSMUSG00000020646	Mboat2	protein_coding		63.1979	40.3451	16.8467	15.9151	1.62253	0.000718175	CB specific	-0.112712	1	Others	-0.574605	0.281491	Others
ENSMUSG00000053007	Creb5	protein_coding		7.53116	4.69695	1.25927	3.23666	2.27433	0.000718175	CB specific	1.27195	1	Others	-0.615536	0.568267	Others
ENSMUSG00000039542	Ncam1	protein_coding		737.834	461.415	233.027	258.723	1.38213	0.000727336	CB specific	0.12209	1	Others	-0.585678	0.00461925	PHD2KO_repressed
ENSMUSG00000001240	Ramp2	protein_coding		105.725	98.4571	13.6522	22.481	2.70948	0.000729757	CB specific	0.76146	1	Others	0.0549881	0.973864	Others
ENSMUSG00000020241	Col6a2	protein_coding		45.2068	35.2458	5.98397	6.91014	2.65656	0.000732019	CB specific	0.0249265	1	Others	-0.217476	0.812451	Others
ENSMUSG00000028871	Rspo1	protein_coding		37.2757	7.34584	0.993144	1.31853	5.28828	0.000734536	CB specific	1.52884	1	Others	-2.28612	0.000329071	PHD2KO_repressed
ENSMUSG00000027983	Cyp2u1	protein_coding		12.7995	7.62999	2.63561	4.41083	1.99766	0.000738776	CB specific	0.694914	1	Others	-0.741471	0.447148	Others
ENSMUSG00000018398	Septin8	protein_coding		33.0931	20.1636	9.47898	11.2057	1.53443	0.000742307	CB specific	0.222695	1	Others	-0.66429	0.270235	Others
ENSMUSG00000039116	Adgrg6	protein_coding		8.6031	4.689	0.87882	1.59784	3.01168	0.000760362	CB specific	0.709254	1	Others	-0.682223	0.568842	Others
ENSMUSG00000040249	Lrp1	protein_coding		106.086	62.1588	27.7668	31.7309	1.68034	0.000771997	CB specific	0.0959661	1	Others	-0.810715	0.0513213	PHD2KO_repressed
ENSMUSG00000027394	Ttl	protein_coding		18.0041	7.28151	3.11491	6.10837	2.28209	0.000773588	CB specific	1.07886	1	Others	-1.32299	0.0572584	PHD2KO_repressed
ENSMUSG00000044288	Cnr1	protein_coding		17.6372	1.95222	3.09892	4.6929	2.22185	0.000787767	CB specific	0.522113	1	Others	-3.06754	2.001e-06	PHD2KO_repressed
ENSMUSG00000039377	Hlx	protein_coding		32.9907	76.7657	6.2291	12.4081	2.11737	0.000828821	CB specific	0.840211	1	Others	1.28654	0.00340176	PHD2KO_induced
ENSMUSG00000027201	Myef2	protein_coding		196.308	100.491	58.4569	54.7528	1.4746	0.000846431	CB specific	-0.0760719	1	Others	-0.926066	5.12317e-05	PHD2KO_repressed
ENSMUSG00000046618	Olfml2a	protein_coding		37.2354	45.4097	5.08383	3.86744	2.64651	0.000910813	CB specific	-0.0609417	1	Others	0.353953	0.466213	Others
ENSMUSG00000034101	Ctnnd1	protein_coding		31.8317	29.1702	11.4597	10.6087	1.19505	0.000918426	CB specific	-0.169121	1	Others	-0.0705897	0.955117	Others
ENSMUSG00000030189	Ybx3	protein_coding		65.4172	26.8656	11.8616	8.96298	2.19014	0.000950224	CB specific	-0.469222	1	Others	-1.21223	0.0140209	PHD2KO_repressed
ENSMUSG00000035268	Pkig	protein_coding		314.996	230.175	130.025	123.96	0.995229	0.00100841	CB specific	-0.109185	1	Others	-0.42182	0.376494	Others
ENSMUSG00000070304	Scn2b	protein_coding		161.745	79.0808	31.714	31.7621	2.09902	0.00103299	CB specific	-0.0232464	1	Others	-0.851524	0.145305	Others
ENSMUSG00000028273	Pdlim5	protein_coding		26.6195	18.8604	7.74738	8.99987	1.50025	0.0010342	CB specific	0.206598	1	Others	-0.421485	0.498777	Others
ENSMUSG00000030846	Tial1	protein_coding		52.9698	24.9701	19.9214	17.5884	1.13614	0.00103486	CB specific	-0.203881	1	Others	-1.03685	0.000972057	PHD2KO_repressed
ENSMUSG00000031511	Arhgef7	protein_coding		26.833	27.6722	7.41089	11.8374	1.56536	0.00104129	CB specific	0.643438	1	Others	0.0570793	0.970735	Others
ENSMUSG00000020647	Ncoa1	protein_coding		24.6731	11.4331	5.45394	3.85384	1.93036	0.00104794	CB specific	-0.415289	1	Others	-1.14627	0.0119832	PHD2KO_repressed
ENSMUSG00000036106	Prr5	protein_coding		22.4879	28.8598	2.44394	4.47446	2.94003	0.00106584	CB specific	0.901203	1	Others	0.448331	0.721528	Others
ENSMUSG00000041779	Tram2	protein_coding		10.6513	8.51264	1.66177	1.89764	2.44005	0.0010894	CB specific	0.344019	1	Others	-0.261886	0.82309	Others
ENSMUSG00000022469	Rapgef3	protein_coding		21.7472	18.4262	2.94078	6.00835	2.61166	0.00109235	CB specific	1.01207	1	Others	-0.149418	0.951479	Others
ENSMUSG00000052632	Asap2	protein_coding		10.9673	11.1206	2.38234	4.03611	1.92211	0.00113685	CB specific	0.736375	1	Others	0.061849	0.970035	Others
ENSMUSG00000024811	Tnks2	protein_coding		20.0572	17.2701	6.5588	9.41776	1.34537	0.00114042	CB specific	0.48526	1	Others	-0.206314	0.845965	Others
ENSMUSG00000120630	ENSMUSG00000120630	lncRNA		21.0334	13.9724	2.7113	4.04834	2.68931	0.00114695	CB specific	0.428188	1	Others	-0.519648	0.749187	Others
ENSMUSG00000031015	Swap70	protein_coding		25.8629	33.4303	7.6702	10.7321	1.45982	0.00115346	CB specific	0.346397	1	Others	0.423017	0.587401	Others
ENSMUSG00000022836	Mylk	protein_coding		44.6027	78.3398	14.0621	11.7823	1.40244	0.00119156	CB specific	-0.273125	1	Others	0.880627	0.00490835	PHD2KO_induced
ENSMUSG00000028082	Sh3d19	protein_coding		11.0395	5.48583	2.51613	2.27503	1.87767	0.00119984	CB specific	-0.229521	1	Others	-0.947885	0.14943	Others
ENSMUSG00000024548	Setbp1	protein_coding		2.99093	2.22944	0.436628	0.324106	2.47407	0.00122743	CB specific	-0.469427	1	Others	-0.421731	0.792495	Others
ENSMUSG00000030249	Abcc9	protein_coding	Yes	18.3229	16.4183	3.17644	5.67368	2.21639	0.00123231	CB specific	0.799211	1	Others	-0.0563926	0.961684	Others
ENSMUSG00000029064	Gnb1	protein_coding		250.531	165.646	102.924	91.7049	1.01698	0.001245	CB specific	-0.168321	1	Others	-0.568574	0.118772	Others
ENSMUSG00000022443	Myh9	protein_coding		24.9508	20.6468	5.63807	9.59215	1.84725	0.00126613	CB specific	0.663157	1	Others	-0.196202	0.813402	Others
ENSMUSG00000020601	Trib2	protein_coding		42.7331	59.0884	8.11099	10.3631	2.13614	0.00128122	CB specific	0.378944	1	Others	0.60047	0.196337	Others
ENSMUSG00000005045	Chd5	protein_coding		56.1347	8.14987	9.54481	11.2472	2.32276	0.00132841	CB specific	0.262617	1	Others	-3.03367	1.94782e-09	PHD2KO_repressed
ENSMUSG00000038658	Ric1	protein_coding		6.82811	3.14711	1.35653	1.24878	2.07302	0.00132985	CB specific	-0.0928957	1	Others	-1.3091	0.129789	Others
ENSMUSG00000027544	Nfatc2	protein_coding		6.21837	3.25915	0.35116	0.982143	3.93897	0.00134964	CB specific	1.9196	1	Others	-0.88219	0.456846	Others
ENSMUSG00000118667	Ahnak2	protein_coding		6.55214	3.26859	0.130094	0.860005	5.27834	0.00135214	CB specific	3.24967	1	Others	-0.8656	0.245741	Others
ENSMUSG00000070423	Olfr558	protein_coding		29.7378	51.789	0.413451	0.998314	5.77798	0.00135282	CB specific	1.41624	1	Others	0.979588	0.0535816	PHD2KO_induced
ENSMUSG00000022228	Zscan26	protein_coding		165.792	57.1624	46.5482	43.0722	1.57333	0.00135465	CB specific	-0.0276634	1	Others	-1.51852	1.58124e-06	PHD2KO_repressed
ENSMUSG00000027878	Notch2	protein_coding		12.1884	2.67471	2.26055	1.70631	2.17866	0.00136224	CB specific	-0.409833	1	Others	-2.12889	1.62227e-07	PHD2KO_repressed
ENSMUSG00000028649	Macf1	protein_coding		51.0095	33.496	19.189	20.9595	1.11826	0.00136784	CB specific	0.0831143	1	Others	-0.582735	0.23061	Others
ENSMUSG00000031673	Cdh11	protein_coding		13.1635	14.016	2.462	2.56069	2.16501	0.00139191	CB specific	0.07958	1	Others	0.15173	0.917446	Others
ENSMUSG00000025492	Ifitm3	protein_coding		1306.63	1230.16	510.672	634.784	1.0706	0.00140417	CB specific	0.260919	1	Others	-0.0150608	0.986374	Others
ENSMUSG00000026113	Inpp4a	protein_coding		172.844	58.6321	49.5183	37.9689	1.55506	0.00141264	CB specific	-0.29226	1	Others	-1.53946	4.64804e-12	PHD2KO_repressed
ENSMUSG00000031953	Tmem170	protein_coding		35.514	13.6046	10.3083	7.83475	1.49798	0.00143364	CB specific	-0.435143	1	Others	-1.32718	0.000353231	PHD2KO_repressed
ENSMUSG00000042548	Asxl1	protein_coding		6.0365	3.68876	0.870366	1.63807	2.52496	0.00143667	CB specific	-0.041515	1	Others	-0.678273	0.657162	Others
ENSMUSG00000042444	Mindy2	protein_coding		15.7565	10.5707	3.18421	2.80712	1.98026	0.00144857	CB specific	-0.226336	1	Others	-0.65124	0.465171	Others
ENSMUSG00000043336	Filip1l	protein_coding		45.1203	40.7102	6.99454	6.50481	2.41592	0.00146178	CB specific	-0.1598	1	Others	0.0671829	0.964102	Others
ENSMUSG00000020850	Prpf8	protein_coding		21.5516	14.4304	6.7318	9.10462	1.41329	0.00150278	CB specific	0.41005	1	Others	-0.527392	0.322875	Others
ENSMUSG00000047414	Flrt2	protein_coding		10.0989	7.86919	0.920787	1.3826	3.17081	0.00155582	CB specific	0.540135	1	Others	-0.0754296	0.97016	Others
ENSMUSG00000057132	Rpgrip1	protein_coding		42.4793	11.2541	11.52	11.8724	1.60991	0.00155611	CB specific	-0.0308906	1	Others	-1.98148	0.00117697	PHD2KO_repressed
ENSMUSG00000019843	Fyn	protein_coding		18.6292	8.8811	4.22959	3.25407	1.86779	0.00157675	CB specific	-0.594662	1	Others	-1.03504	0.125485	Others
ENSMUSG00000000093	Tbx2	protein_coding		25.558	18.2306	3.86666	2.73966	2.47845	0.00158858	CB specific	-0.423187	1	Others	-0.426779	0.649938	Others
ENSMUSG00000051339	2900026A02Rik	protein_coding		11.9039	4.97164	1.25301	0.623189	3.03882	0.00172645	CB specific	-1.00673	1	Others	-1.21739	0.0995275	PHD2KO_repressed
ENSMUSG00000053398	Phgdh	protein_coding		36.6458	18.1055	2.62689	4.16011	3.442	0.0018234	CB specific	0.860465	1	Others	-0.914848	0.235251	Others
ENSMUSG00000046491	C1qtnf2	protein_coding		60.5362	87.7335	15.4216	20.856	1.69708	0.00183629	CB specific	0.330951	1	Others	0.607002	0.373978	Others
ENSMUSG00000038086	Hspb2	protein_coding		130.91	106.44	18.2082	14.5087	2.55609	0.00184008	CB specific	-0.364776	1	Others	-0.154935	0.934714	Others
ENSMUSG00000041559	Fmod	protein_coding		15.8655	20.1028	1.60523	1.30798	3.08667	0.00189224	CB specific	-0.0829734	1	Others	0.415624	0.682201	Others
ENSMUSG00000074793	Hspa12b	protein_coding		8.29607	6.80207	0.537619	2.14371	3.69714	0.00191032	CB specific	2.00347	1	Others	-0.0921162	0.97255	Others
ENSMUSG00000027678	Ncoa3	protein_coding		27.3537	8.78474	5.41422	5.66106	2.0954	0.001914	CB specific	0.268407	1	Others	-1.5854	9.42853e-07	PHD2KO_repressed
ENSMUSG00000058571	Gpc6	protein_coding		19.9867	13.5543	3.85259	5.05259	2.11198	0.001914	CB specific	0.331177	1	Others	-0.498723	0.636969	Others
ENSMUSG00000006932	Ctnnb1	protein_coding		246.547	182.339	80.6178	87.9943	1.33686	0.00191835	CB specific	0.0876612	1	Others	-0.365737	0.352632	Others
ENSMUSG00000018476	Kdm6b	protein_coding		66.7959	19.7524	14.9401	14.6853	1.90942	0.00193654	CB specific	0.0671241	1	Others	-1.68722	7.42624e-11	PHD2KO_repressed
ENSMUSG00000064210	Ano6	protein_coding		88.5381	54.7286	34.554	33.9823	1.07156	0.0019704	CB specific	-0.0793878	1	Others	-0.622484	0.039053	PHD2KO_repressed
ENSMUSG00000031790	Mmp15	protein_coding		11.015	13.371	2.25061	2.16136	2.02668	0.0019807	CB specific	-0.109888	1	Others	0.320571	0.801511	Others
ENSMUSG00000023328	Ache	protein_coding		54.7646	67.716	20.6025	29.0075	1.12441	0.00198369	CB specific	0.41125	1	Others	0.328189	0.661478	Others
ENSMUSG00000045092	S1pr1	protein_coding		65.715	80.2978	16.5397	21.5143	1.74758	0.00199195	CB specific	0.492328	1	Others	0.345881	0.454635	Others
ENSMUSG00000006205	Htra1	protein_coding		93.4179	55.83	22.1257	15.1657	1.83618	0.00205386	CB specific	-0.440854	1	Others	-0.709873	0.161245	Others
ENSMUSG00000040616	Tmem51	protein_coding		34.8416	25.2072	8.84719	9.31158	1.7016	0.00205386	CB specific	-0.0212482	1	Others	-0.409873	0.700805	Others
ENSMUSG00000112734	Gm47644	lncRNA		11.7953	5.03643	0.445008	2.05175	4.40003	0.00205694	CB specific	2.44265	1	Others	-1.07965	0.392227	Others
ENSMUSG00000037225	Fgf2	protein_coding		7.0094	3.75963	0.298859	0.797583	4.39878	0.00208155	CB specific	1.93178	1	Others	-0.835339	0.455783	Others
ENSMUSG00000036053	Fmnl2	protein_coding		13.9221	8.08918	3.0114	4.97964	1.89903	0.0021171	CB specific	0.726555	1	Others	-0.77558	0.287269	Others
ENSMUSG00000058672	Tubb2a	protein_coding		166.514	87.2115	25.743	25.1976	2.42505	0.00215975	CB specific	-0.130545	1	Others	-0.6672	0.33312	Others
ENSMUSG00000020388	Pdlim4	protein_coding		95.6471	113.517	26.7217	22.636	1.57514	0.00218158	CB specific	-0.264488	1	Others	0.307255	0.722163	Others
ENSMUSG00000066406	Akap13	protein_coding		76.0188	56.5991	21.6369	18.7217	1.51144	0.00219567	CB specific	-0.244394	1	Others	-0.325717	0.578748	Others
ENSMUSG00000028957	Per3	protein_coding		139.547	34.1307	29.8135	29.2614	1.95682	0.00223978	CB specific	0.0187412	1	Others	-2.09505	5.99395e-16	PHD2KO_repressed
ENSMUSG00000042942	Greb1l	protein_coding		27.2628	4.41892	1.51999	1.33742	3.83047	0.00224019	CB specific	-0.636817	1	Others	-1.93221	0.00858107	PHD2KO_repressed
ENSMUSG00000027894	Slc6a17	protein_coding		8.58147	6.19114	1.17862	2.63534	2.55312	0.00224187	CB specific	1.08836	1	Others	-0.578806	0.745069	Others
ENSMUSG00000028382	Ptbp3	protein_coding		33.0522	32.2257	8.49287	10.8095	1.67752	0.0022471	CB specific	0.325131	1	Others	0.0884627	0.935255	Others
ENSMUSG00000038540	Tmc3	protein_coding		2.10087	14.9995	0	0.552586	8.67899	0.00225964	CB specific	4.61209	1	Others	3.06607	3.2959e-06	PHD2KO_induced
ENSMUSG00000046982	Tshz1	protein_coding		25.7479	16.0575	7.19389	7.86093	1.54872	0.00227953	CB specific	0.0781552	1	Others	-0.689784	0.186806	Others
ENSMUSG00000026547	Tagln2	protein_coding		148.422	155.166	46.23	54.4014	1.40756	0.00231106	CB specific	0.197769	1	Others	0.146133	0.856041	Others
ENSMUSG00000057738	Sptan1	protein_coding		58.0691	48.695	20.382	22.0775	1.24711	0.00232744	CB specific	0.114168	1	Others	-0.228341	0.689576	Others
ENSMUSG00000048387	Osr1	protein_coding		21.866	11.6922	2.21123	1.41547	3.06219	0.00237792	CB specific	-2.31315	1	Others	-0.998198	0.373978	Others
ENSMUSG00000002980	Bcam	protein_coding		101.247	81.4642	20.1584	15.4279	2.03784	0.00238538	CB specific	-0.47034	1	Others	-0.222717	0.733246	Others
ENSMUSG00000019699	Akt3	protein_coding		14.3719	9.85847	3.28604	4.1147	1.81518	0.00239831	CB specific	-0.0489596	1	Others	-0.492246	0.571703	Others
ENSMUSG00000074364	Ehd2	protein_coding		16.4686	26.0641	4.54314	3.88995	1.57607	0.00241754	CB specific	-0.358724	1	Others	0.655271	0.429914	Others
ENSMUSG00000026131	Dst	protein_coding		88.6005	34.2389	25.6588	25.0099	1.53147	0.00248834	CB specific	0.0555001	1	Others	-1.35996	6.22185e-06	PHD2KO_repressed
ENSMUSG00000030779	Rbbp6	protein_coding		20.5651	11.2198	4.71098	4.43935	1.87061	0.00250072	CB specific	-0.0263471	1	Others	-0.857628	0.222758	Others
ENSMUSG00000043458	Pcdhb12	protein_coding		2.64079	2.43605	0	1.7017	8.55725	0.00253238	CB specific	5.20502	1	Others	-0.00669548	0.999012	Others
ENSMUSG00000035493	Tgfbi	protein_coding		95.9031	57.4799	18.1086	21.0217	2.07543	0.00256559	CB specific	0.337159	1	Others	-0.67697	0.0711801	PHD2KO_repressed
ENSMUSG00000054263	Lifr	protein_coding		77.5524	49.0127	22.367	24.0468	1.48214	0.00261684	CB specific	0.0690878	1	Others	-0.596344	0.0225383	PHD2KO_repressed
ENSMUSG00000010051	Hyal1	protein_coding		21.6002	14.14	5.03482	9.8189	1.81137	0.00261809	CB specific	0.890884	1	Others	-0.550956	0.537033	Others
ENSMUSG00000033209	Ttc28	protein_coding		9.93462	6.01103	2.31216	3.29373	1.85143	0.00263045	CB specific	0.551937	1	Others	-0.678961	0.299749	Others
ENSMUSG00000030711	Sult1a1	protein_coding		49.9693	33.7269	14.285	23.4733	1.53439	0.00266206	CB specific	0.690541	1	Others	-0.503781	0.530328	Others
ENSMUSG00000032902	Slc16a1	protein_coding		21.0802	14.2241	4.8695	4.55262	1.82661	0.00273122	CB specific	-0.125123	1	Others	-0.473159	0.610295	Others
ENSMUSG00000079669	Gm17396	lncRNA		12.9283	7.04994	2.29541	3.75292	2.22263	0.0027844	CB specific	0.676618	1	Others	-0.826481	0.532861	Others
ENSMUSG00000116048	Septin2	protein_coding		1296.53	831.158	490.279	457.561	1.10994	0.00281303	CB specific	-0.126365	1	Others	-0.56212	0.00356711	Others
ENSMUSG00000022090	Pdlim2	protein_coding		115.814	147.772	31.1239	35.1655	1.62619	0.00288513	CB specific	0.140152	1	Others	0.410803	0.53669	Others
ENSMUSG00000021589	Rhobtb3	protein_coding		43.8369	21.2851	12.9152	16.6972	1.5123	0.00289557	CB specific	0.459138	1	Others	-1.04072	0.0103199	PHD2KO_repressed
ENSMUSG00000028434	Epb41l4b	protein_coding		14.2898	5.6045	1.37099	1.39468	3.12599	0.00289557	CB specific	0.259082	1	Others	-1.32054	0.0664344	PHD2KO_repressed
ENSMUSG00000027665	Pik3ca	protein_coding		18.537	13.8296	4.38707	6.18126	1.77603	0.00292852	CB specific	0.371249	1	Others	-0.409873	0.550354	Others
ENSMUSG00000055022	Cntn1	protein_coding		25.7738	25.2029	6.65558	7.00265	1.67175	0.0030293	CB specific	0.0366644	1	Others	0.0608989	0.96853	Others
ENSMUSG00000105528	Gm43519	TEC		13.9223	15.6554	0.766768	2.9947	3.90883	0.0030293	CB specific	1.97875	1	Others	0.307641	0.912655	Others
ENSMUSG00000032184	Lysmd2	protein_coding		134.138	107.215	44.5721	48.1991	1.30099	0.0030735	CB specific	0.0192618	1	Others	-0.274264	0.746842	Others
ENSMUSG00000044345	Marveld1	protein_coding		32.0899	24.6821	3.96855	7.03109	2.76475	0.00310352	CB specific	0.918653	1	Others	-0.182812	0.898394	Others
ENSMUSG00000022053	Ebf2	protein_coding		12.5149	16.3611	0.268346	0.575183	5.36707	0.00320973	CB specific	3.38327	1	Others	0.468485	0.60506	Others
ENSMUSG00000032409	Atr	protein_coding		7.41308	3.1381	1.72146	1.79138	1.84158	0.00328338	CB specific	-0.2155	1	Others	-1.36262	0.208397	Others
ENSMUSG00000035735	Dagla	protein_coding		3.01575	3.18712	0.236794	0.687875	3.40642	0.00331366	CB specific	1.23867	1	Others	0.175855	0.956054	Others
ENSMUSG00000121092	ENSMUSG00000121092	lncRNA		166.539	158.697	50.7801	75.7625	1.44671	0.00331623	CB specific	0.581927	1	Others	-0.0295811	0.98525	Others
ENSMUSG00000046447	Camk2n1	protein_coding		30.1604	26.9716	8.78711	11.3585	1.50299	0.00332449	CB specific	0.331837	1	Others	-0.107538	0.934714	Others
ENSMUSG00000029178	Klf3	protein_coding		82.4948	64.1142	29.2902	23.8363	1.21275	0.00335937	CB specific	-0.333976	1	Others	-0.443811	0.632722	Others
ENSMUSG00000025314	Ptprj	protein_coding		4.8302	3.6784	0.430088	1.66719	3.15836	0.00340974	CB specific	1.92074	1	Others	-0.825909	0.654291	Others
ENSMUSG00000070643	Sox13	protein_coding		14.7436	8.21499	1.91116	0.493287	2.63383	0.00344119	CB specific	-2.29902	1	Others	-0.847973	0.491144	Others
ENSMUSG00000009418	Nav1	protein_coding		18.6372	14.0394	6.8984	9.13739	1.15093	0.0034633	CB specific	0.365483	1	Others	-0.44105	0.548472	Others
ENSMUSG00000028760	Eif4g3	protein_coding		35.8248	27.247	11.1516	10.7759	1.39746	0.00350586	CB specific	-0.120046	1	Others	-0.322554	0.585317	Others
ENSMUSG00000025608	Podxl	protein_coding		45.0395	66.8276	10.1355	15.458	1.84104	0.00354416	CB specific	0.608824	1	Others	0.608693	0.118445	Others
ENSMUSG00000032086	Bace1	protein_coding		38.7043	26.5132	11.8778	15.8111	1.39491	0.0035561	CB specific	0.378626	1	Others	-0.498486	0.295347	Others
ENSMUSG00000022521	Crebbp	protein_coding		105.661	64.6928	38.4299	37.6526	1.1776	0.00359675	CB specific	-0.0328906	1	Others	-0.623215	0.00701884	PHD2KO_repressed
ENSMUSG00000001520	Nrip2	protein_coding		55.8892	50.1476	6.53329	8.73144	2.83433	0.00360705	CB specific	0.41433	1	Others	0.169129	0.924036	Others
ENSMUSG00000025348	Itga7	protein_coding		34.5899	21.8762	0.693014	0.392781	5.2369	0.00362252	CB specific	1.02583	1	Others	-0.625393	0.450112	Others
ENSMUSG00000028059	Arhgef2	protein_coding		33.6315	33.701	8.42539	7.54453	1.73183	0.00364185	CB specific	-0.166085	1	Others	0.0861966	0.949911	Others
ENSMUSG00000026114	Cnga3	protein_coding		21.584	16.0771	5.8701	6.98643	1.61384	0.00372007	CB specific	0.208021	1	Others	-0.381892	0.730853	Others
ENSMUSG00000100147	1700047M11Rik	lncRNA		27.1764	4.19338	0.42371	2.15272	5.6917	0.00373059	CB specific	3.85243	1	Others	-2.72006	0.00683499	PHD2KO_repressed
ENSMUSG00000001995	Sipa1l2	protein_coding		12.4522	8.09148	2.34976	1.39062	2.16502	0.00376473	CB specific	-0.633119	1	Others	-0.56113	0.442719	Others
ENSMUSG00000027834	Serpini1	protein_coding		64.5943	93.7544	23.0799	23.5591	1.22348	0.00376884	CB specific	-0.00291996	1	Others	0.600808	0.0693734	PHD2KO_induced
ENSMUSG00000042616	Oscp1	protein_coding		31.61	27.6112	9.54903	7.51449	1.44846	0.00378374	CB specific	-0.41202	1	Others	-0.251277	0.891299	Others
ENSMUSG00000058756	Thra	protein_coding		99.6952	54.2283	26.7872	24.8123	1.63402	0.00378743	CB specific	-0.0475297	1	Others	-0.809196	0.0258395	PHD2KO_repressed
ENSMUSG00000085382	Gm13861	lncRNA		85.3055	43.6418	8.26492	21.5831	3.08651	0.00387027	CB specific	1.34009	1	Others	-0.783293	0.584128	Others
ENSMUSG00000021264	Yy1	protein_coding		11.0277	7.27552	3.31876	4.01106	1.44056	0.00389439	CB specific	0.234558	1	Others	-0.555717	0.559132	Others
ENSMUSG00000047446	Arl4a	protein_coding		194.442	167.563	75.7692	77.6518	1.0779	0.00389439	CB specific	-0.000357711	1	Others	-0.160743	0.842212	Others
ENSMUSG00000053931	Cnn3	protein_coding		537.47	442.429	208.723	199.058	1.07036	0.00390345	CB specific	-0.0967124	1	Others	-0.221054	0.538049	Others
ENSMUSG00000018750	Zbtb4	protein_coding		29.2016	22.8337	10.1867	11.9673	1.24736	0.00391592	CB specific	0.23579	1	Others	-0.295264	0.67947	Others
ENSMUSG00000038538	Ubn2	protein_coding		21.9033	8.96259	5.69564	8.23606	1.64793	0.00392159	CB specific	0.517924	1	Others	-1.2623	0.00203823	PHD2KO_repressed
ENSMUSG00000048799	Cep120	protein_coding		37.1427	29.1935	8.55364	12.7657	1.81544	0.00392159	CB specific	0.481257	1	Others	-0.178279	0.89576	Others
ENSMUSG00000023353	Agap3	protein_coding		45.2422	21.402	10.7311	8.28482	1.78405	0.00392432	CB specific	-0.51141	1	Others	-1.01023	0.134877	Others
ENSMUSG00000040209	Zfp704	protein_coding		8.65684	5.4637	2.41556	3.27098	1.53168	0.00392432	CB specific	0.375938	1	Others	-0.70994	0.352839	Others
ENSMUSG00000023495	Pcbp4	protein_coding		63.6302	49.2521	19.8602	24.831	1.41643	0.00399377	CB specific	0.31526	1	Others	-0.311206	0.705719	Others
ENSMUSG00000020282	Rhbdf1	protein_coding		40.5347	49.7005	10.0162	12.1721	1.71352	0.00401935	CB specific	0.201296	1	Others	0.421135	0.561067	Others
ENSMUSG00000032867	Fbxw8	protein_coding		11.7419	7.47201	3.24543	2.19141	1.57143	0.00403315	CB specific	-0.590034	1	Others	-0.682458	0.544834	Others
ENSMUSG00000017754	Pltp	protein_coding		46.8086	51.7319	8.82479	10.8334	2.17651	0.00404153	CB specific	0.235422	1	Others	0.183073	0.864097	Others
ENSMUSG00000098098	Bvht	lncRNA		59.0777	60.8558	14.4394	25.7005	1.73816	0.00412984	CB specific	0.779902	1	Others	0.0589358	0.975029	Others
ENSMUSG00000045658	Pid1	protein_coding		49.9964	21.1606	18.8431	16.2624	1.13509	0.00413531	CB specific	-0.244835	1	Others	-1.18818	0.00287688	PHD2KO_repressed
ENSMUSG00000066979	Bub3	protein_coding		362.87	229.892	156.651	132.8	0.923643	0.00414591	CB specific	-0.26711	1	Others	-0.579698	0.0239984	Others
ENSMUSG00000040537	Adam22	protein_coding		7.83373	3.95527	2.37687	3.89226	1.43299	0.00418717	CB specific	0.551689	1	Others	-0.943684	0.196424	Others
ENSMUSG00000030536	Iqgap1	protein_coding		118.827	65.8377	43.3734	38.3905	1.18522	0.00425735	CB specific	-0.173581	1	Others	-0.777119	0.00244652	PHD2KO_repressed
ENSMUSG00000020227	Irak3	protein_coding		15.7787	13.0883	2.29513	2.71209	2.45044	0.00426445	CB specific	-1.12777	1	Others	-0.267039	0.851602	Others
ENSMUSG00000021756	Il6st	protein_coding		81.7648	65.0963	29.7526	29.9292	1.18157	0.00438845	CB specific	-0.0577881	1	Others	-0.29025	0.456934	Others
ENSMUSG00000049336	Tenm2	protein_coding		2.79669	2.25848	0.25459	0.0519345	3.11419	0.00438845	CB specific	-4.14193	1	Others	-0.179926	0.959374	Others
ENSMUSG00000020733	Slc9a3r1	protein_coding		23.9898	20.8823	4.91609	7.05162	2.022	0.00446786	CB specific	0.49923	1	Others	-0.126934	0.95013	Others
ENSMUSG00000004562	Arhgef40	protein_coding		121.18	57.8711	18.6858	20.7214	2.44566	0.00457568	CB specific	0.354392	1	Others	-0.97201	0.0149674	PHD2KO_repressed
ENSMUSG00000029816	Gpnmb	protein_coding		17.3652	11.4211	4.15974	6.72661	1.777	0.00457568	CB specific	0.068706	1	Others	-0.521062	0.548472	Others
ENSMUSG00000042390	Gatad2b	protein_coding		12.7484	6.84039	4.44116	4.47031	1.23928	0.00460772	CB specific	-0.0243415	1	Others	-1.01033	0.167169	Others
ENSMUSG00000072214	Septin5	protein_coding		38.5194	22.515	11.3098	9.67599	1.49959	0.00465868	CB specific	-0.265956	1	Others	-0.728886	0.221304	Others
ENSMUSG00000003518	Dusp3	protein_coding		614.839	527.094	270.744	315.102	0.893532	0.00473338	CB specific	0.189365	1	Others	-0.158944	0.664248	Others
ENSMUSG00000003279	Dlgap1	protein_coding		44.7967	29.5501	17.3755	13.7022	1.06729	0.00475359	CB specific	-0.374387	1	Others	-0.659106	0.295347	Others
ENSMUSG00000010830	Kdelr3	protein_coding		45.9596	60.3544	13.6952	15.0181	1.47663	0.00477457	CB specific	0.133361	1	Others	0.457073	0.514587	Others
ENSMUSG00000027684	Mecom	protein_coding		17.6039	14.5124	2.39376	2.38245	2.54384	0.00482766	CB specific	0.149229	1	Others	-0.262576	0.812818	Others
ENSMUSG00000056486	Chn1	protein_coding		95.4693	88.004	21.1469	22.4007	1.89205	0.00496439	CB specific	0.0667832	1	Others	0.0638288	0.960752	Others
ENSMUSG00000008435	Rdh13	protein_coding		42.9204	17.2504	17.0255	19.7072	1.04528	0.00497782	CB specific	0.171147	1	Others	-1.26921	0.00237798	PHD2KO_repressed
ENSMUSG00000022897	Dyrk1a	protein_coding		16.3353	6.65766	5.03685	5.3776	1.42207	0.00505097	CB specific	0.055784	1	Others	-1.24296	0.0133679	PHD2KO_repressed
ENSMUSG00000027111	Itga6	protein_coding		35.2385	19.4029	12.3124	8.75555	1.25308	0.00505682	CB specific	-0.503639	1	Others	-0.814659	0.156778	Others
ENSMUSG00000029106	Add1	protein_coding		110.771	103.319	47.7539	61.2353	0.934501	0.00506427	CB specific	0.327607	1	Others	-0.0379302	0.970674	Others
ENSMUSG00000027422	Rrbp1	protein_coding		137.083	84.2714	57.7934	56.9984	0.946506	0.00516909	CB specific	-0.0593739	1	Others	-0.646119	0.0420171	PHD2KO_repressed
ENSMUSG00000042834	Nrep	protein_coding		193.048	65.9445	63.2021	71.3498	1.32539	0.00518272	CB specific	0.0980773	1	Others	-1.45012	2.29633e-09	PHD2KO_repressed
ENSMUSG00000020658	Efr3b	protein_coding		12.2602	11.0008	2.21428	3.90044	2.22292	0.00521219	CB specific	0.755728	1	Others	0.000613335	1	Others
ENSMUSG00000038876	Rnf146	protein_coding		89.9631	66.4058	36.8484	50.625	0.990511	0.00522079	CB specific	0.406532	1	Others	-0.379074	0.477208	Others
ENSMUSG00000034898	Filip1	protein_coding		23.5132	13.8941	5.51624	7.43521	1.8359	0.00527536	CB specific	0.464615	1	Others	-0.669128	0.439946	Others
ENSMUSG00000024232	Bambi	protein_coding		12.1577	12.1081	2.50798	3.93632	1.9994	0.00532564	CB specific	0.564329	1	Others	0.115187	0.945738	Others
ENSMUSG00000049107	Ntf3	protein_coding		50.7406	53.8194	11.2559	13.9291	1.8969	0.00536351	CB specific	-0.0361697	1	Others	0.196288	0.886089	Others
ENSMUSG00000043099	Hic1	protein_coding		7.91916	3.2502	0.325966	1.54043	4.34058	0.00536961	CB specific	2.19345	1	Others	-1.16083	0.510457	Others
ENSMUSG00000055799	Tcf7l1	protein_coding		29.9423	11.3951	5.68522	4.88371	2.1506	0.00538643	CB specific	-0.0994681	1	Others	-1.30421	0.0398443	PHD2KO_repressed
ENSMUSG00000036192	Rorb	protein_coding		16.4494	11.0155	3.42643	5.22134	1.98574	0.00540908	CB specific	0.589881	1	Others	-0.388578	0.715704	Others
ENSMUSG00000039262	Prrc2b	protein_coding		23.2502	17.0465	7.6264	8.24118	1.31485	0.00549343	CB specific	-0.00114884	1	Others	-0.367995	0.475246	Others
ENSMUSG00000025478	Dpysl4	protein_coding		7.5895	6.26207	1.12828	0.420291	2.46176	0.0055135	CB specific	-3.58505	1	Others	-0.202836	0.940067	Others
ENSMUSG00000090841	Myl6	protein_coding		1951.46	1829.64	810.005	842.687	0.988641	0.0055135	CB specific	0.0204532	1	Others	-0.0232598	0.977346	Others
ENSMUSG00000027130	Slc12a6	protein_coding		20.101	9.63214	6.34915	7.49499	1.37249	0.00565486	CB specific	0.179057	1	Others	-0.978058	0.055998	PHD2KO_repressed
ENSMUSG00000038127	Ccdc50	protein_coding		39.2982	24.2004	17.3885	16.5869	0.887963	0.00568141	CB specific	-0.111247	1	Others	-0.643583	0.0989994	PHD2KO_repressed
ENSMUSG00000022021	Diaph3	protein_coding		16.3926	13.4638	1.94208	1.34664	2.79752	0.005766	CB specific	-0.611131	1	Others	-0.14467	0.945993	Others
ENSMUSG00000037552	Plekhg2	protein_coding		49.5228	59.8042	14.4929	20.9637	1.48974	0.00577643	CB specific	0.514409	1	Others	0.158751	0.917618	Others
ENSMUSG00000015846	Rxra	protein_coding		15.0353	7.66339	2.10296	3.11111	2.57984	0.00584806	CB specific	0.545209	1	Others	-0.848081	0.342236	Others
ENSMUSG00000053477	Tcf4	protein_coding		294.616	301.908	135.367	132.88	0.836967	0.00585533	CB specific	-0.0776824	1	Others	0.106607	0.841065	Others
ENSMUSG00000023009	Nckap5l	protein_coding		3.67049	1.4026	0.30098	1.41421	3.31576	0.00594043	CB specific	1.96528	1	Others	-1.26018	0.515367	Others
ENSMUSG00000037736	Limch1	protein_coding		29.9171	22.9725	9.8298	15.0246	1.34999	0.00595515	CB specific	0.63417	1	Others	-0.352636	0.647825	Others
ENSMUSG00000059493	Nhs	protein_coding		2.96629	1.24794	0.271674	0.373814	3.14056	0.0059892	CB specific	0.376396	1	Others	-1.07384	0.507318	Others
ENSMUSG00000020902	Ntn1	protein_coding		24.8875	11.1298	0.624018	0.615985	4.93192	0.00628633	CB specific	1.29831	1	Others	-0.949938	0.127585	Others
ENSMUSG00000025366	Esyt1	protein_coding		31.6529	24.367	12.2955	8.85372	1.08126	0.00628907	CB specific	-0.509682	1	Others	-0.348956	0.639294	Others
ENSMUSG00000020000	Moxd1	protein_coding		16.0986	12.7236	1.27476	2.59851	3.43868	0.00628918	CB specific	1.36806	1	Others	-0.27732	0.836187	Others
ENSMUSG00000022639	Dubr	lncRNA		12.9315	10.59	1.9915	5.08306	2.45383	0.00628918	CB specific	1.3598	1	Others	-0.392456	0.785812	Others
ENSMUSG00000005417	Mprip	protein_coding		96.4187	85.6446	36.3583	37.3625	1.11329	0.00641574	CB specific	-0.00646738	1	Others	-0.0698665	0.943887	Others
ENSMUSG00000097589	Dleu2	lncRNA		98.2787	64.0558	29.9219	39.5629	1.43006	0.00644822	CB specific	0.405114	1	Others	-0.541507	0.289571	Others
ENSMUSG00000020640	Itsn2	protein_coding		36.6889	21.237	12.5143	16.1756	1.24521	0.00652123	CB specific	0.338793	1	Others	-0.728416	0.0673438	PHD2KO_repressed
ENSMUSG00000033863	Klf9	protein_coding		56.4352	46.9949	23.1305	24.9124	1.01326	0.00652407	CB specific	0.0499356	1	Others	-0.200746	0.737753	Others
ENSMUSG00000032562	Gnai2	protein_coding		132.899	104.166	33.6058	43.3075	1.7199	0.00657126	CB specific	0.37687	1	Others	-0.248993	0.654758	Others
ENSMUSG00000020828	Pld2	protein_coding		14.1152	5.56286	2.15989	2.10974	2.44609	0.00658738	CB specific	-0.0742812	1	Others	-1.25241	0.227003	Others
ENSMUSG00000033287	Kctd17	protein_coding		24.7671	15.2462	5.33429	10.4877	1.93429	0.00659372	CB specific	0.795462	1	Others	-0.641842	0.626528	Others
ENSMUSG00000036968	Cnpy4	protein_coding		128.724	112.07	57.347	70.5918	0.885023	0.00659556	CB specific	0.265931	1	Others	-0.140338	0.859606	Others
ENSMUSG00000020155	Kcnmb1	protein_coding		9.19717	8.11547	0.209801	0.553961	5.07158	0.00660229	CB specific	3.38347	1	Others	-0.146615	0.951988	Others
ENSMUSG00000052310	Slc39a1	protein_coding		61.3084	22.4105	19.5792	17.1148	1.39233	0.00664368	CB specific	-0.16422	1	Others	-1.4537	0.000183458	PHD2KO_repressed
ENSMUSG00000024486	Hbegf	protein_coding		26.9918	33.3805	5.30761	4.24391	2.06445	0.00669811	CB specific	-0.375627	1	Others	0.421548	0.679045	Others
ENSMUSG00000034037	Fgd5	protein_coding		14.3096	14.067	3.33473	4.80009	1.7922	0.00676064	CB specific	0.478394	1	Others	0.0322296	0.986505	Others
ENSMUSG00000062825	Actg1	protein_coding		312.785	228.554	129.739	125.356	1.00234	0.00682366	CB specific	-0.0777902	1	Others	-0.400677	0.334006	Others
ENSMUSG00000031616	Ednra	protein_coding		71.4079	73.9748	18.3101	26.8298	1.67095	0.00682384	CB specific	0.477039	1	Others	0.228662	0.82558	Others
ENSMUSG00000040651	Tasor	protein_coding		25.4603	10.0833	5.62345	5.92447	1.86	0.00687377	CB specific	0.0250506	1	Others	-1.13237	0.0278224	PHD2KO_repressed
ENSMUSG00000035093	Secisbp2l	protein_coding		26.5635	16.4487	12.0704	11.2307	0.857488	0.00688855	CB specific	-0.233197	1	Others	-0.633942	0.120633	Others
ENSMUSG00000000708	Kat2b	protein_coding		24.1616	9.09018	4.6368	6.13961	2.10566	0.00696178	CB specific	0.361138	1	Others	-1.35868	0.00217665	PHD2KO_repressed
ENSMUSG00000001281	Itgb7	protein_coding		21.5341	10.4989	2.69557	3.92247	2.75658	0.00697371	CB specific	0.571647	1	Others	-0.971368	0.487245	Others
ENSMUSG00000019823	Mical1	protein_coding		37.0208	34.0177	7.33638	11.2989	2.06785	0.00703048	CB specific	0.537933	1	Others	0.0670834	0.971877	Others
ENSMUSG00000038371	Sbf2	protein_coding		12.4019	6.41381	3.60488	4.80251	1.51207	0.00717844	CB specific	0.413422	1	Others	-0.980214	0.190528	Others
ENSMUSG00000020580	Rock2	protein_coding		19.8069	9.95683	7.13915	5.32871	1.17025	0.00729891	CB specific	-0.450748	1	Others	-0.942342	0.055106	PHD2KO_repressed
ENSMUSG00000034833	Tespa1	protein_coding		7.06048	2.55038	0.186683	1.77611	5.0598	0.00730172	CB specific	3.4088	1	Others	-1.93688	0.438096	Others
ENSMUSG00000057530	Ece1	protein_coding		153.353	118.872	73.3064	75.0246	0.7806	0.00730172	CB specific	-0.0121245	1	Others	-0.348121	0.450968	Others
ENSMUSG00000090084	Srpx	protein_coding		29.9484	18.3114	7.53507	4.55746	1.67703	0.00735062	CB specific	-0.988774	1	Others	-0.655994	0.423787	Others
ENSMUSG00000026315	Serpinb8	protein_coding		7.4466	3.42925	0.12757	0.902386	5.49804	0.00737691	CB specific	1.68656	1	Others	-1.00769	0.392227	Others
ENSMUSG00000019254	Ppp1r12c	protein_coding		53.3147	23.4051	11.4112	14.4893	1.94914	0.00755807	CB specific	0.237488	1	Others	-1.1053	0.0798327	PHD2KO_repressed
ENSMUSG00000021203	Otub2	protein_coding		10.5789	4.07523	2.18281	4.38921	1.98792	0.00755807	CB specific	0.966651	1	Others	-1.35419	0.223452	Others
ENSMUSG00000033022	Cdo1	protein_coding		18.9378	12.5602	2.99201	1.07205	2.37167	0.00781566	CB specific	-1.95543	1	Others	-0.528538	0.715704	Others
ENSMUSG00000051790	Nlgn2	protein_coding		16.8036	17.137	5.73602	6.63254	1.26227	0.00781637	CB specific	0.117474	1	Others	0.046139	0.976165	Others
ENSMUSG00000102349	Gm37376	TEC		2941.77	916.854	404.473	522.914	2.61718	0.00787655	CB specific	0.726393	1	Others	-1.88025	8.35194e-08	PHD2KO_repressed
ENSMUSG00000024074	Crim1	protein_coding		11.1051	6.11144	2.17044	3.03534	2.11889	0.00793014	CB specific	0.54244	1	Others	-0.740587	0.406339	Others
ENSMUSG00000014361	Mertk	protein_coding		10.6302	3.00185	2.16375	3.93653	2.00846	0.00799834	CB specific	0.797731	1	Others	-1.87513	0.0513213	PHD2KO_repressed
ENSMUSG00000035901	Dennd5a	protein_coding		91.1369	60.9873	25.3415	25.478	1.55118	0.00815912	CB specific	-0.0349562	1	Others	-0.429422	0.5153	Others
ENSMUSG00000042496	Prdm10	protein_coding		6.1531	4.1258	0.91933	2.41702	2.43172	0.00816101	CB specific	1.33326	1	Others	-0.598394	0.782483	Others
ENSMUSG00000017418	Arl5b	protein_coding		15.4496	9.01768	5.50007	7.31681	1.20685	0.00817628	CB specific	0.374449	1	Others	-0.849282	0.323322	Others
ENSMUSG00000037095	Lrg1	protein_coding		184.603	125.191	46.4933	32.9888	1.71823	0.00827341	CB specific	-0.587287	1	Others	-0.475899	0.532646	Others
ENSMUSG00000027377	Mall	protein_coding		21.0078	22.671	0.565542	0.680594	5.03714	0.00829907	CB specific	2.67736	1	Others	0.0813164	0.963127	Others
ENSMUSG00000014164	Klhl3	protein_coding		21.7211	8.12273	7.50063	7.42154	1.27074	0.00837925	CB specific	0.00702951	1	Others	-1.35842	0.000150848	PHD2KO_repressed
ENSMUSG00000023088	Abcc1	protein_coding		12.8492	4.95713	3.89598	2.97678	1.45479	0.00839333	CB specific	-0.445561	1	Others	-1.3139	0.00989628	PHD2KO_repressed
ENSMUSG00000005973	Rcn1	protein_coding		63.6988	59.8817	25.6931	34.5583	1.02127	0.0084533	CB specific	0.316197	1	Others	-0.0352118	0.971951	Others
ENSMUSG00000017667	Zfp334	protein_coding		10.0826	7.76033	3.75621	5.91717	1.14067	0.008651	CB specific	0.628907	1	Others	-0.435896	0.653127	Others
ENSMUSG00000052915	Msl1	protein_coding		39.4107	24.777	13.7545	14.0556	1.22172	0.00867044	CB specific	-0.0296074	1	Others	-0.64393	0.254052	Others
ENSMUSG00000005566	Trim28	protein_coding		98.6553	54.8745	28.7672	36.5827	1.48178	0.00868932	CB specific	0.269117	1	Others	-0.811914	0.0798327	PHD2KO_repressed
ENSMUSG00000072235	Tuba1a	protein_coding		748.048	543.731	207.814	187.708	1.58607	0.00875242	CB specific	-0.202069	1	Others	-0.318959	0.458603	Others
ENSMUSG00000020349	Ppp2ca	protein_coding		14.4402	8.60276	4.62691	5.46169	1.34349	0.00875337	CB specific	0.19817	1	Others	-0.69654	0.262952	Others
ENSMUSG00000005958	Ephb3	protein_coding		9.43939	5.91702	0.884982	0.374267	3.21154	0.00888854	CB specific	-1.59652	1	Others	-0.617265	0.63259	Others
ENSMUSG00000063632	Sox11	protein_coding		2.23001	3.07908	0.265269	0.74166	2.78851	0.00888854	CB specific	1.47427	1	Others	-0.169744	0.962735	Others
ENSMUSG00000004665	Cnn2	protein_coding		48.1207	53.9936	15.2187	17.8647	1.40072	0.0089439	CB specific	0.161039	1	Others	0.216211	0.774309	Others
ENSMUSG00000058301	Upf1	protein_coding		36.5487	11.42	9.6876	8.02354	1.66368	0.0090166	CB specific	-0.231499	1	Others	-1.61492	4.71315e-05	PHD2KO_repressed
ENSMUSG00000040945	Rcc2	protein_coding		22.8379	15.3531	7.15764	7.05495	1.4105	0.00907176	CB specific	-0.173561	1	Others	-0.535531	0.536459	Others
ENSMUSG00000014329	Bicc1	protein_coding		12.4524	10.5457	2.8593	5.16742	1.86009	0.00913943	CB specific	0.645002	1	Others	-0.218131	0.899492	Others
ENSMUSG00000029675	Eln	protein_coding		63.3386	38.5237	15.7671	13.8109	1.766	0.00914651	CB specific	-0.0685534	1	Others	-0.645723	0.151566	Others
ENSMUSG00000101599	Gm20342	lncRNA		5.48445	2.1329	1.11524	1.92146	2.06697	0.00926831	CB specific	0.954619	1	Others	-1.54165	0.153171	Others
ENSMUSG00000030329	Pianp	protein_coding		13.9407	23.315	1.88367	2.31887	2.59927	0.0093757	CB specific	0.25183	1	Others	0.894757	0.448125	Others
ENSMUSG00000040850	Psme4	protein_coding		21.1893	8.54286	6.50224	6.96227	1.42555	0.00942959	CB specific	0.0630544	1	Others	-1.23351	0.0146971	PHD2KO_repressed
ENSMUSG00000020844	Nxn	protein_coding		11.5418	3.41244	1.77966	2.94021	2.44294	0.00961866	CB specific	0.500665	1	Others	-1.96346	0.207315	Others
ENSMUSG00000024493	Lars	protein_coding		44.5575	34.6581	19.4466	22.5876	0.916796	0.0096523	CB specific	0.1831	1	Others	-0.306172	0.630832	Others
ENSMUSG00000025239	Limd1	protein_coding		28.6243	22.5401	9.37485	10.6876	1.3269	0.00983814	CB specific	0.102755	1	Others	-0.24551	0.77852	Others
ENSMUSG00000070407	Hs3st3b1	protein_coding		8.99059	15.8371	1.97311	1.57625	1.87981	0.00985653	CB specific	-0.326357	1	Others	0.85751	0.194665	Others
ENSMUSG00000073664	Nbeal1	protein_coding		7.62686	5.51878	2.03232	2.77481	1.60103	0.00987112	CB specific	0.380863	1	Others	-0.368901	0.648705	Others
ENSMUSG00000032085	Tagln	protein_coding		83.6605	73.6026	19.8985	24.376	1.82691	0.00987533	CB specific	0.286112	1	Others	-0.0982138	0.938783	Others
ENSMUSG00000028111	Ctsk	protein_coding		24.4912	24.0213	5.2151	8.67163	1.94698	0.00990193	CB specific	0.69044	1	Others	0.0741946	0.971469	Others
ENSMUSG00000053580	Tanc2	protein_coding		15.4353	7.14741	4.91712	6.00649	1.39981	0.00990193	CB specific	0.0951334	1	Others	-1.17603	0.0663378	PHD2KO_repressed
ENSMUSG00000019880	Rspo3	protein_coding		9.41236	9.98541	1.26725	1.72662	2.64254	0.0100161	CB specific	0.452072	1	Others	0.175111	0.93393	Others
ENSMUSG00000074657	Kif5a	protein_coding		25.5593	14.7703	5.58666	7.468	1.95989	0.0100161	CB specific	0.334723	1	Others	-0.694753	0.365066	Others
ENSMUSG00000044496	2510039O18Rik	protein_coding		23.741	15.298	4.43682	6.30756	2.15831	0.0100228	CB specific	0.512736	1	Others	-0.521799	0.635004	Others
ENSMUSG00000020154	Ptprb	protein_coding		20.7485	16.8044	7.09903	7.39405	1.28721	0.0101844	CB specific	-0.0417378	1	Others	-0.215016	0.786942	Others
ENSMUSG00000037032	Apbb1	protein_coding		178.112	181.744	87.108	92.4289	0.751403	0.0103152	CB specific	-0.011816	1	Others	0.0927976	0.896415	Others
ENSMUSG00000020695	Mrc2	protein_coding		8.31573	7.04928	1.46764	1.26748	2.20531	0.0103884	CB specific	-0.309636	1	Others	-0.148432	0.938747	Others
ENSMUSG00000044167	Foxo1	protein_coding		11.1971	6.08134	1.95908	2.87372	2.23469	0.010428	CB specific	0.568891	1	Others	-0.625409	0.552507	Others
ENSMUSG00000042331	Specc1	protein_coding		17.7652	19.3598	1.39042	2.36263	3.30905	0.0104571	CB specific	1.13411	1	Others	0.284995	0.805355	Others
ENSMUSG00000039501	Znfx1	protein_coding		24.3201	30.15	8.67919	9.30864	1.2185	0.0104754	CB specific	0.0844515	1	Others	0.369029	0.618533	Others
ENSMUSG00000026269	Rnpepl1	protein_coding		19.7009	11.1882	6.12993	6.65238	1.39927	0.0105213	CB specific	0.0787766	1	Others	-0.811045	0.421115	Others
ENSMUSG00000028031	Dkk2	protein_coding		14.0254	20.1825	0.369872	7.21698	4.85307	0.0105421	CB specific	6.87564	1	Others	0.587072	0.403252	Others
ENSMUSG00000043822	Adamtsl5	protein_coding		22.4167	15.7297	3.0369	1.3674	2.57371	0.0105421	CB specific	-1.65049	1	Others	-0.450335	0.746962	Others
ENSMUSG00000018199	Ro60	protein_coding		19.4221	14.1524	8.74441	7.70854	0.865127	0.0107933	CB specific	-0.21772	1	Others	-0.486613	0.458598	Others
ENSMUSG00000041936	Agrn	protein_coding		39.8531	27.0391	5.9996	8.39609	2.46046	0.0108299	CB specific	0.207382	1	Others	-0.331384	0.737753	Others
ENSMUSG00000024975	Pdcd4	protein_coding		81.5962	30.0113	32.018	30.41	1.08809	0.0109193	CB specific	-0.0805584	1	Others	-1.39187	1.59755e-06	PHD2KO_repressed
ENSMUSG00000040998	Npnt	protein_coding		5.98515	11.5473	0.248722	0.413413	4.18992	0.0109193	CB specific	1.28796	1	Others	1.13783	0.195356	Others
ENSMUSG00000103772	Gm36933	TEC		12.4832	5.74763	3.06651	4.74255	1.74957	0.0109888	CB specific	0.612031	1	Others	-1.12433	0.221304	Others
ENSMUSG00000024073	Birc6	protein_coding		50.7386	20.6423	16.1252	14.9528	1.38675	0.0110303	CB specific	-0.104969	1	Others	-1.27247	0.00123834	PHD2KO_repressed
ENSMUSG00000034910	Pygo1	protein_coding		5.35871	2.26828	1.33395	1.4325	1.71973	0.0110303	CB specific	0.062962	1	Others	-1.17207	0.118772	Others
ENSMUSG00000038393	Txnip	protein_coding		314.133	154.839	98.9357	93.4923	1.40122	0.0110355	CB specific	-0.104059	1	Others	-0.893313	0.00454416	PHD2KO_repressed
ENSMUSG00000024290	Rock1	protein_coding		64.3189	44.7724	23.1639	20.3014	1.20279	0.0111515	CB specific	-0.165191	1	Others	-0.452811	0.259975	Others
ENSMUSG00000024501	Dpysl3	protein_coding		48.781	33.5184	17.8107	16.0187	1.15502	0.0112483	CB specific	-0.28555	1	Others	-0.49498	0.379208	Others
ENSMUSG00000032712	Resf1	protein_coding		59.5095	36.2964	20.5875	21.1314	1.24415	0.0112578	CB specific	0.0115443	1	Others	-0.606897	0.0957027	PHD2KO_repressed
ENSMUSG00000029249	Rest	protein_coding		10.3186	5.89646	2.92221	4.11807	1.54586	0.0113203	CB specific	0.493071	1	Others	-0.71325	0.332719	Others
ENSMUSG00000046275	Trarg1	protein_coding		47.9068	26.0417	10.3028	11.6113	1.98499	0.0113414	CB specific	0.323527	1	Others	-0.822628	0.223709	Others
ENSMUSG00000030020	Prickle2	protein_coding		7.94458	10.3392	1.86258	3.48973	1.82811	0.0115005	CB specific	0.864533	1	Others	0.472498	0.595871	Others
ENSMUSG00000027087	Itgav	protein_coding		85.3782	36.3743	21.4737	25.7872	1.73984	0.0116175	CB specific	0.288821	1	Others	-1.17444	0.00136857	PHD2KO_repressed
ENSMUSG00000021224	Numb	protein_coding		53.7139	47.0032	16.7399	25.8259	1.40927	0.0118792	CB specific	0.544369	1	Others	-0.266357	0.772212	Others
ENSMUSG00000025089	Gfra1	protein_coding		22.8264	16.5187	3.43899	2.59515	2.51509	0.0118792	CB specific	-0.254046	1	Others	-0.244303	0.867974	Others
ENSMUSG00000022421	Nptxr	protein_coding		9.70058	4.05767	1.46966	1.49956	2.47277	0.0120161	CB specific	-0.300014	1	Others	-1.18324	0.461806	Others
ENSMUSG00000036529	Sbf1	protein_coding		27.3199	10.6739	8.65744	5.79996	1.3748	0.0121067	CB specific	-0.663205	1	Others	-1.30207	0.0666708	PHD2KO_repressed
ENSMUSG00000054823	Nsd3	protein_coding		104.033	50.4525	38.3171	36.6488	1.16237	0.0122545	CB specific	-0.0708945	1	Others	-0.962594	0.000404437	PHD2KO_repressed
ENSMUSG00000020070	Rufy2	protein_coding		13.1679	3.83617	3.37812	3.715	1.71017	0.0122804	CB specific	0.176324	1	Others	-1.97526	0.0359741	PHD2KO_repressed
ENSMUSG00000028431	Elp1	protein_coding		25.3654	18.898	6.57925	5.78932	1.63195	0.0123134	CB specific	-0.229777	1	Others	-0.496757	0.646895	Others
ENSMUSG00000039835	Nhsl1	protein_coding		3.52835	1.88894	0.541035	0.858761	2.40575	0.0126192	CB specific	0.643	1	Others	-0.861145	0.559132	Others
ENSMUSG00000021806	Nid2	protein_coding		21.5247	15.3096	1.52577	3.22864	3.48578	0.0127078	CB specific	1.53424	1	Others	-0.293196	0.825438	Others
ENSMUSG00000032812	Arap1	protein_coding		49.1853	34.5261	8.95611	8.68497	2.18739	0.0128526	CB specific	0.0424988	1	Others	-0.27192	0.827723	Others
ENSMUSG00000027546	Atp9a	protein_coding		53.2124	22.9974	20.9305	17.8357	1.08338	0.0128939	CB specific	-0.249471	1	Others	-1.14953	0.00282894	PHD2KO_repressed
ENSMUSG00000028073	Pear1	protein_coding		41.8745	29.6285	8.6725	12.6966	1.94217	0.0129257	CB specific	0.468067	1	Others	-0.336529	0.651337	Others
ENSMUSG00000029763	Exoc4	protein_coding		28.0543	17.0912	11.0889	8.93746	1.04717	0.0129907	CB specific	-0.377488	1	Others	-0.644448	0.19921	Others
ENSMUSG00000032232	Cgnl1	protein_coding		19.149	14.17	7.13365	5.01986	1.15598	0.0130091	CB specific	-0.546414	1	Others	-0.389708	0.540882	Others
ENSMUSG00000070056	Mfhas1	protein_coding		9.11397	7.52074	2.18167	3.83471	1.76158	0.0131325	CB specific	0.775809	1	Others	-0.237702	0.894249	Others
ENSMUSG00000038936	Sccpdh	protein_coding		190.328	105.329	76.5057	73.0135	1.01675	0.0131721	CB specific	-0.116388	1	Others	-0.757095	0.0572584	PHD2KO_repressed
ENSMUSG00000090100	Ttbk2	protein_coding		4.91527	2.25768	1.35617	1.29939	1.57315	0.0131721	CB specific	-0.114728	1	Others	-1.0569	0.195565	Others
ENSMUSG00000069763	Tmem100	protein_coding		40.9136	32.2702	5.81591	4.43739	2.48259	0.0132127	CB specific	-0.0930366	1	Others	-0.306265	0.765388	Others
ENSMUSG00000019577	Pdk4	protein_coding		8.6865	5.48005	0.940237	1.3098	2.96454	0.0132764	CB specific	0.40529	1	Others	-0.626783	0.833326	Others
ENSMUSG00000020716	Nf1	protein_coding		9.96145	4.13054	2.15989	2.03304	1.88696	0.0132783	CB specific	-0.202344	1	Others	-1.18398	0.048009	PHD2KO_repressed
ENSMUSG00000062591	Tubb4a	protein_coding		74.9409	22.776	15.0869	9.27697	2.06397	0.0134131	CB specific	-0.73992	1	Others	-1.45041	0.0229917	PHD2KO_repressed
ENSMUSG00000035891	Cerk	protein_coding		17.5834	8.17761	6.01853	6.8997	1.26029	0.0136193	CB specific	0.0795007	1	Others	-1.05147	0.140903	Others
ENSMUSG00000071637	Cebpd	protein_coding		24.901	23.6909	5.18212	7.09098	2.03575	0.0136615	CB specific	0.53713	1	Others	0.0615677	0.971877	Others
ENSMUSG00000040274	Cdk6	protein_coding		8.52918	3.77411	3.0508	2.87398	1.20137	0.0138289	CB specific	-0.0950511	1	Others	-1.18848	0.0231754	PHD2KO_repressed
ENSMUSG00000029714	Gigyf1	protein_coding		83.137	34.7686	25.3171	27.442	1.44917	0.0138514	CB specific	0.162168	1	Others	-1.21588	1.02803e-06	PHD2KO_repressed
ENSMUSG00000008090	Fgfrl1	protein_coding		11.8915	2.61027	0.98728	1.16632	3.30976	0.0138974	CB specific	-0.174672	1	Others	-2.17579	0.242981	Others
ENSMUSG00000041741	Pde3a	protein_coding		22.526	10.3903	6.7054	5.24164	1.468	0.0139144	CB specific	-0.437068	1	Others	-0.96504	0.0195438	PHD2KO_repressed
ENSMUSG00000035107	Dcbld2	protein_coding		8.90186	5.17494	1.46927	1.72271	2.38016	0.0139745	CB specific	0.518751	1	Others	-0.793933	0.440909	Others
ENSMUSG00000005103	Wdr1	protein_coding		161.2	171.256	75.1035	89.117	0.817533	0.0140071	CB specific	0.149585	1	Others	0.140812	0.80007	Others
ENSMUSG00000037405	Icam1	protein_coding		17.9293	15.7617	5.52487	7.81731	1.40251	0.0141617	CB specific	0.458592	1	Others	-0.178965	0.926946	Others
ENSMUSG00000005360	Slc1a3	protein_coding		6.13769	7.55168	0.233257	0.597588	4.20603	0.0142248	CB specific	1.49707	1	Others	0.504915	0.829871	Others
ENSMUSG00000042744	Hectd4	protein_coding		4.78898	2.28942	1.66505	1.15458	1.25906	0.0142657	CB specific	-0.584205	1	Others	-1.08994	0.156871	Others
ENSMUSG00000019920	Lims1	protein_coding		94.951	100.392	44.1362	43.7652	0.811168	0.0143026	CB specific	-0.0593694	1	Others	0.134094	0.850642	Others
ENSMUSG00000090231	Cfb	protein_coding		26.9658	22.6891	7.51157	4.84894	1.574	0.0144078	CB specific	-0.692621	1	Others	-0.28332	0.82079	Others
ENSMUSG00000027803	Wwtr1	protein_coding		14.2774	12.2571	1.81115	2.96216	2.7601	0.0145611	CB specific	1.10149	1	Others	-0.125392	0.929187	Others
ENSMUSG00000027858	Tspan2	protein_coding		34.0658	22.289	11.49	10.6963	1.27675	0.0145727	CB specific	-0.145326	1	Others	-0.501936	0.43746	Others
ENSMUSG00000018909	Arrb1	protein_coding		11.4024	7.23617	2.66579	4.25762	1.86128	0.0146441	CB specific	0.764852	1	Others	-0.558523	0.500241	Others
ENSMUSG00000025321	Itgb8	protein_coding		5.75797	2.84838	1.11928	0.664583	2.10981	0.0150405	CB specific	-0.733126	1	Others	-1.0646	0.315933	Others
ENSMUSG00000026748	Plxdc2	protein_coding		31.0929	26.6969	6.50768	4.02918	2.01553	0.0151549	CB specific	-0.668534	1	Others	-0.0048704	0.997838	Others
ENSMUSG00000022387	Brd1	protein_coding		24.9551	11.5791	10.2411	8.32474	1.00541	0.0151565	CB specific	-0.315994	1	Others	-1.05539	0.021526	PHD2KO_repressed
ENSMUSG00000096768	Gm47283	lncRNA		365.796	164.074	105.137	118.365	1.52506	0.0152627	CB specific	0.217184	1	Others	-1.41737	0.00575994	PHD2KO_repressed
ENSMUSG00000021186	Fbln5	protein_coding		222.754	204.508	100.639	116.007	0.876827	0.0153588	CB specific	0.0786107	1	Others	-0.0661205	0.944236	Others
ENSMUSG00000054720	Lrrc8c	protein_coding		23.2771	17.567	5.15988	7.92081	1.92093	0.0153691	CB specific	0.464027	1	Others	-0.190937	0.858556	Others
ENSMUSG00000089715	Cbx6	protein_coding		51.8196	41.1542	20.4415	16.2346	1.06549	0.0153695	CB specific	-0.396511	1	Others	-0.310898	0.696347	Others
ENSMUSG00000029062	Cdk11b	protein_coding		68.0769	42.529	28.4556	21.3117	0.993483	0.0153718	CB specific	-0.411283	1	Others	-0.627532	0.156048	Others
ENSMUSG00000044708	Kcnj10	protein_coding	Yes	8.26456	2.12586	1.0688	0.949056	2.68498	0.0153718	CB specific	-0.203195	1	Others	-1.62695	0.196056	Others
ENSMUSG00000034832	Tet3	protein_coding		4.02609	3.14221	1.24215	1.63829	1.41601	0.0153719	CB specific	0.369277	1	Others	-0.439289	0.746419	Others
ENSMUSG00000010660	Plcd1	protein_coding		11.6042	7.87091	2.89889	2.13362	1.71302	0.015562	CB specific	-0.652508	1	Others	-0.605626	0.690875	Others
ENSMUSG00000027692	Tnik	protein_coding		16.5491	6.79974	3.62875	2.56001	1.95072	0.0157353	CB specific	-0.580344	1	Others	-1.21058	0.241839	Others
ENSMUSG00000040383	Aqr	protein_coding		23.7939	10.7223	7.84222	8.07572	1.31763	0.0157772	CB specific	-0.192371	1	Others	-1.09287	0.0513131	PHD2KO_repressed
ENSMUSG00000027012	Dync1i2	protein_coding		108.608	110.351	55.1579	69.1144	0.692828	0.0157966	CB specific	0.241604	1	Others	0.0698932	0.938366	Others
ENSMUSG00000029528	Pxn	protein_coding		26.6366	31.6842	7.74565	9.66432	1.48822	0.0158304	CB specific	0.226358	1	Others	0.301047	0.701606	Others
ENSMUSG00000001630	Stk38l	protein_coding		213.057	196.392	73.5472	87.196	1.23167	0.0158498	CB specific	0.211616	1	Others	-0.00299331	0.997522	Others
ENSMUSG00000027848	Olfml3	protein_coding		39.3615	38.122	12.731	12.2365	1.38508	0.01611	CB specific	0.00369637	1	Others	-0.00268107	0.998145	Others
ENSMUSG00000021171	Esyt2	protein_coding		27.5926	16.4095	10.1742	9.89634	1.15037	0.0163696	CB specific	-0.070721	1	Others	-0.777149	0.323376	Others
ENSMUSG00000054387	Mdm4	protein_coding		22.5061	12.6888	7.33433	10.6101	1.35588	0.0163696	CB specific	0.547769	1	Others	-0.73338	0.206668	Others
ENSMUSG00000018707	Dync1h1	protein_coding		28.1512	15.8679	9.6647	9.17959	1.28785	0.0165771	CB specific	-0.00623468	1	Others	-0.772154	0.0258395	PHD2KO_repressed
ENSMUSG00000037697	Ddhd1	protein_coding		14.4629	4.09587	1.9985	2.57799	2.5836	0.0167287	CB specific	-0.459448	1	Others	-1.8198	0.00393556	PHD2KO_repressed
ENSMUSG00000004347	Pde1c	protein_coding		4.98066	9.40592	0.516491	0.218658	2.94645	0.0168759	CB specific	-1.45908	1	Others	1.07476	0.341964	Others
ENSMUSG00000036578	Fxyd7	protein_coding		59.2225	82.0384	4.00518	0.47905	3.69087	0.0170469	CB specific	-4.13185	1	Others	0.814798	0.553125	Others
ENSMUSG00000064181	Rab3ip	protein_coding		75.2959	19.1477	28.7623	23.2112	1.10941	0.0170742	CB specific	-0.319983	1	Others	-1.90554	5.36765e-06	PHD2KO_repressed
ENSMUSG00000022892	App	protein_coding		306.373	303.454	135.982	158.21	0.901305	0.0172035	CB specific	0.182401	1	Others	0.056618	0.94245	Others
ENSMUSG00000104548	Gm43857	TEC		7.47709	1.91772	0.285405	1.41553	4.41523	0.0172035	CB specific	2.44228	1	Others	-1.45849	0.357615	Others
ENSMUSG00000021262	Evl	protein_coding		53.6776	26.1082	15.4766	21.4404	1.542	0.0172713	CB specific	0.507803	1	Others	-1.07914	0.234563	Others
ENSMUSG00000003154	Foxj2	protein_coding		8.22758	5.4293	1.41795	1.09387	2.22772	0.0173492	CB specific	-0.471341	1	Others	-0.601285	0.60336	Others
ENSMUSG00000111593	Gm48742	lncRNA		9.72905	2.13776	0.196454	0.760613	5.40664	0.0174672	CB specific	3.52552	1	Others	-1.87229	0.13507	Others
ENSMUSG00000039089	L3mbtl3	protein_coding		10.8071	13.4133	1.71764	3.64728	2.32239	0.0175172	CB specific	1.05924	1	Others	0.503345	0.674438	Others
ENSMUSG00000029836	Cbx3	protein_coding		643.163	371.347	298.289	272.54	0.835412	0.0175391	CB specific	-0.135754	1	Others	-0.727374	0.000497577	PHD2KO_repressed
ENSMUSG00000054196	Cthrc1	protein_coding		47.5224	40.1299	13.7837	23.6593	1.48111	0.0178207	CB specific	0.746152	1	Others	-0.27997	0.869823	Others
ENSMUSG00000020592	Sdc1	protein_coding		27.4838	52.3582	7.97805	13.4547	1.51629	0.017841	CB specific	0.463327	1	Others	1.01394	0.0286288	PHD2KO_induced
ENSMUSG00000019841	Rev3l	protein_coding		6.39722	1.48036	1.18036	2.18225	2.1206	0.0179935	CB specific	0.895423	1	Others	-2.04229	0.035091	PHD2KO_repressed
ENSMUSG00000022203	Efs	protein_coding		18.1342	14.6452	2.09473	2.773	2.76375	0.0180787	CB specific	0.555478	1	Others	-0.316044	0.805355	Others
ENSMUSG00000032179	Bmp5	protein_coding		9.74247	10.5962	0.306876	0.93887	4.7648	0.0180787	CB specific	3.42256	1	Others	0.0639543	0.980329	Others
ENSMUSG00000026837	Col5a1	protein_coding		17.5834	12.4507	4.03396	3.47933	1.84948	0.0184945	CB specific	-0.24915	1	Others	-0.381701	0.80007	Others
ENSMUSG00000007415	Gatad1	protein_coding		127.97	53.0818	59.4923	49.1524	0.838458	0.0186225	CB specific	-0.296131	1	Others	-1.23696	6.19172e-06	PHD2KO_repressed
ENSMUSG00000040339	Fam102b	protein_coding		23.4631	12.6482	4.17672	3.66816	2.23881	0.0186225	CB specific	-0.0409294	1	Others	-0.637287	0.528268	Others
ENSMUSG00000045657	Pcdhb10	protein_coding		5.14452	1.86989	0.707136	0.352769	2.61441	0.0186225	CB specific	-3.33246	1	Others	-1.83237	0.334706	Others
ENSMUSG00000030557	Mef2a	protein_coding		54.5372	55.6914	24.5771	31.1971	0.854894	0.0186448	CB specific	0.299845	1	Others	0.0845484	0.934714	Others
ENSMUSG00000039478	Micu3	protein_coding		77.8605	39.6384	26.7996	20.5571	1.27855	0.0186747	CB specific	-0.371228	1	Others	-0.905355	0.127585	Others
ENSMUSG00000027009	Itga4	protein_coding		4.50219	1.61317	0.503524	0.96952	2.79979	0.01874	CB specific	0.786461	1	Others	-1.15876	0.252693	Others
ENSMUSG00000014444	Piezo1	protein_coding		12.3875	6.03802	0.753239	1.97306	3.79268	0.0189075	CB specific	0.756184	1	Others	-0.584465	0.840594	Others
ENSMUSG00000018379	Srsf1	protein_coding		51.8357	17.8661	13.3232	8.474	1.68312	0.0189155	CB specific	-0.588125	1	Others	-1.53262	2.33527e-05	PHD2KO_repressed
ENSMUSG00000036790	Slitrk2	protein_coding		10.6018	4.68947	2.30192	1.51644	1.87972	0.019231	CB specific	-0.58607	1	Others	-1.0498	0.0896931	PHD2KO_repressed
ENSMUSG00000028967	Errfi1	protein_coding		54.6645	49.0384	18.023	24.468	1.34393	0.0194119	CB specific	0.377683	1	Others	-0.0661033	0.964554	Others
ENSMUSG00000020362	Cnot6	protein_coding		17.7881	9.97073	6.43963	5.95857	1.18307	0.0194443	CB specific	-0.241681	1	Others	-0.858675	0.23566	Others
ENSMUSG00000057604	Lmcd1	protein_coding		45.0255	88.201	17.5428	20.3566	1.08639	0.0194736	CB specific	0.145937	1	Others	1.01653	0.00538233	PHD2KO_induced
ENSMUSG00000052504	Epha3	protein_coding		18.0501	28.0374	3.21717	3.57728	2.24049	0.019474	CB specific	0.334274	1	Others	0.820796	0.24596	Others
ENSMUSG00000027200	Sema6d	protein_coding		10.8636	8.95516	3.03273	3.96553	1.54036	0.0195289	CB specific	0.193478	1	Others	-0.229397	0.841934	Others
ENSMUSG00000047712	Ust	protein_coding		11.778	5.7861	1.87515	2.69681	2.43178	0.0195318	CB specific	0.311172	1	Others	-0.907704	0.294891	Others
ENSMUSG00000040260	Daam2	protein_coding		9.58925	9.44922	2.76357	3.61441	1.54158	0.019568	CB specific	0.300759	1	Others	0.047782	0.971951	Others
ENSMUSG00000049556	Lingo1	protein_coding		13.0725	8.45912	1.46407	2.15903	2.8118	0.0195872	CB specific	0.578768	1	Others	-0.60902	0.820836	Others
ENSMUSG00000051043	Gprc5c	protein_coding		5.60115	14.2425	0.784019	0.839419	2.52716	0.019748	CB specific	0.121388	1	Others	1.40354	0.0728391	PHD2KO_induced
ENSMUSG00000020674	Pxdn	protein_coding		17.1052	13.1875	4.70359	7.49757	1.6089	0.0197912	CB specific	0.659349	1	Others	-0.367374	0.705305	Others
ENSMUSG00000025147	Mob2	protein_coding		131.638	103.931	48.742	66.4441	1.12816	0.0197912	CB specific	0.427103	1	Others	-0.265061	0.688865	Others
ENSMUSG00000026103	Gls	protein_coding		24.4018	16.5046	6.89197	7.13436	1.58419	0.0197912	CB specific	0.17309	1	Others	-0.63622	0.495492	Others
ENSMUSG00000001555	Fkbp10	protein_coding		27.6909	32.4098	8.32268	10.397	1.46168	0.0199432	CB specific	0.253913	1	Others	0.307269	0.731314	Others
ENSMUSG00000029767	Calu	protein_coding		85.7253	116.729	41.3783	51.0538	0.777438	0.0202545	CB specific	0.283863	1	Others	0.497461	0.19093	Others
ENSMUSG00000041702	Btbd7	protein_coding		12.314	6.33949	2.5864	3.87654	1.98757	0.0202545	CB specific	0.61033	1	Others	-0.756169	0.290401	Others
ENSMUSG00000017376	Nlk	protein_coding		33.1772	16.3179	8.15464	11.0041	1.72776	0.0203802	CB specific	0.393716	1	Others	-0.957719	0.143969	Others
ENSMUSG00000046897	Zfp740	protein_coding		21.4415	12.3622	8.23663	9.92268	1.10443	0.0204606	CB specific	0.235603	1	Others	-0.747625	0.290541	Others
ENSMUSG00000027508	Pag1	protein_coding		1.50551	0.4805	0.0410865	0.424804	4.87805	0.0206642	CB specific	0.398168	1	Others	-1.04783	0.770348	Others
ENSMUSG00000022961	Son	protein_coding		158.625	80.2575	62.8235	58.6431	1.0529	0.0207599	CB specific	-0.106692	1	Others	-0.919079	3.71751e-05	PHD2KO_repressed
ENSMUSG00000030410	Dmwd	protein_coding		26.3463	11.7481	4.86752	4.19009	2.21591	0.0207956	CB specific	-0.0781374	1	Others	-1.04017	0.313179	Others
ENSMUSG00000048120	Entpd1	protein_coding		84.3473	122.449	35.5991	40.9317	0.984735	0.0208581	CB specific	0.138078	1	Others	0.593994	0.035091	PHD2KO_induced
ENSMUSG00000078429	Ctdsp2	protein_coding		36.4335	26.2519	12.9478	12.818	1.19938	0.0208701	CB specific	-0.0941406	1	Others	-0.37284	0.587772	Others
ENSMUSG00000052656	Rnf103	protein_coding		16.5703	7.92178	4.48773	4.92817	1.5668	0.0212716	CB specific	0.104411	1	Others	-0.998162	0.176937	Others
ENSMUSG00000075284	Wipf1	protein_coding		14.0913	22.1917	4.49314	7.69119	1.37721	0.0212912	CB specific	0.736414	1	Others	0.737499	0.227991	Others
ENSMUSG00000027303	Ptpra	protein_coding		40.7765	27.7437	13.5261	12.292	1.34398	0.0214083	CB specific	-0.142396	1	Others	-0.50346	0.426518	Others
ENSMUSG00000043279	Trim56	protein_coding		9.70012	6.66364	3.25306	4.151	1.28089	0.0214894	CB specific	0.259513	1	Others	-0.549496	0.425992	Others
ENSMUSG00000028906	Epb41	protein_coding		28.9495	13.9562	8.30331	10.2797	1.54986	0.0215116	CB specific	0.310839	1	Others	-0.971913	0.0670818	PHD2KO_repressed
ENSMUSG00000054046	Klk13	protein_coding		10.7291	7.71133	1.00754	3.66571	3.17728	0.0215153	CB specific	1.83633	1	Others	-0.24094	0.944399	Others
ENSMUSG00000034621	Gpatch8	protein_coding		50.7929	26.0228	19.7168	13.6302	1.08658	0.0217655	CB specific	-0.544163	1	Others	-0.913642	0.0215356	PHD2KO_repressed
ENSMUSG00000063550	Nup98	protein_coding		43.959	21.3906	16.9177	18.1431	1.12635	0.021798	CB specific	0.157009	1	Others	-1.12464	0.00973219	PHD2KO_repressed
ENSMUSG00000038602	Slc35f1	protein_coding		14.8014	14.8293	5.19257	4.02413	1.22005	0.02195	CB specific	-0.488139	1	Others	0.0714318	0.964481	Others
ENSMUSG00000026715	Serpinc1	protein_coding		4.39434	1.03286	0.452241	0.818993	3.02189	0.0220752	CB specific	0.9411	1	Others	-2.23493	0.332631	Others
ENSMUSG00000013846	St3gal1	protein_coding		4.97292	4.55125	0.991919	1.62865	2.02329	0.022093	CB specific	-1.02545	1	Others	-0.525691	0.861756	Others
ENSMUSG00000011877	Git1	protein_coding		22.3711	16.781	4.48865	4.60436	2.07625	0.0222925	CB specific	0.0556772	1	Others	-0.262961	0.833809	Others
ENSMUSG00000027397	Slc20a1	protein_coding		38.307	21.998	8.90148	12.7454	1.80427	0.0222925	CB specific	0.466576	1	Others	-0.659423	0.49126	Others
ENSMUSG00000078349	AW011738	lncRNA		13.2006	16.132	2.12362	5.33682	2.38275	0.0222925	CB specific	0.745294	1	Others	0.42321	0.759289	Others
ENSMUSG00000056167	Cnot10	protein_coding		32.9099	25.8925	13.9248	18.9293	0.960434	0.0223446	CB specific	0.352864	1	Others	-0.287457	0.7429	Others
ENSMUSG00000038241	Cep250	protein_coding		7.94363	7.80721	2.35405	2.72771	1.45028	0.0227652	CB specific	0.174548	1	Others	-0.00459171	0.998157	Others
ENSMUSG00000021752	Kctd6	protein_coding		22.2254	11.8105	6.24261	9.06462	1.52844	0.0227683	CB specific	0.520769	1	Others	-0.855065	0.35671	Others
ENSMUSG00000108348	Pnma8c	protein_coding		3.56261	0.78961	0.449645	1.23058	2.74343	0.022833	CB specific	1.1102	1	Others	-2.34479	0.164897	Others
ENSMUSG00000115276	9930017N22Rik	TEC		4.70495	2.05222	0.90735	1.06951	2.11487	0.0229092	CB specific	0.22363	1	Others	-1.25046	0.450412	Others
ENSMUSG00000030232	Aebp2	protein_coding		12.2792	7.81401	4.29378	3.35203	1.22597	0.0229788	CB specific	-0.417262	1	Others	-0.596513	0.472355	Others
ENSMUSG00000038384	Setd1b	protein_coding		47.105	21.2898	17.0122	15.3873	1.18679	0.0229788	CB specific	-0.148759	1	Others	-1.05145	0.000158025	PHD2KO_repressed
ENSMUSG00000007850	Hnrnph1	protein_coding		213.052	107.653	72.9589	91.5045	1.26826	0.023247	CB specific	0.345771	1	Others	-0.94131	0.000556547	PHD2KO_repressed
ENSMUSG00000072115	Ang	protein_coding		30.2385	19.4494	4.90665	8.08755	2.32318	0.0233361	CB specific	0.659171	1	Others	-0.55008	0.693485	Others
ENSMUSG00000036019	Tmtc2	protein_coding		7.98518	3.81328	0.16911	0.310103	5.4044	0.0233561	CB specific	3.06574	1	Others	-0.48313	0.843569	Others
ENSMUSG00000031355	Arhgap6	protein_coding		8.84788	6.5149	1.22414	2.57853	2.53999	0.0233878	CB specific	1.00646	1	Others	-0.381498	0.770261	Others
ENSMUSG00000015852	Fcrls	protein_coding		9.30935	12.8683	1.57011	0.901239	2.2604	0.0236905	CB specific	-3.36333	1	Others	0.580876	0.705829	Others
ENSMUSG00000026426	Arl8a	protein_coding		50.0906	22.3574	12.6291	17.5347	1.75459	0.0239655	CB specific	0.55309	1	Others	-1.0963	0.157608	Others
ENSMUSG00000034467	Dynlrb2	protein_coding		54.2398	65.4147	10.4859	13.4017	2.09115	0.0239747	CB specific	0.0448084	1	Others	0.334904	0.867807	Others
ENSMUSG00000100005	B130024G19Rik	lncRNA		41.1225	16.2185	7.72326	11.5131	2.14214	0.0239824	CB specific	0.770632	1	Others	-1.18181	0.020742	PHD2KO_repressed
ENSMUSG00000040003	Magi2	protein_coding		6.81486	3.23331	0.767752	1.00096	2.88161	0.0240238	CB specific	0.57041	1	Others	-0.828102	0.58923	Others
ENSMUSG00000038400	Pmepa1	protein_coding		28.3391	20.9747	5.63413	6.37524	2.098	0.0240917	CB specific	0.362095	1	Others	-0.360624	0.641142	Others
ENSMUSG00000024691	Fam111a	protein_coding		7.62925	2.91155	1.84691	2.47214	1.78271	0.0242091	CB specific	0.361792	1	Others	-1.72805	0.305631	Others
ENSMUSG00000004891	Nes	protein_coding		11.1342	13.0387	3.15561	2.04182	1.56686	0.0242791	CB specific	-0.598539	1	Others	0.307153	0.747614	Others
ENSMUSG00000032186	Tmod2	protein_coding		48.464	49.0519	18.8993	15.9902	1.07408	0.0242791	CB specific	-0.298117	1	Others	0.0975323	0.938454	Others
ENSMUSG00000114470	Gm49395	protein_coding		32.2791	11.8177	7.65837	11.7491	1.81284	0.0244523	CB specific	0.594677	1	Others	-1.49389	0.292985	Others
ENSMUSG00000035401	Emsy	protein_coding		17.9434	12.0317	5.31993	9.2503	1.49547	0.0246366	CB specific	0.726866	1	Others	-0.566033	0.545217	Others
ENSMUSG00000024049	Myom1	protein_coding		16.1574	8.21232	0.523552	1.50724	4.6004	0.0248118	CB specific	3.49339	1	Others	-1.00912	0.429914	Others
ENSMUSG00000037071	Scd1	protein_coding		133.168	81.2571	33.3115	26.6217	1.72357	0.0248741	CB specific	-0.346043	1	Others	-0.633102	0.0102926	PHD2KO_repressed
ENSMUSG00000063065	Mapk3	protein_coding		119.308	170.558	46.2419	44.642	1.11645	0.0249437	CB specific	-0.00324004	1	Others	0.570775	0.082663	Others
ENSMUSG00000046768	Rhoj	protein_coding		45.3023	118.365	12.8564	16.1417	1.57385	0.025071	CB specific	0.385153	1	Others	1.44393	3.8551e-08	PHD2KO_induced
ENSMUSG00000107667	C530044C16Rik	lncRNA		16.1629	2.58383	0.603884	0.627065	4.55816	0.0251165	CB specific	2.52644	1	Others	-2.78202	0.0109213	PHD2KO_repressed
ENSMUSG00000030451	Herc2	protein_coding		9.83656	6.23188	3.17541	3.16175	1.33742	0.0251744	CB specific	-0.192733	1	Others	-0.545651	0.488189	Others
ENSMUSG00000042589	Cux2	protein_coding		3.6198	1.13946	0.94358	0.894238	1.65038	0.0253998	CB specific	-0.107302	1	Others	-1.59258	0.118445	Others
ENSMUSG00000049001	Ndnf	protein_coding		2.05355	0.907615	0.173262	0.149353	3.26399	0.0253998	CB specific	-2.56739	1	Others	-0.979498	0.505157	Others
ENSMUSG00000039148	Sart1	protein_coding		54.0456	39.2949	16.1563	20.338	1.47096	0.0254922	CB specific	0.279408	1	Others	-0.410324	0.691387	Others
ENSMUSG00000004677	Myo9b	protein_coding		7.9949	4.83388	2.73217	3.79055	1.25591	0.0258275	CB specific	0.408527	1	Others	-0.639611	0.47011	Others
ENSMUSG00000029713	Gnb2	protein_coding		461.342	375.521	204.903	189.085	0.885438	0.0258275	CB specific	-0.162121	1	Others	-0.223669	0.671338	Others
ENSMUSG00000037685	Atp8a1	protein_coding		21.6636	24.3667	8.82951	11.7046	1.02897	0.0258638	CB specific	0.378139	1	Others	0.198812	0.841065	Others
ENSMUSG00000027827	Kcnab1	protein_coding		31.2218	36.4752	7.6328	3.7896	1.69804	0.0259138	CB specific	-1.27285	1	Others	0.345489	0.791058	Others
ENSMUSG00000039497	Dse	protein_coding		25.7095	16.1037	10.5364	8.76402	0.99849	0.0259138	CB specific	-0.389949	1	Others	-0.620251	0.26353	Others
ENSMUSG00000039706	Ldb2	protein_coding		23.7866	21.0128	7.48742	11.695	1.35386	0.0259138	CB specific	0.63549	1	Others	-0.13231	0.93478	Others
ENSMUSG00000028793	Rnf19b	protein_coding		21.6893	5.81595	4.34557	5.72042	2.05613	0.0262099	CB specific	0.385566	1	Others	-1.77865	0.0136432	PHD2KO_repressed
ENSMUSG00000019235	Rps6kl1	protein_coding		36.4828	18.2318	9.03334	5.3824	1.76512	0.026266	CB specific	-0.85435	1	Others	-0.893051	0.260005	Others
ENSMUSG00000104973	A530041M06Rik	lncRNA		18.2639	16.1708	6.87844	11.7303	1.12906	0.0263705	CB specific	0.738693	1	Others	-0.281964	0.858556	Others
ENSMUSG00000000058	Cav2	protein_coding		109.695	184.218	45.0074	57.177	0.99448	0.0265891	CB specific	0.309123	1	Others	0.818094	0.00906281	PHD2KO_induced
ENSMUSG00000018474	Chd3	protein_coding		57.2457	42.3264	21.173	20.3246	1.16771	0.026649	CB specific	-0.0623049	1	Others	-0.343779	0.576096	Others
ENSMUSG00000026727	Rsu1	protein_coding		206.133	174.109	103.127	94.1227	0.724877	0.0268379	CB specific	-0.170056	1	Others	-0.183033	0.742083	Others
ENSMUSG00000061665	Cd2ap	protein_coding		25.3283	12.2445	8.07482	5.9193	1.36746	0.0270388	CB specific	-0.492953	1	Others	-0.910481	0.0698863	PHD2KO_repressed
ENSMUSG00000022321	Cdh10	protein_coding		6.73705	0.726232	0.970457	3.12402	2.55706	0.027303	CB specific	1.56638	1	Others	-3.98439	0.151842	Others
ENSMUSG00000031024	Denn2b	protein_coding		31.6926	31.9549	13.1954	14.3369	0.982034	0.027372	CB specific	0.0748861	1	Others	0.0308634	0.981562	Others
ENSMUSG00000032220	Myo1e	protein_coding		20.5586	32.2191	6.66081	8.7517	1.3587	0.027372	CB specific	0.405512	1	Others	0.670533	0.448722	Others
ENSMUSG00000042363	Lgalsl	protein_coding		50.115	59.4919	18.6354	21.6573	1.14151	0.0274802	CB specific	0.161055	1	Others	0.309115	0.747454	Others
ENSMUSG00000028926	Cdk14	protein_coding		20.2393	6.73402	4.86895	4.20997	1.77548	0.0275678	CB specific	-0.245955	1	Others	-1.42052	0.0932111	PHD2KO_repressed
ENSMUSG00000040964	Arhgef10l	protein_coding		17.2661	10.1485	3.58471	6.26454	1.97046	0.0278936	CB specific	0.808897	1	Others	-0.76869	0.563209	Others
ENSMUSG00000041852	Tcf20	protein_coding		7.92378	3.43398	3.08777	2.30609	1.06873	0.0278936	CB specific	-0.459354	1	Others	-1.1406	0.0730599	PHD2KO_repressed
ENSMUSG00000028949	Smarcd3	protein_coding		17.5812	8.00813	2.92847	2.27757	2.35358	0.0280243	CB specific	-2.25506	1	Others	-1.09608	0.410316	Others
ENSMUSG00000043415	Otud1	protein_coding		8.1743	5.46157	0.879524	1.4398	2.87812	0.0283315	CB specific	-0.0129077	1	Others	-0.522173	0.785812	Others
ENSMUSG00000004360	9330159F19Rik	protein_coding		21.9587	16.5917	6.1951	5.3622	1.52786	0.0286764	CB specific	-0.300304	1	Others	-0.210042	0.878435	Others
ENSMUSG00000044548	Dact1	protein_coding		13.637	13.4136	0.990545	1.40811	3.53035	0.0288055	CB specific	0.712032	1	Others	0.547344	0.808498	Others
ENSMUSG00000026643	Nmt2	protein_coding		221.757	101.298	104.93	116.006	0.79702	0.0291656	CB specific	0.116078	1	Others	-1.08824	8.70792e-05	PHD2KO_repressed
ENSMUSG00000063564	Col23a1	protein_coding		11.0816	2.68796	0.390457	0.327983	4.65944	0.0291656	CB specific	1.46097	1	Others	-1.96306	0.000973062	PHD2KO_repressed
ENSMUSG00000036144	Meox2	protein_coding		21.499	19.8801	0.878296	0.495926	4.42986	0.0295293	CB specific	-0.382327	1	Others	-0.0553756	0.971549	Others
ENSMUSG00000038773	Kdm3b	protein_coding		15.1027	5.20486	4.22124	3.48837	1.56417	0.0295526	CB specific	-0.235967	1	Others	-1.65433	0.0278224	PHD2KO_repressed
ENSMUSG00000042772	Smg7	protein_coding		50.6047	25.2048	20.777	21.6333	1.01813	0.0296924	CB specific	0.0588596	1	Others	-0.923047	0.00731205	PHD2KO_repressed
ENSMUSG00000010154	Spire2	protein_coding		8.46303	3.59551	0.545364	0.866692	3.67959	0.0299675	CB specific	0.391532	1	Others	-0.885329	0.659907	Others
ENSMUSG00000022533	Atp13a3	protein_coding		11.1139	4.5045	3.4785	3.36385	1.36028	0.0301169	CB specific	-0.150169	1	Others	-1.25153	0.0151408	PHD2KO_repressed
ENSMUSG00000025812	Pard3	protein_coding		13.059	6.60944	2.84613	3.70733	1.92568	0.0306793	CB specific	0.398042	1	Others	-0.900692	0.172471	Others
ENSMUSG00000115632	Gm17922	processed_pseudogene		40.3527	14.0486	2.20995	1.83673	3.93141	0.0307388	CB specific	0.0578649	1	Others	-0.925663	0.60778	Others
ENSMUSG00000022208	Jph4	protein_coding		14.5759	9.63883	3.4756	1.89698	1.77854	0.0307599	CB specific	-0.884596	1	Others	-0.479751	0.678493	Others
ENSMUSG00000038535	Zfp280d	protein_coding		15.4255	9.07	4.83766	7.56751	1.37493	0.0307876	CB specific	0.577479	1	Others	-0.74002	0.329614	Others
ENSMUSG00000023952	Gtpbp2	protein_coding		21.7538	11.4477	5.3988	3.49873	1.69128	0.0308057	CB specific	-0.673565	1	Others	-0.932825	0.425992	Others
ENSMUSG00000037419	Endod1	protein_coding		29.279	38.6789	9.7148	11.5289	1.32915	0.0309305	CB specific	0.163519	1	Others	0.51158	0.436742	Others
ENSMUSG00000000787	Ddx3x	protein_coding		38.5616	28.3415	16.1178	20.4434	0.955987	0.0310826	CB specific	0.302457	1	Others	-0.409742	0.461607	Others
ENSMUSG00000041797	Abca9	protein_coding		9.26817	8.06531	2.59773	2.83785	1.5098	0.0311513	CB specific	0.127078	1	Others	-0.192902	0.91479	Others
ENSMUSG00000024529	Lox	protein_coding		4.3271	5.51332	0.693165	2.14161	2.3555	0.0312697	CB specific	1.47983	1	Others	0.487529	0.76095	Others
ENSMUSG00000052974	Cyp2f2	protein_coding		12.1264	9.64726	0.266159	1.1311	5.35175	0.0313314	CB specific	3.55763	1	Others	-0.189913	0.95798	Others
ENSMUSG00000025134	Alyref	protein_coding		35.2871	12.4114	7.33478	8.12821	1.94411	0.0314294	CB specific	0.195721	1	Others	-1.47386	0.0425246	PHD2KO_repressed
ENSMUSG00000021288	Klc1	protein_coding		274.663	148.465	84.0167	74.454	1.45687	0.03145	CB specific	-0.294116	1	Others	-0.695708	0.23041	Others
ENSMUSG00000022225	Cma1	protein_coding		65.6172	66.7908	2.54669	1.56008	4.51578	0.0314945	CB specific	1.85155	1	Others	0.127677	0.927928	Others
ENSMUSG00000040950	Mgl2	protein_coding		37.8181	22.0693	8.12095	14.027	1.93194	0.0314945	CB specific	0.784643	1	Others	-0.657447	0.455783	Others
ENSMUSG00000050295	Foxc1	protein_coding		9.06157	3.53326	0.343749	0.243178	4.52504	0.0315732	CB specific	-0.219738	1	Others	-1.72802	0.112294	Others
ENSMUSG00000027500	Stmn2	protein_coding		213.573	67.3693	39.6443	45.1995	2.18521	0.0317037	CB specific	0.167687	1	Others	-1.13809	0.134626	Others
ENSMUSG00000059495	Arhgef12	protein_coding		19.7651	16.0163	5.89138	4.79922	1.44064	0.0317533	CB specific	-0.360236	1	Others	-0.267397	0.78083	Others
ENSMUSG00000062373	Tmem65	protein_coding		11.1885	7.42663	3.28773	5.20613	1.49302	0.0318178	CB specific	0.654678	1	Others	-0.534145	0.636292	Others
ENSMUSG00000092060	Bend4	protein_coding		10.7611	3.22599	3.34888	2.47962	1.38	0.031859	CB specific	-0.574722	1	Others	-1.77914	0.000410439	PHD2KO_repressed
ENSMUSG00000048368	Omd	protein_coding		32.9396	35.1762	1.20561	2.80926	4.40353	0.0318695	CB specific	3.39796	1	Others	0.148473	0.898606	Others
ENSMUSG00000033565	Rbfox2	protein_coding		18.9244	9.28762	5.59544	6.70451	1.52185	0.0319829	CB specific	0.415955	1	Others	-0.980512	0.0710228	PHD2KO_repressed
ENSMUSG00000018363	Smurf2	protein_coding		8.52275	7.97111	2.81797	2.84233	1.33446	0.032002	CB specific	0.0190505	1	Others	-0.0439881	0.980329	Others
ENSMUSG00000041324	Inhba	protein_coding		26.1945	20.5243	0.859317	0.949877	4.56882	0.032002	CB specific	2.27267	1	Others	-0.166658	0.930254	Others
ENSMUSG00000029635	Cdk8	protein_coding		25.8807	11.8328	5.21308	6.47299	2.02231	0.0322004	CB specific	0.342741	1	Others	-0.956626	0.231586	Others
ENSMUSG00000022129	Dct	protein_coding		3.92582	1.18736	0.058794	1.52392	5.75958	0.032338	CB specific	2.4095	1	Others	-1.38305	0.814748	Others
ENSMUSG00000022952	Runx1	protein_coding		4.11308	3.72259	0.55047	1.12547	2.61499	0.0326771	CB specific	-1.84666	1	Others	-0.336052	0.928399	Others
ENSMUSG00000019861	Gopc	protein_coding		10.1828	10.4588	2.50199	5.04953	1.78556	0.0332977	CB specific	1.05825	1	Others	-0.0808438	0.974381	Others
ENSMUSG00000029050	Ski	protein_coding		33.3899	23.9638	10.1208	8.99064	1.43628	0.0333103	CB specific	-0.208524	1	Others	-0.345083	0.66168	Others
ENSMUSG00000031497	Tnfsf13b	protein_coding		22.1749	15.4949	5.6444	6.92326	1.66412	0.0336717	CB specific	0.197668	1	Others	-0.659851	0.539853	Others
ENSMUSG00000027806	Tsc22d2	protein_coding		8.6413	5.81486	2.87524	1.28402	1.29729	0.0337458	CB specific	-1.19852	1	Others	-0.52065	0.635853	Others
ENSMUSG00000030717	Nupr1	protein_coding		171.907	251.958	61.3549	91.8895	1.23091	0.0338643	CB specific	0.601721	1	Others	0.616942	0.156048	Others
ENSMUSG00000038042	Ptpdc1	protein_coding		11.4625	8.9518	2.8266	2.7262	1.74959	0.0339391	CB specific	-0.0557014	1	Others	-0.227888	0.884379	Others
ENSMUSG00000032327	Stra6	protein_coding		10.3374	8.8434	1.05165	1.60816	2.99778	0.0339985	CB specific	0.491048	1	Others	0.0124121	0.99742	Others
ENSMUSG00000034488	Edil3	protein_coding		18.7905	8.2168	6.53303	4.92218	1.26483	0.0345885	CB specific	-0.609072	1	Others	-1.20686	0.0670818	PHD2KO_repressed
ENSMUSG00000040481	Bptf	protein_coding		32.1047	16.2828	11.0294	11.9329	1.26615	0.0348996	CB specific	0.12844	1	Others	-0.886097	0.0330162	PHD2KO_repressed
ENSMUSG00000051343	Rab11fip5	protein_coding		11.4871	15.1048	2.91671	4.76817	1.66503	0.0349992	CB specific	0.683127	1	Others	0.447517	0.68709	Others
ENSMUSG00000045103	Dmd	protein_coding		32.8954	18.089	8.66442	5.32554	1.70548	0.0352594	CB specific	-0.542319	1	Others	-0.787983	0.0741614	PHD2KO_repressed
ENSMUSG00000029163	Emilin1	protein_coding		73.6652	74.6557	28.1748	30.5545	1.1111	0.0353375	CB specific	0.011435	1	Others	0.0851481	0.93913	Others
ENSMUSG00000048960	Prex2	protein_coding		12.7001	9.50732	3.11777	2.82753	1.78983	0.035351	CB specific	0.0323168	1	Others	-0.333931	0.722792	Others
ENSMUSG00000046876	Atxn1	protein_coding		10.6608	5.71225	4.23863	5.29697	1.05901	0.0354149	CB specific	0.303836	1	Others	-0.853222	0.179209	Others
ENSMUSG00000075602	Ly6a	protein_coding		216.442	255.721	97.0447	141.795	0.874951	0.0355356	CB specific	0.462466	1	Others	0.28841	0.666071	Others
ENSMUSG00000120913	ENSMUSG00000120913	lncRNA		19.2195	16.7283	3.46515	5.19472	2.14171	0.0355945	CB specific	0.610085	1	Others	-0.111976	0.962857	Others
ENSMUSG00000106415	Gm42893	lncRNA		11.2659	5.43849	1.72859	1.34978	2.39127	0.0361378	CB specific	-0.406673	1	Others	-0.901278	0.590925	Others
ENSMUSG00000051910	Sox6	protein_coding		10.1248	5.43305	0.471154	0.902685	4.05675	0.0363454	CB specific	1.81225	1	Others	-0.507593	0.770093	Others
ENSMUSG00000021608	Lpcat1	protein_coding		55.6797	40.8957	14.9585	14.5729	1.60298	0.036684	CB specific	-0.0777753	1	Others	-0.316634	0.649588	Others
ENSMUSG00000001128	Cfp	protein_coding		24.8642	10.9541	7.23213	7.56695	1.49583	0.0370049	CB specific	-0.10802	1	Others	-1.3248	0.322797	Others
ENSMUSG00000041133	Smc1a	protein_coding		45.1509	28.5759	19.9276	18.8182	0.884932	0.0373945	CB specific	-0.167416	1	Others	-0.601849	0.137996	Others
ENSMUSG00000053702	Nebl	protein_coding		26.6187	19.3475	8.36596	5.96822	1.37248	0.0376782	CB specific	-0.518517	1	Others	-0.314066	0.794648	Others
ENSMUSG00000031731	Ap1g1	protein_coding		33.5626	16.9442	11.5771	10.2151	1.23644	0.0382988	CB specific	-0.262261	1	Others	-0.887507	0.101805	Others
ENSMUSG00000068615	Gjd2	protein_coding		26.8235	13.0702	5.94874	5.38158	1.89685	0.0382988	CB specific	-0.196642	1	Others	-0.980309	0.410825	Others
ENSMUSG00000014547	Wdfy2	protein_coding		7.40267	2.84775	2.3308	4.31559	1.36206	0.0384827	CB specific	0.869731	1	Others	-1.44282	0.0711412	PHD2KO_repressed
ENSMUSG00000017897	Eya2	protein_coding		13.2525	2.73442	0.975318	0.69245	3.52892	0.0384827	CB specific	-0.0230323	1	Others	-2.16348	0.0914039	PHD2KO_repressed
ENSMUSG00000020623	Map2k6	protein_coding		3.78007	2.26488	0.255934	1.72404	3.59895	0.0385935	CB specific	2.58274	1	Others	-0.746789	0.859596	Others
ENSMUSG00000024395	Lims2	protein_coding		104.288	145.296	44.9803	57.5578	0.953955	0.038672	CB specific	0.316242	1	Others	0.529158	0.250065	Others
ENSMUSG00000028559	Osbpl9	protein_coding		104.204	85.0494	55.6332	58.8683	0.619534	0.0386868	CB specific	0.0400844	1	Others	-0.244455	0.652927	Others
ENSMUSG00000048200	Cracr2b	protein_coding		59.7417	71.6839	20.4477	26.6248	1.28787	0.0386868	CB specific	0.327356	1	Others	0.317083	0.750098	Others
ENSMUSG00000029122	Evc	protein_coding		16.261	8.43298	4.33606	6.48653	1.622	0.0387008	CB specific	0.497401	1	Others	-0.858165	0.343369	Others
ENSMUSG00000034412	Tbc1d10a	protein_coding		70.5132	56.6649	28.6541	37.0235	1.02325	0.0387444	CB specific	0.246858	1	Others	-0.261847	0.80007	Others
ENSMUSG00000048897	Zfp710	protein_coding		15.375	7.33983	4.68892	4.8149	1.46634	0.0389698	CB specific	0.12717	1	Others	-1.03807	0.113937	Others
ENSMUSG00000049686	Orai1	protein_coding		13.727	7.25655	1.41394	1.95052	2.92242	0.0389986	CB specific	0.32951	1	Others	-0.792856	0.609086	Others
ENSMUSG00000049687	Pheta2	protein_coding		11.8048	7.46949	2.82535	4.31808	1.79175	0.0391153	CB specific	0.599154	1	Others	-0.591388	0.669909	Others
ENSMUSG00000066306	Numa1	protein_coding		53.717	33.5437	19.078	18.3857	1.189	0.0391739	CB specific	-0.0468169	1	Others	-0.622827	0.290401	Others
ENSMUSG00000009614	Sardh	protein_coding		12.2077	5.87807	2.7189	3.13392	1.92584	0.0391889	CB specific	0.255159	1	Others	-0.99347	0.393491	Others
ENSMUSG00000022220	Adcy4	protein_coding		24.2133	20.9578	4.82114	4.77729	2.02131	0.0393673	CB specific	-0.168233	1	Others	-0.107307	0.947871	Others
ENSMUSG00000071073	Lrrc73	protein_coding		13.6057	12.0129	2.75762	3.91547	1.99862	0.0394843	CB specific	0.402335	1	Others	-0.0809984	0.977783	Others
ENSMUSG00000025016	Tm9sf3	protein_coding		63.4341	54.3821	28.8669	38.8973	0.836515	0.0396282	CB specific	0.354213	1	Others	-0.188547	0.747616	Others
ENSMUSG00000032216	Nedd4	protein_coding		215.959	156.934	109.991	115.776	0.693018	0.0397234	CB specific	0.0397536	1	Others	-0.385622	0.22952	Others
ENSMUSG00000002881	Nab1	protein_coding		26.3458	17.6695	8.54291	7.84044	1.37528	0.0399797	CB specific	-0.0445388	1	Others	-0.550668	0.373978	Others
ENSMUSG00000061143	Maml3	protein_coding		5.27523	3.12059	1.36768	2.56505	1.65981	0.0402334	CB specific	0.867662	1	Others	-0.659982	0.625093	Others
ENSMUSG00000061313	Ddhd2	protein_coding		75.3985	31.0116	36.4872	33.971	0.758356	0.0403494	CB specific	-0.142356	1	Others	-1.209	7.97813e-06	PHD2KO_repressed
ENSMUSG00000066900	Suds3	protein_coding		23.7909	9.25955	7.48018	7.51001	1.40974	0.0410196	CB specific	0.0251082	1	Others	-1.42742	0.055106	PHD2KO_repressed
ENSMUSG00000090386	Mir99ahg	lncRNA		56.4736	37.352	16.9422	12.7955	1.47982	0.0412444	CB specific	-0.283225	1	Others	-0.529626	0.471348	Others
ENSMUSG00000022911	Arl13b	protein_coding		19.0002	10.3369	7.1051	6.46332	1.12254	0.0412672	CB specific	-0.213155	1	Others	-0.873598	0.311323	Others
ENSMUSG00000024642	Tle4	protein_coding		17.0002	5.28598	4.30475	4.95924	1.75864	0.0415218	CB specific	0.391095	1	Others	-1.63688	0.00931646	PHD2KO_repressed
ENSMUSG00000051586	Mical3	protein_coding		12.0772	6.85995	2.49141	2.78587	1.93405	0.0418282	CB specific	0.163845	1	Others	-0.622565	0.524932	Others
ENSMUSG00000015932	Dstn	protein_coding		344.44	365.035	185.695	181.905	0.600933	0.0419921	CB specific	-0.0724523	1	Others	0.12408	0.838287	Others
ENSMUSG00000005886	Ncoa2	protein_coding		9.65754	7.39808	2.57963	3.52802	1.60567	0.0420037	CB specific	0.372459	1	Others	-0.21338	0.901485	Others
ENSMUSG00000029687	Ezh2	protein_coding		9.65738	5.05314	1.78967	3.97685	2.18973	0.0421013	CB specific	1.28905	1	Others	-0.922025	0.612359	Others
ENSMUSG00000022475	Hdac7	protein_coding		25.737	17.0718	9.89296	10.0766	1.11409	0.0422314	CB specific	0.0145996	1	Others	-0.555868	0.566922	Others
ENSMUSG00000112739	Gm20597	lncRNA		1.51467	1.59101	0	0.5998	8.7932	0.0422945	CB specific	4.93387	1	Others	1.35944	0.692948	Others
ENSMUSG00000039782	Cpeb2	protein_coding		7.29116	2.88511	1.92406	1.02335	1.66449	0.0423873	CB specific	-0.843573	1	Others	-1.29049	0.057759	PHD2KO_repressed
ENSMUSG00000028053	Ash1l	protein_coding		13.3102	8.03043	5.40637	6.00598	1.01551	0.0430127	CB specific	0.0682277	1	Others	-0.695218	0.133337	Others
ENSMUSG00000027189	Trim44	protein_coding		18.171	11.6832	6.01933	5.8846	1.30408	0.0434783	CB specific	-0.0396496	1	Others	-0.496139	0.498495	Others
ENSMUSG00000034573	Ptpn13	protein_coding		5.82535	3.7494	0.827693	1.30319	2.4581	0.043507	CB specific	1.05793	1	Others	-0.564995	0.604437	Others
ENSMUSG00000001440	Kpnb1	protein_coding		51.9774	41.4059	27.3033	28.0337	0.644097	0.0443779	CB specific	-0.0223112	1	Others	-0.306364	0.545722	Others
ENSMUSG00000038679	Trps1	protein_coding		9.82108	4.45954	3.52342	3.16167	1.17258	0.0445447	CB specific	-0.208782	1	Others	-1.04647	0.16571	Others
ENSMUSG00000021360	Gcnt2	protein_coding		28.0771	27.4306	7.69784	8.77192	1.62594	0.0446879	CB specific	0.336343	1	Others	0.0323166	0.979608	Others
ENSMUSG00000054942	Miga1	protein_coding		13.5292	5.5226	2.97434	5.1255	1.89753	0.044748	CB specific	0.767497	1	Others	-1.20552	0.203752	Others
ENSMUSG00000104671	Gm43062	lncRNA		25.6025	11.7144	5.48199	6.51378	1.99063	0.0452052	CB specific	0.323563	1	Others	-0.999378	0.411893	Others
ENSMUSG00000038369	Ncoa6	protein_coding		12.1389	3.96837	2.31673	2.83245	2.16219	0.0457238	CB specific	0.373179	1	Others	-1.41779	0.170523	Others
ENSMUSG00000027864	Ptgfrn	protein_coding		6.68171	4.09749	1.58631	1.70944	1.79378	0.0457275	CB specific	0.0691394	1	Others	-0.661463	0.611308	Others
ENSMUSG00000016946	Kctd5	protein_coding		46.2986	32.9787	21.9619	20.0173	0.801321	0.0460179	CB specific	-0.164643	1	Others	-0.500913	0.484333	Others
ENSMUSG00000022947	Cbr3	protein_coding		31.8336	22.1405	9.52851	12.0478	1.45884	0.04612	CB specific	0.28896	1	Others	-0.514412	0.739777	Others
ENSMUSG00000107917	Gm44235	TEC		8.17597	2.32176	0.345504	0.99834	4.38072	0.0462675	CB specific	3.62987	1	Others	-1.66288	0.1308	Others
ENSMUSG00000002812	Flii	protein_coding		83.9462	65.3481	39.9478	34.8315	0.787332	0.0462687	CB specific	-0.244831	1	Others	-0.317122	0.705952	Others
ENSMUSG00000032172	Olfm2	protein_coding		45.385	5.79191	7.05021	4.20164	2.43595	0.0467414	CB specific	-0.782566	1	Others	-2.44047	0.0207119	PHD2KO_repressed
ENSMUSG00000020802	Ube2o	protein_coding		13.3337	9.82039	3.40034	6.81443	1.67256	0.0467812	CB specific	0.956029	1	Others	-0.360876	0.778444	Others
ENSMUSG00000038456	Dennd2a	protein_coding		11.5827	6.65153	1.40846	2.82105	2.72484	0.0468305	CB specific	0.502573	1	Others	-0.389267	0.886437	Others
ENSMUSG00000038256	Bcl9	protein_coding		12.7007	5.87308	2.20965	2.54393	2.18918	0.0469794	CB specific	0.196287	1	Others	-0.966711	0.476794	Others
ENSMUSG00000022861	Dgkg	protein_coding		44.2361	37.4778	15.7224	16.1839	1.20349	0.0470212	CB specific	0.0156376	1	Others	-0.140081	0.928399	Others
ENSMUSG00000048271	Rbm33	protein_coding		7.74198	2.87883	2.13424	2.93926	1.59206	0.0470212	CB specific	0.426359	1	Others	-1.48774	0.191173	Others
ENSMUSG00000087396	4933407K13Rik	lncRNA		14.3454	6.63965	2.57695	2.85236	2.24644	0.0475808	CB specific	0.386329	1	Others	-1.05528	0.432112	Others
ENSMUSG00000039959	Hip1	protein_coding		22.0973	19.7862	6.65422	6.44361	1.48443	0.0484952	CB specific	0.00843295	1	Others	-0.0462373	0.97016	Others
ENSMUSG00000035441	Myo1d	protein_coding		9.78593	8.97052	3.36061	5.39138	1.28361	0.0485261	CB specific	0.691091	1	Others	-0.0777077	0.964167	Others
ENSMUSG00000044730	9930104L06Rik	protein_coding		21.1301	15.0344	6.83139	8.92614	1.32475	0.0486705	CB specific	0.389724	1	Others	-0.439472	0.641301	Others
ENSMUSG00000044674	Fzd1	protein_coding		16.4401	17.2411	3.61794	4.23784	1.85718	0.0489936	CB specific	0.20301	1	Others	0.19953	0.894178	Others
ENSMUSG00000039218	Srrm2	protein_coding		366.261	218.013	132.894	133.629	1.16655	0.0494623	CB specific	-0.0355438	1	Others	-0.735392	0.0342802	PHD2KO_repressed
ENSMUSG00000104114	Gm37297	TEC		22.7317	14.2367	6.75769	7.44459	1.49487	0.0496454	CB specific	0.223502	1	Others	-0.810055	0.362818	Others
ENSMUSG00000035778	Ggta1	protein_coding		26.16	27.7506	6.35118	8.59858	1.70384	0.0499964	CB specific	0.615305	1	Others	0.118244	0.92702	Others
ENSMUSG00000003068	Stk11	protein_coding		46.8999	19.8839	16.9998	14.1077	1.18527	0.0500742	CB specific	-0.329031	1	Others	-1.16016	0.0443484	PHD2KO_repressed
ENSMUSG00000026585	Kifap3	protein_coding		36.2962	36.937	12.5959	17.8238	1.23196	0.0501204	CB specific	0.458191	1	Others	0.140349	0.897586	Others
ENSMUSG00000001248	Gramd1a	protein_coding		41.7823	26.3758	14.1829	18.1653	1.30576	0.0503819	CB specific	0.435477	1	Others	-0.730135	0.429914	Others
ENSMUSG00000038780	Smurf1	protein_coding		5.60802	5.09535	1.38949	1.25687	1.71676	0.0503819	CB specific	-0.384626	1	Others	-0.0355166	0.989022	Others
ENSMUSG00000061740	Cyp2d22	protein_coding		27.4592	25.5421	9.27041	9.50274	1.28856	0.050405	CB specific	-0.0489874	1	Others	-0.0275314	0.989022	Others
ENSMUSG00000021840	Mapk1ip1l	protein_coding		32.3081	21.2074	15.1196	14.3399	0.809184	0.0506643	CB specific	-0.112228	1	Others	-0.584122	0.238328	Others
ENSMUSG00000049532	Sall2	protein_coding		6.27672	4.53556	1.84378	2.19184	1.48994	0.0506643	CB specific	0.136894	1	Others	-0.419919	0.778444	Others
ENSMUSG00000030662	Ipo5	protein_coding		18.6334	12.7048	8.0272	8.52535	0.934215	0.0507684	CB specific	0.034302	1	Others	-0.521728	0.526362	Others
ENSMUSG00000042644	Itpr3	protein_coding		3.52046	1.9712	0.950281	0.721892	1.60626	0.0507979	CB specific	-3.18046	1	Others	-0.817293	0.541159	Others
ENSMUSG00000024620	Pdgfrb	protein_coding		25.5307	33.4466	7.87548	9.45833	1.41462	0.0509285	CB specific	0.201994	1	Others	0.557059	0.454206	Others
ENSMUSG00000113313	Gm32036	lncRNA		3.70682	0.809139	0.330825	0.554073	3.28123	0.0509441	CB specific	1.32232	1	Others	-2.24825	0.196056	Others
ENSMUSG00000037475	Thoc2	protein_coding		23.4914	15.4027	11.3703	16.5861	0.753238	0.0513261	CB specific	0.449773	1	Others	-0.546241	0.269136	Others
ENSMUSG00000046387	Pcdhb17	protein_coding		9.01554	5.1827	2.23454	4.00263	1.73756	0.0517051	CB specific	0.824202	1	Others	-0.661408	0.567058	Others
ENSMUSG00000031838	Ifi30	protein_coding		30.1082	7.39459	6.8332	6.18778	1.89603	0.0519	CB specific	-0.220486	1	Others	-1.98767	0.109286	Others
ENSMUSG00000038872	Zfhx3	protein_coding		36.7251	23.8564	13.5045	14.0711	1.15449	0.052417	CB specific	0.0141382	1	Others	-0.48755	0.206117	Others
ENSMUSG00000036478	Btg1	protein_coding		83.9311	54.0494	41.0579	49.0222	0.758408	0.0525333	CB specific	0.222805	1	Others	-0.628152	0.200562	Others
ENSMUSG00000034354	Mtmr3	protein_coding		16.2688	10.8573	6.20943	5.34566	1.1244	0.0526326	CB specific	-0.245334	1	Others	-0.5375	0.524932	Others
ENSMUSG00000056596	Trnp1	protein_coding		24.2556	7.69724	3.75786	9.45572	2.47231	0.0526326	CB specific	1.52441	1	Others	-1.70025	0.108675	Others
ENSMUSG00000063410	Stk24	protein_coding		23.7873	16.0188	7.67674	7.01662	1.35796	0.0532689	CB specific	-0.15773	1	Others	-0.5353	0.498169	Others
ENSMUSG00000034252	Senp6	protein_coding		39.9989	24.1173	14.5717	14.6979	1.19317	0.0534035	CB specific	0.0650225	1	Others	-0.728406	0.309689	Others
ENSMUSG00000034021	Pds5b	protein_coding		15.5219	10.6658	4.65098	4.55003	1.42792	0.0539443	CB specific	-0.184779	1	Others	-0.386161	0.723147	Others
ENSMUSG00000020899	Pfas	protein_coding		81.1586	33.5481	35.9367	25.7763	0.918055	0.0543799	CB specific	-0.423678	1	Others	-1.22219	6.01869e-07	PHD2KO_repressed
ENSMUSG00000024908	Ppp6r3	protein_coding		39.684	24.8778	19.2907	17.6188	0.767361	0.0543799	CB specific	-0.140101	1	Others	-0.622783	0.169427	Others
ENSMUSG00000027770	Dhx36	protein_coding		14.6292	6.34119	4.9279	5.57072	1.29438	0.0544779	CB specific	0.134977	1	Others	-1.17516	0.0858854	PHD2KO_repressed
ENSMUSG00000028149	Rap1gds1	protein_coding		24.7448	20.5043	11.3836	15.7138	0.831577	0.0545458	CB specific	0.306178	1	Others	-0.231517	0.830728	Others
ENSMUSG00000014039	Prdm15	protein_coding		15.6891	4.94047	3.56753	2.61814	1.83523	0.0549648	CB specific	-0.466301	1	Others	-1.41593	0.109286	Others
ENSMUSG00000012017	Scarf2	protein_coding		14.5333	3.80489	1.68254	0.914965	2.91516	0.0551164	CB specific	-0.543671	1	Others	-1.66988	0.178822	Others
ENSMUSG00000031925	Maml2	protein_coding		47.3453	35.3681	18.1381	19.8387	1.09524	0.0551171	CB specific	-0.00373068	1	Others	-0.319185	0.567744	Others
ENSMUSG00000027346	Gpcpd1	protein_coding		102.683	53.8615	35.4125	32.3287	1.2602	0.0556925	CB specific	-0.0697722	1	Others	-0.809341	0.0165644	PHD2KO_repressed
ENSMUSG00000029467	Atp2a2	protein_coding		41.1156	27.1152	14.0037	11.6016	1.27839	0.0556994	CB specific	-0.290609	1	Others	-0.445139	0.499787	Others
ENSMUSG00000020614	Fam20a	protein_coding		10.4011	15.3406	2.8709	4.53146	1.58858	0.0559146	CB specific	0.612982	1	Others	0.617169	0.594168	Others
ENSMUSG00000104687	Gm42899	TEC		15.6533	16.9032	4.18702	3.76308	1.6459	0.0559146	CB specific	-0.181598	1	Others	0.183688	0.898606	Others
ENSMUSG00000011256	Adam19	protein_coding		7.48841	5.17038	1.05971	2.34835	2.51525	0.0560603	CB specific	1.13672	1	Others	-0.171296	0.951988	Others
ENSMUSG00000039263	Npepl1	protein_coding		32.2365	21.2842	13.079	13.0492	1.02122	0.0561507	CB specific	-0.0604183	1	Others	-0.596449	0.519505	Others
ENSMUSG00000027977	Ndst3	protein_coding		8.58465	1.43371	0.36572	1.38416	4.16457	0.0563746	CB specific	3.23985	1	Others	-3.16769	0.0206246	PHD2KO_repressed
ENSMUSG00000022708	Zbtb20	protein_coding		256.511	214.1	125.822	121.262	0.743227	0.0564233	CB specific	-0.0867113	1	Others	-0.18869	0.790009	Others
ENSMUSG00000040423	Rc3h1	protein_coding		21.2619	17.0226	10.5133	11.176	0.732448	0.056562	CB specific	0.0494043	1	Others	-0.257453	0.613118	Others
ENSMUSG00000031442	Mcf2l	protein_coding		18.2657	22.366	5.76628	5.95639	1.3767	0.0567344	CB specific	-0.0382502	1	Others	0.412445	0.648893	Others
ENSMUSG00000021936	Mapk8	protein_coding		7.02725	4.17963	1.49589	2.44066	1.92374	0.0568511	CB specific	0.673035	1	Others	-0.67511	0.725607	Others
ENSMUSG00000045767	B230219D22Rik	protein_coding		49.6114	41.1076	23.4633	26.0735	0.776426	0.0570562	CB specific	0.0862802	1	Others	-0.222083	0.693822	Others
ENSMUSG00000021250	Fos	protein_coding		19.8239	13.5421	6.60779	7.826	1.27903	0.0571284	CB specific	0.00259316	1	Others	-0.639634	0.60359	Others
ENSMUSG00000041075	Fzd7	protein_coding		5.54489	3.8324	0.596523	1.29987	3.0192	0.0571284	CB specific	1.90407	1	Others	-0.587524	0.723923	Others
ENSMUSG00000036990	Otud4	protein_coding		10.9425	4.70963	3.6467	3.03764	1.31007	0.0571719	CB specific	-0.302295	1	Others	-1.10584	0.0424477	PHD2KO_repressed
ENSMUSG00000045817	Zfp36l2	protein_coding		39.3299	28.0679	14.1439	21.3876	1.18881	0.0571719	CB specific	0.498457	1	Others	-0.384357	0.624015	Others
ENSMUSG00000028820	Sfpq	protein_coding		44.6238	16.5966	13.6389	8.4505	1.41067	0.0571918	CB specific	-0.716999	1	Others	-1.34653	0.00134896	PHD2KO_repressed
ENSMUSG00000027438	Napb	protein_coding		37.9358	10.7306	4.00224	5.42226	3.02414	0.057351	CB specific	0.438453	1	Others	-0.580805	0.812451	Others
ENSMUSG00000041328	Pcf11	protein_coding		24.4815	13.5011	9.52922	9.42947	1.0666	0.0574889	CB specific	-0.051471	1	Others	-0.783962	0.134877	Others
ENSMUSG00000002028	Kmt2a	protein_coding		7.23145	4.54817	2.58429	1.92191	1.20709	0.0575537	CB specific	-0.457658	1	Others	-0.56079	0.327874	Others
ENSMUSG00000025195	Dnmbp	protein_coding		12.7522	6.46154	2.45254	2.40107	2.16442	0.0577178	CB specific	0.201242	1	Others	-0.893384	0.444872	Others
ENSMUSG00000075318	Scn2a	protein_coding		6.96994	1.77614	1.04419	1.75051	2.42194	0.0578245	CB specific	-0.20372	1	Others	-2.22749	0.109286	Others
ENSMUSG00000055148	Klf2	protein_coding		38.1073	27.4627	6.9971	11.3633	2.11376	0.058174	CB specific	0.877182	1	Others	-0.469977	0.732268	Others
ENSMUSG00000118642	AY036118	pseudogene		80.6701	41.2618	18.3681	29.6846	1.85188	0.058174	CB specific	0.656849	1	Others	-0.833949	0.52654	Others
ENSMUSG00000006575	Rundc3a	protein_coding		48.6401	20.9773	17.8507	28.9341	1.18271	0.0583807	CB specific	0.591021	1	Others	-1.33771	0.0646144	PHD2KO_repressed
ENSMUSG00000111497	Gm38431	protein_coding		4.80065	0.67288	0.686618	0.308885	2.58893	0.058521	CB specific	-0.947629	1	Others	-3.56649	0.231142	Others
ENSMUSG00000055407	Map6	protein_coding		44.1926	43.761	16.4757	24.2044	1.16294	0.0587201	CB specific	0.469239	1	Others	0.00866788	0.996655	Others
ENSMUSG00000024294	Mib1	protein_coding		27.9952	23.2191	13.5812	14.5374	0.750825	0.0587376	CB specific	0.049258	1	Others	-0.228712	0.796779	Others
ENSMUSG00000028194	Ddah1	protein_coding		36.808	8.3928	2.86757	0.993865	3.45539	0.0588851	CB specific	-1.65406	1	Others	-0.878592	0.601834	Others
ENSMUSG00000036427	Gpi1	protein_coding		141.813	189.13	66.8217	85.985	0.82168	0.0589894	CB specific	0.280014	1	Others	0.484017	0.232569	Others
ENSMUSG00000015143	Actn1	protein_coding		45.5766	36.5439	12.8508	12.3918	1.56974	0.0591465	CB specific	-1.47513e-05	1	Others	-0.127385	0.934714	Others
ENSMUSG00000017291	Taok1	protein_coding		44.3468	27.386	19.3564	15.6305	0.927569	0.0591904	CB specific	-0.283097	1	Others	-0.629739	0.00950122	PHD2KO_repressed
ENSMUSG00000026028	Trak2	protein_coding		22.833	18.1405	8.09591	11.1204	1.19364	0.0593462	CB specific	0.425154	1	Others	-0.1718	0.885185	Others
ENSMUSG00000003810	Mast2	protein_coding		10.9914	5.63993	2.79727	3.36287	1.71931	0.0598076	CB specific	0.215412	1	Others	-0.83724	0.510331	Others
ENSMUSG00000044308	Ubr3	protein_coding		15.0661	9.86408	4.76177	3.78462	1.37256	0.0598473	CB specific	-0.331276	1	Others	-0.467132	0.619329	Others
ENSMUSG00000059895	Ptp4a3	protein_coding		45.1298	56.5636	17.2988	24.4699	1.10184	0.0598473	CB specific	0.448554	1	Others	0.392552	0.633168	Others
ENSMUSG00000038502	Ptov1	protein_coding		146.595	62.5101	50.5092	45.6552	1.264	0.0603041	CB specific	-0.174084	1	Others	-1.11924	0.0719157	PHD2KO_repressed
ENSMUSG00000021009	Ptpn21	protein_coding		11.8357	7.27787	3.24913	3.60009	1.55269	0.0604457	CB specific	-0.320566	1	Others	-0.605944	0.613118	Others
ENSMUSG00000021012	Zc3h14	protein_coding		58.7792	39.5632	24.4437	31.1433	0.9852	0.0609149	CB specific	0.345992	1	Others	-0.487792	0.352632	Others
ENSMUSG00000116858	Gm49797	lncRNA		17.2942	5.19055	4.60198	3.58483	1.62391	0.0610137	CB specific	-0.389249	1	Others	-1.73161	0.109286	Others
ENSMUSG00000002748	Baz1b	protein_coding		28.6791	20.4135	12.6534	10.9297	0.914043	0.0612722	CB specific	-0.246152	1	Others	-0.423161	0.409339	Others
ENSMUSG00000021843	Ktn1	protein_coding		42.0265	36.9081	18.8884	17.9143	0.868598	0.0614568	CB specific	-0.186566	1	Others	-0.119817	0.898447	Others
ENSMUSG00000029826	Zc3hav1	protein_coding		118.643	52.4856	54.9513	42.7896	0.8536	0.0622969	CB specific	-0.317009	1	Others	-1.12452	1.76834e-07	PHD2KO_repressed
ENSMUSG00000029338	Antxr2	protein_coding		25.893	26.7776	10.2683	13.3992	1.05732	0.0623321	CB specific	0.303596	1	Others	0.0875529	0.933481	Others
ENSMUSG00000029833	Trim24	protein_coding		10.4622	4.76832	2.41351	5.22949	1.78081	0.0623321	CB specific	1.09609	1	Others	-1.03718	0.26353	Others
ENSMUSG00000037692	Ahdc1	protein_coding		5.46468	4.10471	1.40158	1.62898	1.65971	0.0623935	CB specific	0.176584	1	Others	-0.427567	0.794648	Others
ENSMUSG00000039156	Stim2	protein_coding		23.5021	18.1128	4.93477	9.1575	1.88894	0.0624722	CB specific	1.02236	1	Others	-0.417996	0.648376	Others
ENSMUSG00000032293	Ireb2	protein_coding		14.1671	8.62862	4.9375	7.91133	1.20051	0.0626906	CB specific	0.659159	1	Others	-0.642312	0.428101	Others
ENSMUSG00000015755	Tab2	protein_coding		15.8298	11.5685	6.11215	7.57285	1.07907	0.0629049	CB specific	0.198164	1	Others	-0.397684	0.652736	Others
ENSMUSG00000041773	Enc1	protein_coding		14.0233	7.82934	0.890289	1.78925	3.78203	0.0630613	CB specific	1.28408	1	Others	0.260281	0.958558	Others
ENSMUSG00000092595	Gm20427	lncRNA		22.5907	10.5758	5.85917	7.58525	1.70203	0.0631019	CB specific	0.391428	1	Others	-1.03219	0.127399	Others
ENSMUSG00000073910	Mob3b	protein_coding		9.79686	5.61509	3.55306	5.29389	1.21186	0.063112	CB specific	0.576437	1	Others	-0.739701	0.314737	Others
ENSMUSG00000023004	Tuba1b	protein_coding		472.158	458.843	233.903	220.158	0.738837	0.0633061	CB specific	-0.135992	1	Others	0.022732	0.977554	Others
ENSMUSG00000048251	Bcl11b	protein_coding		7.45438	7.08125	0.654084	0.302619	3.15178	0.0633061	CB specific	-0.491677	1	Others	0.149877	0.95798	Others
ENSMUSG00000017057	Il13ra1	protein_coding		23.3307	16.367	6.68092	9.40787	1.48867	0.0640479	CB specific	0.457372	1	Others	-0.338343	0.779134	Others
ENSMUSG00000074886	Grk6	protein_coding		18.7257	11.712	5.77996	7.64216	1.40125	0.0644062	CB specific	0.387861	1	Others	-0.593882	0.589781	Others
ENSMUSG00000017781	Pitpna	protein_coding		31.9473	22.3147	12.0878	14.9026	1.11466	0.0644657	CB specific	0.260747	1	Others	-0.463616	0.572819	Others
ENSMUSG00000051344	Plekhm3	protein_coding		7.18504	6.78315	2.9357	4.95872	1.02353	0.064472	CB specific	0.536485	1	Others	-0.0311079	0.986439	Others
ENSMUSG00000029775	Klhdc10	protein_coding		13.7346	4.71341	5.65823	5.08241	1.00824	0.0644765	CB specific	-0.172532	1	Others	-1.55626	0.00426498	PHD2KO_repressed
ENSMUSG00000052852	Reep1	protein_coding		32.9546	16.6703	3.88759	4.9884	2.78771	0.0645832	CB specific	0.452482	1	Others	-0.214681	0.932992	Others
ENSMUSG00000094483	Purb	protein_coding		28.2662	16.7258	12.3745	11.116	0.929238	0.0646287	CB specific	-0.151819	1	Others	-0.698842	0.195611	Others
ENSMUSG00000006362	Cbfa2t3	protein_coding		20.3985	27.8052	8.60954	9.75562	0.949156	0.0651003	CB specific	0.113447	1	Others	0.506071	0.474117	Others
ENSMUSG00000038390	Gpr162	protein_coding		5.84891	4.94675	0.629578	0.740881	2.89075	0.0651815	CB specific	-2.51146	1	Others	-0.277898	0.930712	Others
ENSMUSG00000036698	Ago2	protein_coding		9.40287	5.28452	3.21259	2.70986	1.30642	0.0653709	CB specific	-0.132335	1	Others	-0.789086	0.0890828	PHD2KO_repressed
ENSMUSG00000020653	Klf11	protein_coding		25.2058	25.7061	11.7978	18.3892	0.82067	0.0657619	CB specific	0.51496	1	Others	0.0756753	0.95798	Others
ENSMUSG00000035851	Ythdc1	protein_coding		56.3058	35.2795	24.2207	26.2296	0.9219	0.0657619	CB specific	0.0623539	1	Others	-0.580444	0.203092	Others
ENSMUSG00000023033	Scn8a	protein_coding		9.73185	5.86947	1.65959	2.90254	2.3509	0.0659691	CB specific	1.10735	1	Others	-0.634069	0.567744	Others
ENSMUSG00000032560	Dnajc13	protein_coding		13.6459	7.70982	3.90431	6.32687	1.54732	0.0662449	CB specific	0.646762	1	Others	-0.970859	0.409288	Others
ENSMUSG00000039831	Arhgap29	protein_coding		30.5974	41.0022	11.2443	14.7269	1.16198	0.0662449	CB specific	0.320089	1	Others	0.552427	0.271845	Others
ENSMUSG00000059995	Atxn7l3	protein_coding		12.8031	5.05774	3.78642	4.69754	1.488	0.0667336	CB specific	0.274776	1	Others	-1.29752	0.170523	Others
ENSMUSG00000107096	Gm43597	lncRNA		7.35179	0.637853	0.260194	1.44415	4.41458	0.0671576	CB specific	3.6861	1	Others	-3.45276	0.103403	Others
ENSMUSG00000033364	Usp37	protein_coding		37.0828	24.5283	18.5826	22.8635	0.712333	0.0671746	CB specific	0.23943	1	Others	-0.569619	0.133601	Others
ENSMUSG00000029647	Pan3	protein_coding		25.1717	13.8323	10.8955	8.67711	0.930057	0.0672317	CB specific	-0.351604	1	Others	-1.0466	0.245213	Others
ENSMUSG00000030247	Kcnj8	protein_coding		35.5431	48.5621	9.83692	10.6962	1.62467	0.0673554	CB specific	0.151331	1	Others	0.617535	0.425652	Others
ENSMUSG00000027361	Gabpb1	protein_coding		29.2681	24.3061	13.2507	21.5707	0.860995	0.0676154	CB specific	0.666837	1	Others	-0.298237	0.809108	Others
ENSMUSG00000024855	Pacs1	protein_coding		7.30395	6.9144	1.71468	4.01142	1.79089	0.0677708	CB specific	1.1636	1	Others	0.0369411	0.988621	Others
ENSMUSG00000068923	Syt11	protein_coding		170.789	122.543	49.7242	56.3791	1.52021	0.0679184	CB specific	0.129593	1	Others	-0.174178	0.883161	Others
ENSMUSG00000121393	ENSMUSG00000121393	lncRNA		43.9897	2.43738	9.08939	4.80296	1.95945	0.0680407	CB specific	-0.951077	1	Others	-4.06306	4.27467e-06	PHD2KO_repressed
ENSMUSG00000004267	Eno2	protein_coding		31.3468	24.895	13.1202	12.8984	0.988912	0.068113	CB specific	-0.105329	1	Others	-0.271216	0.79152	Others
ENSMUSG00000026335	Pam	protein_coding		74.2993	79.4259	38.4711	48.7475	0.680374	0.0681646	CB specific	0.320964	1	Others	0.139706	0.833522	Others
ENSMUSG00000027519	Rab22a	protein_coding		10.1497	9.27587	3.88975	5.25568	1.10169	0.0681646	CB specific	0.424261	1	Others	-0.076151	0.960999	Others
ENSMUSG00000034867	Ankrd27	protein_coding		44.2664	29.886	20.6474	26.1167	0.803353	0.0681646	CB specific	0.301601	1	Others	-0.508071	0.342305	Others
ENSMUSG00000040433	Zbtb38	protein_coding		210.214	109.46	113.628	103.37	0.598767	0.0683523	CB specific	-0.169752	1	Others	-0.864142	0.000238689	PHD2KO_repressed
ENSMUSG00000020009	Ifngr1	protein_coding		134.242	149.285	71.9027	91.3732	0.622326	0.0685012	CB specific	0.289796	1	Others	0.190388	0.739363	Others
ENSMUSG00000121504	Ppp4r1l-ps	lncRNA		26.0752	18.7737	10.0144	13.4205	1.09724	0.0685392	CB specific	0.413765	1	Others	-0.409569	0.619038	Others
ENSMUSG00000032020	Ubash3b	protein_coding		14.6822	8.00183	1.80267	3.00564	2.82101	0.0687177	CB specific	0.80535	1	Others	-0.0212079	0.996213	Others
ENSMUSG00000040167	Ikzf5	protein_coding		19.9412	16.2515	6.5539	9.91848	1.28459	0.0687177	CB specific	0.645596	1	Others	-0.244483	0.811937	Others
ENSMUSG00000016559	H3f3b	protein_coding		2881.27	2955.08	1527.46	1763.58	0.621569	0.0690319	CB specific	0.166022	1	Others	0.107631	0.814748	Others
ENSMUSG00000055370	Gm9968	lncRNA		3.71576	1.61181	0.472677	0.809628	2.6645	0.0690578	CB specific	0.626393	1	Others	-1.17091	0.626184	Others
ENSMUSG00000020151	Ptprr	protein_coding		25.8026	20.0899	8.8736	14.7319	1.25522	0.0696735	CB specific	0.626748	1	Others	-0.266128	0.830024	Others
ENSMUSG00000041720	Pi4ka	protein_coding		52.8794	25.0408	18.2911	17.563	1.29345	0.0700068	CB specific	0.0141779	1	Others	-1.03953	0.0711412	PHD2KO_repressed
ENSMUSG00000034462	Pkd2	protein_coding	Yes	20.7288	16.2613	6.00552	8.65787	1.51115	0.0710023	CB specific	0.506775	1	Others	-0.18825	0.872007	Others
ENSMUSG00000031776	Arl2bp	protein_coding		66.6351	53.9241	24.724	37.4341	1.12103	0.0710552	CB specific	0.519671	1	Others	-0.241104	0.796475	Others
ENSMUSG00000023959	Clic5	protein_coding		5.44043	7.94333	1.10426	2.57275	2.05188	0.0711455	CB specific	1.14711	1	Others	0.795458	0.455783	Others
ENSMUSG00000032224	Fam81a	protein_coding		37.61	31.3166	0.42155	1.82004	6.26935	0.0711455	CB specific	3.58086	1	Others	-0.202461	0.859292	Others
ENSMUSG00000035864	Syt1	protein_coding		149.811	140.375	50.5629	58.3557	1.30841	0.0717855	CB specific	0.142917	1	Others	0.113233	0.916611	Others
ENSMUSG00000096971	4930556M19Rik	lncRNA		10.8798	4.42601	1.41511	3.25705	2.61575	0.0721034	CB specific	1.17502	1	Others	-0.796793	0.636969	Others
ENSMUSG00000036752	Tubb4b	protein_coding		160.35	118.443	65.4251	55.9801	1.01573	0.0721513	CB specific	-0.261254	1	Others	-0.345284	0.530103	Others
ENSMUSG00000068267	Cenpb	protein_coding		17.6672	20.4992	6.96813	8.57401	1.07328	0.072287	CB specific	0.273833	1	Others	0.291583	0.730853	Others
ENSMUSG00000034930	Rtkn	protein_coding		23.1173	21.8582	8.13509	8.292	1.23402	0.0723396	CB specific	-0.00362675	1	Others	-0.021301	0.993797	Others
ENSMUSG00000020027	Socs2	protein_coding		75.6524	47.7063	31.3626	36.8802	0.973679	0.0724106	CB specific	0.198881	1	Others	-0.580183	0.378631	Others
ENSMUSG00000038047	Haus6	protein_coding		5.54872	2.82915	1.60117	3.24959	1.53891	0.0728362	CB specific	0.956832	1	Others	-1.37468	0.436682	Others
ENSMUSG00000085334	Gm12940	lncRNA		149.945	46.2666	36.6306	42.7024	1.77661	0.0731885	CB specific	0.443537	1	Others	-1.73788	0.000983993	PHD2KO_repressed
ENSMUSG00000019878	Hsf2	protein_coding		18.2078	6.33703	5.33317	3.60747	1.47688	0.0734984	CB specific	-0.591521	1	Others	-1.3411	0.0618509	PHD2KO_repressed
ENSMUSG00000053110	Yap1	protein_coding		14.8038	6.29984	2.98049	3.90888	1.98225	0.0736643	CB specific	0.432204	1	Others	-1.00705	0.291188	Others
ENSMUSG00000022951	Rcan1	protein_coding		26.7576	27.7778	9.22491	7.71081	1.24041	0.0736987	CB specific	-0.325317	1	Others	0.0980563	0.957539	Others
ENSMUSG00000054693	Adam10	protein_coding		63.0004	67.7648	33.7704	38.8534	0.614471	0.0739257	CB specific	0.116853	1	Others	0.161014	0.815832	Others
ENSMUSG00000023915	Tnfrsf21	protein_coding		7.40106	5.39271	0.972739	2.85951	2.66934	0.0739946	CB specific	1.33375	1	Others	-0.0259039	0.996213	Others
ENSMUSG00000025060	Slk	protein_coding		8.75203	3.4671	2.44983	2.06724	1.58382	0.0739946	CB specific	-0.258977	1	Others	-1.19753	0.185868	Others
ENSMUSG00000053414	Hunk	protein_coding		7.55426	7.44567	1.80193	1.23883	1.79716	0.0742087	CB specific	-3.26656	1	Others	0.0565758	0.984387	Others
ENSMUSG00000108621	Gm33989	lncRNA		5.39404	2.79604	1.57442	2.02111	1.4747	0.0742868	CB specific	0.309598	1	Others	-0.7453	0.379042	Others
ENSMUSG00000033170	Card10	protein_coding		8.96161	5.22535	1.77155	1.86644	2.10834	0.074695	CB specific	0.21477	1	Others	-0.601779	0.665459	Others
ENSMUSG00000074746	Pdzd8	protein_coding		9.01141	7.07619	3.27736	5.21591	1.19745	0.075033	CB specific	0.627513	1	Others	-0.526172	0.671338	Others
ENSMUSG00000032059	Alg9	protein_coding		11.6978	5.72654	3.00951	2.6226	1.69077	0.075086	CB specific	-0.243303	1	Others	-1.06343	0.524924	Others
ENSMUSG00000055670	Zzef1	protein_coding		18.2352	9.48974	8.22095	6.52105	0.867778	0.0750922	CB specific	-0.366731	1	Others	-0.917094	0.192958	Others
ENSMUSG00000026116	Tmem131	protein_coding		8.32342	9.33884	2.8916	3.54495	1.2355	0.0751981	CB specific	0.245533	1	Others	0.0763257	0.965109	Others
ENSMUSG00000003316	Glg1	protein_coding		47.6068	39.9568	18.6351	23.6557	1.06931	0.0754184	CB specific	0.30631	1	Others	-0.144091	0.850642	Others
ENSMUSG00000025555	Farp1	protein_coding		8.54455	9.62416	1.91578	1.07725	1.89097	0.0759337	CB specific	-0.872825	1	Others	0.377369	0.833326	Others
ENSMUSG00000050103	Agmo	protein_coding		13.8296	14.2269	1.8637	4.47562	2.6977	0.0766692	CB specific	1.72074	1	Others	0.316737	0.871645	Others
ENSMUSG00000040152	Thbs1	protein_coding		8.25254	11.8263	0.464323	1.08181	3.93886	0.0768212	CB specific	3.60617	1	Others	0.659501	0.429778	Others
ENSMUSG00000025025	Mxi1	protein_coding		20.2403	18.9193	8.02194	12.3328	1.04852	0.0769605	CB specific	0.576529	1	Others	-0.087494	0.956285	Others
ENSMUSG00000033032	Afap1l1	protein_coding		14.388	17.859	4.11002	5.67018	1.55056	0.0772781	CB specific	0.436804	1	Others	0.446565	0.684689	Others
ENSMUSG00000047963	Stbd1	protein_coding		19.4859	13.7329	5.44969	9.26953	1.55313	0.0773079	CB specific	0.732203	1	Others	-0.404629	0.83716	Others
ENSMUSG00000022419	Deptor	protein_coding		70.0055	53.0308	28.5854	29.2	0.983394	0.0775277	CB specific	0.0310888	1	Others	-0.331648	0.598414	Others
ENSMUSG00000026875	Traf1	protein_coding		8.14805	4.95509	0.434443	2.27826	3.81528	0.0775277	CB specific	2.97829	1	Others	-0.388777	0.89689	Others
ENSMUSG00000038895	Zfp653	protein_coding		13.889	7.19488	3.68521	5.55319	1.65823	0.0775548	CB specific	0.564267	1	Others	-0.8443	0.533911	Others
ENSMUSG00000039270	Megf9	protein_coding		18.3041	28.942	7.72651	10.8524	0.938105	0.0778651	CB specific	0.370367	1	Others	0.751266	0.0711412	PHD2KO_induced
ENSMUSG00000001313	Rnd2	protein_coding		29.4952	12.5424	8.0637	9.43366	1.61692	0.0780128	CB specific	0.259975	1	Others	-1.20957	0.184503	Others
ENSMUSG00000047735	Samd9l	protein_coding		18.1986	13.8763	6.25983	9.00038	1.28716	0.0780128	CB specific	0.572733	1	Others	-0.282396	0.742417	Others
ENSMUSG00000040990	Sh3kbp1	protein_coding		34.5482	37.68	14.2295	10.9752	0.989965	0.0780673	CB specific	-0.624917	1	Others	0.136775	0.895784	Others
ENSMUSG00000085133	B930095G15Rik	lncRNA		12.9982	8.82616	2.73714	1.97633	2.01602	0.0780673	CB specific	-0.170407	1	Others	-0.468883	0.744233	Others
ENSMUSG00000008658	Rbfox1	protein_coding		29.6088	6.82417	3.52753	5.94361	2.87869	0.0782292	CB specific	1.15604	1	Others	-1.71355	0.258099	Others
ENSMUSG00000028339	Col15a1	protein_coding		16.0275	29.4372	4.28442	5.93502	1.61658	0.0782948	CB specific	0.299989	1	Others	1.0389	0.117697	Others
ENSMUSG00000048668	Rhno1	protein_coding		53.6133	23.9847	20.7527	22.4815	1.10249	0.0787468	CB specific	0.138296	1	Others	-1.09343	0.0829018	PHD2KO_repressed
ENSMUSG00000032011	Thy1	protein_coding		67.5401	470.276	12.4896	16.3283	2.19333	0.078909	CB specific	0.358103	1	Others	3.1835	2.47295e-11	PHD2KO_induced
ENSMUSG00000027574	Nkain4	protein_coding		77.7068	54.4645	19.9252	17.8538	1.74322	0.0793633	CB specific	-0.00664307	1	Others	-0.377589	0.744319	Others
ENSMUSG00000041491	Cep78	protein_coding		16.5253	6.59553	4.81614	6.13515	1.47297	0.0798746	CB specific	0.302081	1	Others	-1.22395	0.131635	Others
ENSMUSG00000026778	Prkcq	protein_coding		6.51638	1.29605	1.15665	2.79238	2.11898	0.0802392	CB specific	1.31564	1	Others	-3.37222	0.141821	Others
ENSMUSG00000062980	Cped1	protein_coding		25.6384	25.9524	12.2706	14.1765	0.764053	0.0802392	CB specific	0.176196	1	Others	0.00617974	0.99742	Others
ENSMUSG00000028214	Gem	protein_coding		13.094	16.9175	4.46556	8.09372	1.28992	0.0802683	CB specific	0.659754	1	Others	0.405761	0.737753	Others
ENSMUSG00000036256	Igfbp7	protein_coding		1041.79	1071.63	402.978	449.128	1.07965	0.0806642	CB specific	0.0875965	1	Others	0.110032	0.92016	Others
ENSMUSG00000067276	Capn6	protein_coding		7.43974	4.34738	0.345647	0.548098	4.05207	0.0809472	CB specific	0.12179	1	Others	-0.650079	0.750098	Others
ENSMUSG00000078247	Airn	lncRNA		33.2268	14.5906	8.07757	7.65151	1.7998	0.0809673	CB specific	-0.0428935	1	Others	-1.05441	0.343922	Others
ENSMUSG00000053560	Ier2	protein_coding		248.063	234.864	121.662	154.255	0.752476	0.0812215	CB specific	0.221153	1	Others	-0.0281701	0.980168	Others
ENSMUSG00000035847	Ids	protein_coding		7.18785	8.30102	1.38212	2.36108	2.15096	0.0812774	CB specific	1.10855	1	Others	0.368898	0.782847	Others
ENSMUSG00000033960	Jcad	protein_coding		16.0913	13.7012	6.11423	5.20516	1.14085	0.082478	CB specific	-0.236045	1	Others	-0.119877	0.93478	Others
ENSMUSG00000023391	Dlx2	protein_coding		17.8677	38.9545	2.79321	2.91109	2.33031	0.0825349	CB specific	0.257027	1	Others	1.31356	0.177955	Others
ENSMUSG00000019802	Sec63	protein_coding		22.8493	19.9577	10.5112	14.5488	0.832384	0.0826154	CB specific	0.359427	1	Others	-0.129182	0.902057	Others
ENSMUSG00000019726	Lyst	protein_coding		3.86958	3.18105	0.996941	0.906571	1.63413	0.0826589	CB specific	-0.443995	1	Others	-0.119561	0.949445	Others
ENSMUSG00000050335	Lgals3	protein_coding		160.232	114.534	46.169	61.5657	1.48202	0.0827741	CB specific	0.516525	1	Others	-0.370748	0.692249	Others
ENSMUSG00000020608	Smc6	protein_coding		48.4768	45.1813	21.9122	26.7281	0.840202	0.0832546	CB specific	0.20172	1	Others	-0.0521143	0.965161	Others
ENSMUSG00000068245	Phf11d	protein_coding		43.0521	53.7079	18.2181	26.6718	0.976886	0.0833791	CB specific	0.550759	1	Others	0.383544	0.588537	Others
ENSMUSG00000028456	Unc13b	protein_coding		14.8068	5.91518	4.62619	2.00986	1.4363	0.0834401	CB specific	-1.13949	1	Others	-1.34483	0.0421824	PHD2KO_repressed
ENSMUSG00000045374	Wdr81	protein_coding		7.47573	4.07022	1.77943	1.76914	1.75685	0.0834439	CB specific	-0.00644904	1	Others	-0.904058	0.615445	Others
ENSMUSG00000038546	Ranbp9	protein_coding		20.6461	11.6075	5.90397	6.2928	1.52761	0.0834444	CB specific	0.0120489	1	Others	-0.662915	0.551004	Others
ENSMUSG00000032338	Hcn4	protein_coding	Yes	2.19632	1.33751	0.391414	0.440464	2.2115	0.0836685	CB specific	0.132567	1	Others	-0.886744	0.68995	Others
ENSMUSG00000108358	Gm44509	TEC		8.62764	3.50853	1.119	2.44921	2.73906	0.0840694	CB specific	1.23305	1	Others	-1.15851	0.586132	Others
ENSMUSG00000019777	Hdac2	protein_coding		32.0755	24.6965	13.2452	12.504	1.01159	0.0844685	CB specific	-0.108797	1	Others	-0.362181	0.764804	Others
ENSMUSG00000104546	Gm43858	TEC		17.5938	4.10699	3.66508	3.01683	1.98255	0.0845749	CB specific	-0.262034	1	Others	-1.86153	0.0434257	PHD2KO_repressed
ENSMUSG00000031379	Pir	protein_coding		24.2431	19.5017	8.11685	9.6522	1.30545	0.0846554	CB specific	0.198227	1	Others	-0.23157	0.878435	Others
ENSMUSG00000022941	Ripply3	protein_coding		18.3385	24.5542	5.82841	6.22196	1.39857	0.0847606	CB specific	0.0995206	1	Others	0.462947	0.676664	Others
ENSMUSG00000045038	Prkce	protein_coding		26.2323	13.3205	12.2453	11.1079	0.807166	0.0847606	CB specific	-0.201223	1	Others	-0.898698	0.0190966	PHD2KO_repressed
ENSMUSG00000028789	Azin2	protein_coding		38.0776	12.005	13.6924	18.5946	1.23507	0.0849127	CB specific	0.480201	1	Others	-1.65005	0.00720936	PHD2KO_repressed
ENSMUSG00000001036	Epn2	protein_coding		19.8061	15.7158	8.17288	8.55573	0.99974	0.0853917	CB specific	0.0544787	1	Others	-0.25661	0.832661	Others
ENSMUSG00000086199	Bcas3os1	lncRNA		9.1442	4.29839	0.927848	1.87447	3.04674	0.085439	CB specific	1.01195	1	Others	-1.12687	0.688475	Others
ENSMUSG00000097167	Gm16740	lncRNA		4.70718	2.50631	0.696577	2.10411	2.45122	0.085439	CB specific	1.52409	1	Others	-0.879862	0.750785	Others
ENSMUSG00000033060	Lmo7	protein_coding		25.3742	20.3977	5.64193	3.57139	1.84253	0.0856975	CB specific	-0.434182	1	Others	-0.321188	0.737753	Others
ENSMUSG00000036894	Rap2b	protein_coding		14.6212	13.3847	5.3413	6.85437	1.20213	0.0858557	CB specific	0.399808	1	Others	-0.0592373	0.967545	Others
ENSMUSG00000053550	Shisa7	protein_coding		2.3265	1.62447	0.359065	1.07538	2.35771	0.0860224	CB specific	1.63986	1	Others	-0.455535	0.859596	Others
ENSMUSG00000047466	8030462N17Rik	protein_coding		18.041	6.35794	7.08859	4.88663	1.07368	0.0861146	CB specific	-0.561895	1	Others	-1.43684	0.00535613	PHD2KO_repressed
ENSMUSG00000028796	Phc2	protein_coding		32.6508	15.1792	10.225	11.1832	1.4175	0.0862143	CB specific	0.0769991	1	Others	-0.962266	0.190566	Others
ENSMUSG00000028977	Casz1	protein_coding		7.25845	3.64559	1.81503	1.3656	1.70569	0.0866219	CB specific	-0.666022	1	Others	-1.03621	0.278471	Others
ENSMUSG00000028464	Tpm2	protein_coding		107.007	106.455	33.5219	33.6236	1.39067	0.0866436	CB specific	-0.0436299	1	Others	0.190501	0.890325	Others
ENSMUSG00000043794	D830025C05Rik	lncRNA		8.08626	2.39783	1.30873	5.21241	2.34549	0.0867189	CB specific	1.87638	1	Others	-1.73103	0.420806	Others
ENSMUSG00000009569	Mrtfb	protein_coding		26.6306	12.1664	11.8937	9.29454	0.86637	0.0870685	CB specific	-0.384842	1	Others	-1.04502	0.00197107	PHD2KO_repressed
ENSMUSG00000027030	Stk39	protein_coding		18.4952	4.80209	5.25271	7.22301	1.58221	0.087482	CB specific	0.610436	1	Others	-1.99329	0.00763564	PHD2KO_repressed
ENSMUSG00000034931	Dhx8	protein_coding		21.4432	13.3228	9.07612	12.5207	0.939842	0.087482	CB specific	0.422882	1	Others	-0.63379	0.404236	Others
ENSMUSG00000021144	Mta1	protein_coding		20.1748	10.1305	5.68025	7.29188	1.51228	0.0875143	CB specific	0.344602	1	Others	-0.847593	0.413412	Others
ENSMUSG00000025375	Aatk	protein_coding		23.2949	14.4025	5.22787	5.3389	1.90434	0.087583	CB specific	0.0976862	1	Others	-0.450809	0.622338	Others
ENSMUSG00000056073	Grik2	protein_coding		7.44987	4.17767	2.13913	3.29442	1.54567	0.0876389	CB specific	0.149566	1	Others	-0.785293	0.559132	Others
ENSMUSG00000079557	Marchf2	protein_coding		32.9648	26.8705	9.48659	17.6683	1.49949	0.087749	CB specific	0.854393	1	Others	-0.199666	0.910276	Others
ENSMUSG00000053395	Cacng8	protein_coding		45.4485	83.0477	12.5554	28.1517	1.58287	0.0879466	CB specific	1.18719	1	Others	0.948722	0.232134	Others
ENSMUSG00000018537	Pcgf2	protein_coding		17.7017	3.45228	4.19398	6.16054	1.80651	0.0883138	CB specific	0.505979	1	Others	-2.35287	0.0844556	PHD2KO_repressed
ENSMUSG00000036940	Kdm1a	protein_coding		25.6585	14.8409	8.11084	12.125	1.38157	0.0886046	CB specific	0.613475	1	Others	-0.692657	0.470672	Others
ENSMUSG00000008393	Carhsp1	protein_coding		221.765	181.993	115.129	120.98	0.659279	0.0887512	CB specific	0.0247623	1	Others	-0.214358	0.749531	Others
ENSMUSG00000087006	Gm13889	protein_coding		21.0401	10.2521	3.41875	5.27174	2.38414	0.0888933	CB specific	0.736615	1	Others	-0.995674	0.65998	Others
ENSMUSG00000068015	Lrch1	protein_coding		18.985	25.0074	6.62621	9.43656	1.27608	0.0890523	CB specific	0.551805	1	Others	0.41399	0.599631	Others
ENSMUSG00000021364	Elovl2	protein_coding		14.0238	5.67471	3.72472	4.41064	1.65297	0.0891476	CB specific	-0.231502	1	Others	-1.17616	0.231456	Others
ENSMUSG00000038594	Cep85l	protein_coding		7.20371	7.28123	1.3695	1.11062	2.09309	0.0894178	CB specific	-0.389215	1	Others	0.288188	0.893834	Others
ENSMUSG00000059187	Tafa1	protein_coding		33.514	11.7033	12.3109	11.1586	1.14577	0.0894657	CB specific	-0.175522	1	Others	-1.38781	0.022442	PHD2KO_repressed
ENSMUSG00000036585	Fgf1	protein_coding		31.4192	23.4809	5.48482	10.0637	2.28371	0.0896802	CB specific	0.640528	1	Others	0.164184	0.940912	Others
ENSMUSG00000044447	Dock5	protein_coding		2.53274	2.29633	0.575565	0.415594	1.84531	0.0898692	CB specific	-0.502174	1	Others	0.0165848	0.996931	Others
ENSMUSG00000020689	Itgb3	protein_coding		5.99859	1.8782	0.873045	1.46976	2.45217	0.0898934	CB specific	1.0887	1	Others	-1.58296	0.0618313	PHD2KO_repressed
ENSMUSG00000044791	Setd2	protein_coding		25.4062	14.4059	9.02927	11.0736	1.22225	0.090015	CB specific	0.28188	1	Others	-0.706869	0.2804	Others
ENSMUSG00000054640	Slc8a1	protein_coding		2.02725	0.458017	0.218092	0.06791	2.99069	0.0901782	CB specific	-1.32774	1	Others	-2.42274	0.0223343	PHD2KO_repressed
ENSMUSG00000031149	Praf2	protein_coding		74.1971	87.3643	35.9564	37.4097	0.757395	0.0902556	CB specific	-0.000606711	1	Others	0.294734	0.709346	Others
ENSMUSG00000031561	Tenm3	protein_coding		3.23078	3.58131	0.672845	0.959773	2.01271	0.0903945	CB specific	0.580204	1	Others	0.163631	0.941868	Others
ENSMUSG00000031661	Nkd1	protein_coding		10.0532	12.6539	2.63745	4.28451	1.6261	0.0903945	CB specific	0.534162	1	Others	0.334823	0.842792	Others
ENSMUSG00000038914	Dido1	protein_coding		15.6277	10.1669	6.39891	7.06307	1.0216	0.0903945	CB specific	0.140987	1	Others	-0.622107	0.526362	Others
ENSMUSG00000044252	Osbpl1a	protein_coding		32.2743	31.0714	12.2708	15.1143	1.15165	0.0903945	CB specific	0.292547	1	Others	0.0300405	0.984745	Others
ENSMUSG00000030317	Timp4	protein_coding		5.41656	2.34837	1.00655	0.903533	2.19262	0.09169	CB specific	0.0104144	1	Others	-1.287	0.368538	Others
ENSMUSG00000030428	Ttyh1	protein_coding		20.3525	10.6927	5.41404	2.85922	1.6881	0.0919719	CB specific	-0.63719	1	Others	-0.854759	0.259975	Others
ENSMUSG00000004040	Stat3	protein_coding		103.548	95.8826	54.8212	62.0364	0.631406	0.0926078	CB specific	0.116444	1	Others	-0.072733	0.938366	Others
ENSMUSG00000029311	Hsd17b11	protein_coding		4.66412	5.01696	0.85176	0.584591	2.17075	0.0926577	CB specific	-0.958122	1	Others	0.100516	0.976165	Others
ENSMUSG00000030401	Rtn2	protein_coding		19.9685	8.93089	3.40223	7.21577	2.32117	0.0926599	CB specific	0.965972	1	Others	-1.16372	0.670458	Others
ENSMUSG00000032058	Ppp2r1b	protein_coding		112.932	272.546	42.4928	48.9432	1.09986	0.0927824	CB specific	0.151635	1	Others	1.47434	6.45164e-06	PHD2KO_induced
ENSMUSG00000020486	Septin4	protein_coding		103.954	154.993	45.6343	67.8959	0.904798	0.0928184	CB specific	0.494828	1	Others	0.67147	0.154803	Others
ENSMUSG00000004568	Arhgef18	protein_coding		6.33835	3.14431	1.87924	2.0539	1.45901	0.0931542	CB specific	0.0997585	1	Others	-0.963303	0.401642	Others
ENSMUSG00000006301	Tmbim1	protein_coding		97.2182	120.844	52.0366	63.3708	0.6142	0.0932075	CB specific	0.248438	1	Others	0.376894	0.414937	Others
ENSMUSG00000020841	Cpd	protein_coding		13.5157	10.5457	2.91366	4.47569	1.9201	0.0932822	CB specific	0.620288	1	Others	-0.00276647	0.999192	Others
ENSMUSG00000037355	Uvssa	protein_coding		26.4988	11.6268	7.95979	8.36018	1.4621	0.0933027	CB specific	0.219447	1	Others	-1.11429	0.000612582	PHD2KO_repressed
ENSMUSG00000016493	Cd46	protein_coding		1.44876	0.570909	0.026079	0.37248	5.48774	0.0933254	CB specific	4.87657	1	Others	-0.42411	0.940534	Others
ENSMUSG00000046841	Ckap4	protein_coding		16.5445	15.9904	5.53995	4.94154	1.30819	0.0937233	CB specific	-0.174838	1	Others	0.0236239	0.990653	Others
ENSMUSG00000031928	Mre11a	protein_coding		15.8553	6.76974	4.2198	4.96078	1.59067	0.0937934	CB specific	0.313736	1	Others	-1.16344	0.101856	Others
ENSMUSG00000004113	Cacna1b	protein_coding		4.55669	3.07911	1.87089	1.319	1.01368	0.093798	CB specific	-0.542893	1	Others	-0.759772	0.621161	Others
ENSMUSG00000039585	Myo9a	protein_coding		5.3978	4.70976	1.33381	1.17733	1.69443	0.0938191	CB specific	-0.306375	1	Others	-0.0971882	0.971877	Others
ENSMUSG00000027378	Nphp1	protein_coding		42.5266	30.9537	17.3709	24.3305	1.01493	0.0940124	CB specific	0.477403	1	Others	-0.377341	0.701606	Others
ENSMUSG00000008976	Gabpa	protein_coding		18.5553	13.0576	6.05346	5.39924	1.31278	0.0941536	CB specific	-0.218607	1	Others	-0.328594	0.773953	Others
ENSMUSG00000060568	Fam78b	protein_coding		5.12233	2.60146	0.221926	0.274782	4.1443	0.0943381	CB specific	0.0952688	1	Others	-1.31993	0.692715	Others
ENSMUSG00000054342	Kcnn4	protein_coding	Yes	16.112	11.3626	0.888134	2.26033	4.07212	0.0944539	CB specific	3.46901	1	Others	-0.333626	0.867839	Others
ENSMUSG00000050229	Pigm	protein_coding		3.71907	3.10769	1.16799	2.45898	1.37222	0.094634	CB specific	1.02085	1	Others	-0.355367	0.841802	Others
ENSMUSG00000051375	Pcdh1	protein_coding		14.7186	15.2636	4.14231	5.15795	1.56955	0.094634	CB specific	0.291663	1	Others	0.129802	0.93576	Others
ENSMUSG00000035266	Helq	protein_coding		14.0553	8.08944	4.65386	5.50694	1.33114	0.094894	CB specific	0.103292	1	Others	-1.02866	0.475385	Others
ENSMUSG00000037217	Syn1	protein_coding		45.1654	35.8972	20.6857	16.0888	0.85718	0.0949085	CB specific	-0.565739	1	Others	-0.265778	0.765322	Others
ENSMUSG00000032596	Uba7	protein_coding		74.8786	30.0532	22.372	27.9107	1.47158	0.0953325	CB specific	0.26469	1	Others	-1.14066	0.206981	Others
ENSMUSG00000036867	Smad6	protein_coding		13.282	10.8757	2.20876	0.952352	2.39264	0.0957464	CB specific	-3.05499	1	Others	-0.17304	0.94571	Others
ENSMUSG00000001415	Smg5	protein_coding		39.678	25.2674	13.4353	19.3068	1.26854	0.0959461	CB specific	0.529903	1	Others	-0.469931	0.696347	Others
ENSMUSG00000063015	Ccni	protein_coding		96.5209	72.1307	37.9841	39.2439	1.07442	0.0960216	CB specific	0.0990111	1	Others	-0.340148	0.560294	Others
ENSMUSG00000037712	Fermt2	protein_coding		127.331	111.045	59.8543	62.4811	0.81676	0.096404	CB specific	-0.00418899	1	Others	-0.111255	0.894178	Others
ENSMUSG00000034673	Pbx2	protein_coding		16.9038	9.31207	4.70087	4.73862	1.59393	0.096843	CB specific	0.0163308	1	Others	-0.755377	0.495026	Others
ENSMUSG00000020594	Pum2	protein_coding		43.3953	31.3649	21.8272	19.7767	0.707478	0.0970055	CB specific	-0.178691	1	Others	-0.393181	0.378631	Others
ENSMUSG00000000420	Galnt1	protein_coding		24.7667	20.25	11.0789	17.6125	0.870698	0.0971521	CB specific	0.557657	1	Others	-0.216302	0.82309	Others
ENSMUSG00000020374	Rasgef1c	protein_coding		15.1913	5.80767	0.855002	2.09115	3.76871	0.0971633	CB specific	3.46477	1	Others	-1.59155	0.154008	Others
ENSMUSG00000023965	Fbxl17	protein_coding		15.8913	7.78358	2.63527	3.53663	2.31887	0.0971633	CB specific	0.356293	1	Others	-0.555666	0.723994	Others
ENSMUSG00000005681	Apoa2	protein_coding		97.9007	10.5821	7.70124	3.1926	3.42025	0.0974132	CB specific	-1.28481	1	Others	-2.38153	0.383846	Others
ENSMUSG00000035969	Rusc2	protein_coding		17.6133	15.5192	4.61435	7.51359	1.65056	0.0975533	CB specific	0.668419	1	Others	-0.062255	0.976165	Others
ENSMUSG00000047090	Tmem198b	protein_coding		33.9458	16.8833	10.1946	10.8303	1.43757	0.0979368	CB specific	0.0574952	1	Others	-0.848777	0.193601	Others
ENSMUSG00000091337	Eid1	protein_coding		40.7837	43.3873	14.4692	15.5427	1.18287	0.098197	CB specific	0.0234913	1	Others	0.142624	0.915465	Others
ENSMUSG00000037674	Rfx7	protein_coding		5.17512	3.20627	2.06331	1.7331	1.047	0.0989016	CB specific	-0.293954	1	Others	-0.62704	0.600334	Others
ENSMUSG00000035357	Pdzrn3	protein_coding		12.1853	6.18459	3.55981	4.77873	1.49073	0.0989969	CB specific	0.330804	1	Others	-0.893691	0.337227	Others
ENSMUSG00000029830	Svopl	protein_coding		13.1161	1.53487	2.76553	4.8868	1.90553	0.0995263	CB specific	0.633006	1	Others	-2.98551	0.000225819	PHD2KO_repressed
ENSMUSG00000048126	Col6a3	protein_coding		16.1615	21.6844	4.19617	6.25463	1.64414	0.0995756	CB specific	0.531196	1	Others	0.733579	0.282432	Others
ENSMUSG00000020431	Adcy1	protein_coding		3.73424	0.385096	1.10187	0.847548	1.49245	0.099581	CB specific	-0.445897	1	Others	-3.84233	0.0182027	PHD2KO_repressed
ENSMUSG00000028795	Ccdc28b	protein_coding		160.306	154.815	76.7261	79.467	0.796989	0.099581	CB specific	0.00623781	1	Others	-0.0364281	0.980467	Others
ENSMUSG00000041669	Prima1	protein_coding		10.4432	4.75128	1.49918	4.22288	2.54344	0.0999575	CB specific	1.32398	1	Others	-1.09709	0.696781	Others
ENSMUSG00000030048	Gkn3	protein_coding		315.116	74.0221	0	0.333083	13.3928	1.49679e-49	CB specific	2.75406		Others	-2.04127	1.47901e-07	PHD2KO_repressed
ENSMUSG00000034009	Rxfp1	protein_coding		34.7564	1.65889	0	0	13.2651	1.17941e-35	CB specific			Others	-4.49458	2.71458e-23	PHD2KO_repressed
ENSMUSG00000015354	Pcolce2	protein_coding		19.682	10.1927	0	0.0356055	12.0773	4.78008e-35	CB specific	2.27565		Others	-0.905436	0.146667	Others
ENSMUSG00000062329	Cytl1	protein_coding		320.35	161.897	0	0.642868	13.8254	1.75337e-33	CB specific	3.15684		Others	-1.1108	0.00314308	PHD2KO_repressed
ENSMUSG00000037362	Ccn3	protein_coding		25.7448	31.5378	0	0.331249	11.9329	5.61064e-30	CB specific	3.61079		Others	0.346503	0.682201	Others
ENSMUSG00000020953	Coch	protein_coding		47.3996	8.38629	0	0.620035	12.8565	9.24231e-28	CB specific	4.15606		Others	-2.64228	6.03586e-05	PHD2KO_repressed
ENSMUSG00000034463	Scara3	protein_coding		27.6124	22.7543	0	0.188928	12.0678	6.39123e-25	CB specific	3.50486		Others	-0.234711	0.816984	Others
ENSMUSG00000086596	Susd5	protein_coding		19.8235	17.1457	0	0.439296	11.8496	3.87399e-24	CB specific	4.15606		Others	-0.130354	0.925744	Others
ENSMUSG00000043613	Mmp3	protein_coding		28.3946	36.2665	0	0.326863	11.6307	1.24699e-23	CB specific	3.41817		Others	0.215847	0.882001	Others
ENSMUSG00000022577	Ly6h	protein_coding		388.531	296.294	0.615001	2.20459	8.8592	1.63324e-21	CB specific	3.63586		Others	-0.28851	0.661602	Others
ENSMUSG00000027832	Ptx3	protein_coding		41.1489	32.6629	0	0	10.9852	1.85894e-17	CB specific			Others	-0.277994	0.83686	Others
ENSMUSG00000056569	Mpz	protein_coding		47.7329	22.8978	0	0.364127	12.2754	3.26619e-16	CB specific	5.56691		Others	-0.863708	0.309689	Others
ENSMUSG00000031377	Bmx	protein_coding		10.9965	4.76982	0	0.431132	10.6944	2.18894e-15	CB specific	3.92933		Others	-1.15769	0.235401	Others
ENSMUSG00000024076	Vit	protein_coding		52.0015	27.1613	0.169831	0.0699345	8.05823	6.64945e-15	CB specific	-0.602836		Others	-0.895143	0.100499	Others
ENSMUSG00000021367	Edn1	protein_coding		23.9643	5.84982	0	0.118845	11.5729	7.18292e-15	CB specific	2.74471		Others	-1.8999	0.00595268	PHD2KO_repressed
ENSMUSG00000025407	Gli1	protein_coding		9.61792	6.17674	0	0.209122	10.554	3.01223e-13	CB specific	3.53966		Others	-0.601927	0.635004	Others
ENSMUSG00000020218	Wif1	protein_coding		13.6845	0.899086	0	0	10.5676	6.00102e-13	CB specific			Others	-4.27511	0.000765664	PHD2KO_repressed
ENSMUSG00000040441	Slc26a10	protein_coding		26.3235	19.3874	0.0696245	0.031975	7.91124	7.06982e-13	CB specific	-0.688738		Others	-0.409316	0.671212	Others
ENSMUSG00000027861	Casq2	protein_coding		9.07785	28.9288	0	0.555218	10.4592	7.17834e-13	CB specific	6.81716		Others	1.7212	0.000354836	PHD2KO_induced
ENSMUSG00000029154	Cwh43	protein_coding		15.1691	0.907652	0	0.442835	10.9595	7.40529e-13	CB specific	6.25889		Others	-5.52931	0.000584214	PHD2KO_repressed
ENSMUSG00000042453	Reln	protein_coding		12.8049	11.5429	0.032762	0.663636	8.51217	1.04375e-12	CB specific	5.0603		Others	-0.0754545	0.968199	Others
ENSMUSG00000045281	Gpr20	protein_coding		17.045	18.0981	0	0.760009	10.8167	2.24589e-12	CB specific	4.15606		Others	0.195458	0.915465	Others
ENSMUSG00000035131	Brinp3	protein_coding		10.6567	13.2865	0	0.428546	10.576	2.63684e-10	CB specific	3.8496		Others	0.218748	0.945741	Others
ENSMUSG00000050100	Hmx2	protein_coding		11.6716	3.94271	0	0	10.1133	1.06454e-09	CB specific			Others	-1.56009	0.256073	Others
ENSMUSG00000070867	Trabd2b	protein_coding		9.12824	3.38334	0.0513295	0.143574	7.04148	1.25479e-09	CB specific	0.564752		Others	-1.42171	0.0514866	PHD2KO_repressed
ENSMUSG00000026068	Il18rap	protein_coding		3.8645	0.265943	0	0.211118	9.97093	7.63253e-09	CB specific	6.18062		Others	-7.60058	0.0297316	PHD2KO_repressed
ENSMUSG00000051906	Cd209f	protein_coding		60.6009	6.99561	0	0	11.6905	1.02687e-08	CB specific			Others	-3.0756	1.42074e-08	PHD2KO_repressed
ENSMUSG00000071347	C1qtnf9	protein_coding		13.9695	10.7473	0	0	10.5024	1.89431e-08	CB specific			Others	-0.367188	0.890176	Others
ENSMUSG00000059742	Kcnh7	protein_coding	Yes	3.78844	0.650959	0.007362	0.013903	8.24723	1.90959e-08	CB specific	0.273987		Others	-3.16392	0.0719157	PHD2KO_repressed
ENSMUSG00000078202	Nrarp	protein_coding		7.62641	11.3863	0	0.682774	9.89523	2.36464e-08	CB specific	6.06545		Others	0.43587	0.838385	Others
ENSMUSG00000008845	Cd163	protein_coding		6.16757	5.32048	0.0313305	0.257866	7.13094	2.43647e-08	CB specific	3.52908		Others	-0.146994	0.949911	Others
ENSMUSG00000021702	Thbs4	protein_coding		8.14441	4.03377	0	0	10.0961	4.20876e-08	CB specific			Others	-0.890906	0.568267	Others
ENSMUSG00000044468	Tent5c	protein_coding		6.6525	2.22814	0	0.270331	10.7309	4.7482e-08	CB specific	4.20004		Others	-1.28437	0.286447	Others
ENSMUSG00000051323	Pcdh19	protein_coding		4.78331	3.59489	0	0.019183	10.7334	8.2314e-08	CB specific	2.29177		Others	-0.192952	0.93393	Others
ENSMUSG00000029754	Dlx6	protein_coding		11.9582	9.96355	0	0	9.75784	9.6529e-08	CB specific			Others	-0.24062	0.934921	Others
ENSMUSG00000115087	Gm48998	TEC		7.04282	1.15737	0	0.250959	10.265	1.14529e-07	CB specific	3.61416		Others	-2.5645	0.0333336	PHD2KO_repressed
ENSMUSG00000027978	Prss12	protein_coding		7.64141	11.365	0	0	9.92652	2.74848e-07	CB specific			Others	0.580112	0.786942	Others
ENSMUSG00000103706	6820402A03Rik	TEC		3.67943	0.756816	0	0.644478	9.53621	4.13645e-07	CB specific	6.90855		Others	-3.11014	0.323255	Others
ENSMUSG00000025610	Map3k7cl	protein_coding		12.6212	11.3038	0.312641	0.688476	5.03836	5.25403e-07	CB specific	1.09486		Others	-0.0891489	0.971455	Others
ENSMUSG00000028036	Ptgfr	protein_coding		2.21827	2.00775	0	0	9.69482	1.1169e-06	CB specific			Others	-0.048476	0.987405	Others
ENSMUSG00000087064	Sap30bpos	lncRNA		6.85526	0.99596	0	0	9.80374	1.26868e-06	CB specific			Others	-3.06766	0.0868025	PHD2KO_repressed
ENSMUSG00000021379	Id4	protein_coding		4.69439	3.20926	0	0.271504	9.88817	1.42668e-06	CB specific	3.64393		Others	-0.390235	0.89576	Others
ENSMUSG00000021381	Barx1	protein_coding		22.4849	13.7698	0	0	9.75721	1.59967e-06	CB specific			Others	-0.594837	0.799342	Others
ENSMUSG00000029755	Dlx5	protein_coding		36.4047	43.1792	1.20673	0	4.63904	1.59967e-06	CB specific	-6.69977		Others	0.414217	0.770148	Others
ENSMUSG00000043924	Ncmap	protein_coding		14.5658	9.12768	0.0745555	0.534241	7.22557	2.76233e-06	CB specific	3.72116		Others	-0.709195	0.637192	Others
ENSMUSG00000000126	Wnt9a	protein_coding		8.13872	3.75219	0	0.201131	10.1558	3.21727e-06	CB specific	3.37278		Others	-0.974271	0.670126	Others
ENSMUSG00000045991	Onecut2	protein_coding		0.660365	0.172234	0	0.0141	9.34211	3.27355e-06	CB specific	2.61515		Others	-2.3022	0.24215	Others
ENSMUSG00000074637	Sox2	protein_coding		7.48604	1.80757	0	0	9.5604	4.0509e-06	CB specific			Others	-2.12542	0.148875	Others
ENSMUSG00000030693	Klk10	protein_coding		10.5141	8.77466	0	0	9.36764	8.26347e-06	CB specific			Others	-1.33916	0.770873	Others
ENSMUSG00000047773	Ankfn1	protein_coding		4.79619	6.7013	0	0.32096	9.42898	1.17995e-05	CB specific	3.67894		Others	0.603914	0.751607	Others
ENSMUSG00000031849	Comp	protein_coding		13.213	4.98627	0	0	10.1938	1.21158e-05	CB specific			Others	-1.1394	0.435203	Others
ENSMUSG00000033730	Egr3	protein_coding		4.59998	1.54842	0	0.584963	9.78265	1.23081e-05	CB specific	4.30696		Others	-1.32967	0.469915	Others
ENSMUSG00000035407	Kank4	protein_coding		7.61031	2.85112	0.085747	0.235655	6.15178	1.61239e-05	CB specific	1.63848		Others	-1.49821	0.100287	Others
ENSMUSG00000046607	Hrk	protein_coding		3.12094	0.89454	0	0	9.66637	1.6478e-05	CB specific			Others	-1.72889	0.450112	Others
ENSMUSG00000085987	Gm13403	lncRNA		4.67187	1.21095	0	0	9.69928	1.69782e-05	CB specific			Others	-2.22026	0.259792	Others
ENSMUSG00000061068	Mcpt4	protein_coding		18.7738	10.2016	0	0	9.98556	1.92924e-05	CB specific			Others	-0.589608	0.760832	Others
ENSMUSG00000112193	Gm48206	TEC		3.86904	1.24722	0	0.470717	9.0738	2.9807e-05	CB specific	6.09797		Others	-2.53112	0.495047	Others
ENSMUSG00000117943	Gm50403	TEC		1.64559	0.878535	0	0	9.12989	3.28787e-05	CB specific			Others	-0.844294	0.706979	Others
ENSMUSG00000057280	Musk	protein_coding		4.36868	1.28827	0	0.146512	9.36957	4.06832e-05	CB specific	3.27649		Others	-1.60897	0.407055	Others
ENSMUSG00000040138	Ndp	protein_coding		5.29543	0.214112	0	0	9.28994	6.08516e-05	CB specific			Others	-7.00243	0.0425246	PHD2KO_repressed
ENSMUSG00000027188	Pamr1	protein_coding		9.96495	7.88636	0	0	10.1963	6.64488e-05	CB specific			Others	0.129486	0.964457	Others
ENSMUSG00000046480	Scn4b	protein_coding		2.24638	1.57105	0	0	9.01446	8.4482e-05	CB specific			Others	-0.636072	0.809143	Others
ENSMUSG00000002249	Tead3	protein_coding		6.45245	2.35952	0.0563785	0.535021	6.30899	9.03888e-05	CB specific	3.78099		Others	-1.55743	0.365426	Others
ENSMUSG00000026156	B3gat2	protein_coding		7.33989	0.625401	0.204206	0.036029	4.78501	9.3466e-05	CB specific	-2.33771		Others	-3.51231	2.324e-06	PHD2KO_repressed
ENSMUSG00000043467	Zbtb37	protein_coding		0.506767	0.211358	0	0.148232	9.02924	9.86881e-05	CB specific	3.32442		Others	-2.40169	0.513618	Others
ENSMUSG00000100596	Gm29502	lncRNA		4.2401	0.777828	0	0	9.73071	0.000103806	CB specific			Others	-8.1311	0.196056	Others
ENSMUSG00000047307	Pcdhb13	protein_coding		2.32828	0.134857	0	0.364559	8.85744	0.000125612	CB specific	3.9545		Others	-7.04018	0.0756801	PHD2KO_repressed
ENSMUSG00000031775	Pllp	protein_coding		24.4055	23.4086	0.228958	1.95135	6.51327	0.000145024	CB specific	4.50463		Others	-0.00502106	0.998466	Others
ENSMUSG00000085980	Gm12408	lncRNA		13.2819	0.575253	0	1.56407	8.87302	0.0001464	CB specific	5.98081		Others	-5.00263	0.0578006	PHD2KO_repressed
ENSMUSG00000028883	Sema3a	protein_coding		1.52727	4.35386	0	0.307129	8.8905	0.000173148	CB specific	4.27562		Others	1.59641	0.178582	Others
ENSMUSG00000098204	Gm26984	lncRNA		3.43187	0.495978	0	0	9.30967	0.00020687	CB specific			Others	-3.92009	0.205294	Others
ENSMUSG00000020264	Slc36a2	protein_coding		5.43043	1.22019	0	0.48875	9.43073	0.000206903	CB specific	3.92933		Others	-1.88408	0.441164	Others
ENSMUSG00000095139	Pou3f2	protein_coding		2.44897	1.78579	0.0207985	0.218654	6.5112	0.00023484	CB specific	1.51503		Others	-0.490285	0.873547	Others
ENSMUSG00000034755	Pcdh11x	protein_coding		2.90346	0.893799	0	0	8.93529	0.000251021	CB specific			Others	-1.54457	0.495047	Others
ENSMUSG00000104197	Gm37632	TEC		8.53644	3.5812	0	1.35763	9.20211	0.00027472	CB specific	4.05296		Others	-1.93051	0.722792	Others
ENSMUSG00000051486	Pcdhb11	protein_coding		2.49083	0.806659	0	0.348537	9.31272	0.000277966	CB specific	4.16013		Others	-2.39332	0.547527	Others
ENSMUSG00000079168	Cd209g	protein_coding		14.7936	1.99103	0	0	9.74164	0.000293557	CB specific			Others	-3.3252	0.258744	Others
ENSMUSG00000044244	Il20rb	protein_coding		6.21317	7.02308	0	0	9.01443	0.00030041	CB specific			Others	0.332389	0.906505	Others
ENSMUSG00000041552	Ptchd1	protein_coding		3.41073	1.49432	0	0	8.79951	0.000308967	CB specific			Others	-1.4884	0.572197	Others
ENSMUSG00000035896	Rnase1	protein_coding		12.3714	1.89913	0	1.5815	9.20467	0.000325914	CB specific	6.48951		Others	-2.5476	0.264196	Others
ENSMUSG00000003227	Edar	protein_coding		3.02679	1.68663	0	0	9.05041	0.00036701	CB specific			Others	-1.11393	0.745328	Others
ENSMUSG00000111283	E230034D01Rik	lncRNA		5.05443	3.78968	0	0.45902	8.70479	0.000369189	CB specific	3.27649		Others	-0.444586	0.89689	Others
ENSMUSG00000115381	Gm49266	TEC		2.9629	1.5079	0	0.454082	8.94815	0.000373511	CB specific	6.35325		Others	-2.71354	0.534558	Others
ENSMUSG00000022144	Gdnf	protein_coding		3.46681	8.14427	0	0.528146	9.19037	0.000387615	CB specific	4.27123		Others	1.52423	0.316054	Others
ENSMUSG00000102460	Gm38197	TEC		4.47529	1.05928	0	0	9.17338	0.000445867	CB specific			Others	-3.13067	0.434428	Others
ENSMUSG00000070469	Adamtsl3	protein_coding		9.24063	6.21009	0.145402	0.035955	5.80789	0.000511991	CB specific	-0.976586		Others	-0.533013	0.567744	Others
ENSMUSG00000034394	Lif	protein_coding		2.25683	0	0	0	8.62139	0.000518124	CB specific			Others	-8.68352	0.0049942	PHD2KO_repressed
ENSMUSG00000060961	Slc4a4	protein_coding		1.51809	0.105956	0	0.0911795	9.42467	0.000549007	CB specific	3.5795		Others	-4.19466	0.144352	Others
ENSMUSG00000093675	Gm20618	lncRNA		6.37171	5.90975	0	0	8.70418	0.000552236	CB specific			Others	-0.250592	0.958035	Others
ENSMUSG00000022595	Lypd2	protein_coding		30.7795	30.2611	0	0	8.98252	0.00065966	CB specific			Others	0.156049	0.964167	Others
ENSMUSG00000021730	Hcn1	protein_coding	Yes	0.549833	0.546738	0	0	8.97057	0.000684494	CB specific			Others	0.198344	0.960999	Others
ENSMUSG00000110390	Gm45869	lncRNA		5.97445	2.8657	0	0.191064	9.04244	0.00068976	CB specific	3.02366		Others	-0.860934	0.778547	Others
ENSMUSG00000121057	ENSMUSG00000121057	lncRNA		6.16943	3.99136	0	0	8.56143	0.000772932	CB specific			Others	-1.46996	0.797254	Others
ENSMUSG00000062563	Cys1	protein_coding		21.8141	5.52703	0.276751	1.18662	6.08086	0.000928875	CB specific	1.13319		Others	-1.81281	0.0578866	PHD2KO_repressed
ENSMUSG00000085684	4930469K13Rik	protein_coding		35.3131	6.28009	0	0.119872	8.52591	0.000932262	CB specific	1.71367		Others	-3.08913	0.323255	Others
ENSMUSG00000026475	Rgs16	protein_coding		4.78221	2.67755	0	0.120444	9.25524	0.000980251	CB specific	2.85081		Others	-1.1	0.796392	Others
ENSMUSG00000081683	Fzd10	protein_coding		2.90272	3.47581	0	0	8.59538	0.00106318	CB specific			Others	0.372368	0.9099	Others
ENSMUSG00000032564	Cpne4	protein_coding		33.7381	13.792	0.47759	0	5.79114	0.00106584	CB specific	-3.79968		Others	-1.18927	0.072136	PHD2KO_repressed
ENSMUSG00000115680	Gm35167	lncRNA		8.03063	4.30027	0	0	8.61481	0.00106584	CB specific			Others	-1.04986	0.783947	Others
ENSMUSG00000007682	Dio2	protein_coding		1.0463	5.74744	0	0	8.52272	0.00108897	CB specific			Others	2.22517	0.0540336	PHD2KO_induced
ENSMUSG00000033717	Adra2a	protein_coding		4.21525	1.08472	0	0	9.10491	0.00116112	CB specific			Others	-1.70003	0.538603	Others
ENSMUSG00000033214	Slitrk5	protein_coding		3.56685	2.80443	0	0.56302	9.56992	0.00118634	CB specific	4.28925		Others	-0.112647	0.987532	Others
ENSMUSG00000085779	Atcayos	lncRNA		4.3957	2.18583	0	0.277444	8.90854	0.00141264	CB specific	3.22092		Others	-0.731316	0.83071	Others
ENSMUSG00000031877	Ces2g	protein_coding		3.95101	6.01149	0	0.352024	9.10019	0.00142244	CB specific	3.82473		Others	0.776826	0.82007	Others
ENSMUSG00000079165	Sap25	protein_coding		16.4621	5.25704	0.129172	1.32851	6.65625	0.00158193	CB specific	1.59318		Others	-1.87765	0.372851	Others
ENSMUSG00000048142	Nat8l	protein_coding		1.30847	0.620425	0	0.217289	8.50689	0.0015895	CB specific	4.05296		Others	-1.93319	0.70647	Others
ENSMUSG00000117538	Gm50008	TEC		5.4167	0.908591	0	0	8.72248	0.00173089	CB specific			Others	-2.46047	0.3952	Others
ENSMUSG00000087265	Gm12349	lncRNA		15.0412	11.8717	0	0.31311	8.54723	0.00173395	CB specific	2.27565		Others	-0.295425	0.940534	Others
ENSMUSG00000041734	Kirrel	protein_coding		1.22152	1.85377	0.0059855	0.098222	7.38163	0.00180182	CB specific	1.94249		Others	0.518511	0.884386	Others
ENSMUSG00000116753	Gm36001	lncRNA		4.16274	1.11287	0	0.863059	8.45894	0.00193455	CB specific	3.90348		Others	-1.84899	0.45334	Others
ENSMUSG00000062391	4932435O22Rik	lncRNA		2.47048	0.417253	0	0.303219	8.70922	0.00220031	CB specific	3.85295		Others	-2.94317	0.529564	Others
ENSMUSG00000021118	Plek2	protein_coding		13.4305	5.1876	0.232282	0.592175	5.45019	0.00244556	CB specific	0.48565		Others	-1.64051	0.428101	Others
ENSMUSG00000097425	Vmn1r181	protein_coding		6.00047	1.37736	0	0	9.20764	0.0024725	CB specific			Others	-1.62179	0.543444	Others
ENSMUSG00000103932	Gm36963	TEC		3.4922	1.55976	0	0.532041	9.23903	0.00256979	CB specific	6.3603		Others	-0.703689	0.838001	Others
ENSMUSG00000037872	Ackr1	protein_coding		31.0773	15.0136	0.63805	0	5.41602	0.00265194	CB specific	-3.67486		Others	-1.13464	0.295347	Others
ENSMUSG00000020787	P2rx1	protein_coding		2.91465	2.47498	0	0.039519	8.33587	0.00279454	CB specific	1.7003		Others	-1.18642	0.847747	Others
ENSMUSG00000026580	Selp	protein_coding		6.75505	5.61592	0.105775	0.32985	5.76296	0.00281303	CB specific	-1.04809		Others	0.18788	0.960752	Others
ENSMUSG00000040836	Gpr161	protein_coding		1.06054	0.502654	0	0.021067	8.59303	0.0028823	CB specific	2.27565		Others	-2.16891	0.595871	Others
ENSMUSG00000103697	Gm38020	TEC		1.6928	0.418983	0.007248	0.162623	7.47313	0.00289557	CB specific	4.29691		Others	-1.7683	0.465862	Others
ENSMUSG00000044689	Gm13749	lncRNA		5.17605	5.11059	0	0.680991	8.6338	0.00291294	CB specific	6.02646		Others	0.142861	0.97016	Others
ENSMUSG00000033427	Upb1	protein_coding		3.20954	0.960844	0	0.590186	8.83424	0.00295971	CB specific	6.9385		Others	-1.71537	0.454361	Others
ENSMUSG00000030074	Gxylt2	protein_coding		2.90913	1.94126	0.0629585	0	5.3546	0.00314572	CB specific	-3.39384		Others	-0.519129	0.774798	Others
ENSMUSG00000031554	Adam5	protein_coding		2.32927	1.18649	0	0.301835	8.32767	0.00326827	CB specific	3.57608		Others	-1.61539	0.659784	Others
ENSMUSG00000105050	Gm42482	TEC		2.19656	0.357807	0	0	8.30281	0.00362252	CB specific			Others	-6.25785	0.235251	Others
ENSMUSG00000028487	Bnc2	protein_coding		6.06995	6.14542	0	0	9.44357	0.00373059	CB specific			Others	0.818444	0.82714	Others
ENSMUSG00000106121	Gm42679	lncRNA		2.70517	0.220228	0	0	8.56888	0.00426005	CB specific			Others	-3.33184	0.159796	Others
ENSMUSG00000091636	Akain1	protein_coding		2.81831	0.223488	0	0	8.59737	0.00433376	CB specific			Others	-6.45839	0.20517	Others
ENSMUSG00000039252	Lgi2	protein_coding		1.03998	0.365973	0	0.0378365	8.31981	0.00459814	CB specific	2.75406		Others	-2.76083	0.502971	Others
ENSMUSG00000120983	ENSMUSG00000120983	lncRNA		2.20724	0.723857	0	0.642546	8.68026	0.00467753	CB specific	4.28925		Others	-2.97323	0.648902	Others
ENSMUSG00000050288	Fzd2	protein_coding		8.58888	4.81334	0.190492	0.353411	5.10068	0.00546944	CB specific	2.88702		Others	-0.804614	0.579388	Others
ENSMUSG00000057457	Phex	protein_coding		1.75116	2.23699	0	0.174899	8.48417	0.00549343	CB specific	3.4218		Others	0.630834	0.848866	Others
ENSMUSG00000115149	9330188P03Rik	lncRNA		5.01143	1.75429	0	0.484347	8.46924	0.00552656	CB specific	3.27649		Others	-1.37114	0.734519	Others
ENSMUSG00000086155	9430041J12Rik	lncRNA		2.72517	0.48972	0	0.793901	8.09715	0.0056514	CB specific	6.66567		Others	-6.45997	0.287404	Others
ENSMUSG00000017007	Rbpjl	protein_coding		3.93509	0.176206	0.0511485	0.008324	5.94509	0.00571816	CB specific	-3.03721		Others	-4.27966	0.145574	Others
ENSMUSG00000058248	Kcnh1	protein_coding	Yes	2.43628	0.782015	0	0.233635	9.44377	0.00580675	CB specific	3.92933		Others	-0.519271	0.893392	Others
ENSMUSG00000105328	Gm43180	TEC		4.49677	1.83503	0	0.435793	9.40282	0.00628918	CB specific	3.98267		Others	-0.408362	0.945314	Others
ENSMUSG00000024481	Lvrn	protein_coding		3.09328	0.613279	0	0	9.63693	0.00640043	CB specific			Others	-2.96123	0.603695	Others
ENSMUSG00000046240	Hepacam	protein_coding		3.89419	2.12714	0	0.024426	9.10883	0.00650487	CB specific	1.7003		Others	-0.271369	0.948668	Others
ENSMUSG00000049092	Gpr137c	protein_coding		2.89772	1.01587	0.277068	0.158071	3.1226	0.00661031	CB specific	-3.17024		Others	-1.65902	0.44542	Others
ENSMUSG00000017146	Brca1	protein_coding		0.827285	1.04847	0	0.0572735	8.14806	0.00682366	CB specific	2.74471		Others	-0.712128	0.934714	Others
ENSMUSG00000025784	Clec3b	protein_coding		10.6222	10.3076	0.0480005	0	7.28917	0.00702698	CB specific	-1.43229		Others	0.0876146	0.985994	Others
ENSMUSG00000118154	9330117O12Rik	lncRNA		2.56772	0.012583	0	0.392842	8.18559	0.00717986	CB specific	3.53966		Others	-7.28097	0.0332669	PHD2KO_repressed
ENSMUSG00000019102	Aldh3a1	protein_coding		3.53438	1.5376	0	0	8.26882	0.00769351	CB specific			Others	-2.08497	0.74239	Others
ENSMUSG00000064293	Cntn4	protein_coding		1.52567	0.80004	0	0	8.0626	0.00777584	CB specific			Others	-1.13328	0.746673	Others
ENSMUSG00000035104	Eva1a	protein_coding		3.31179	3.32934	0	0.535386	8.21846	0.00781566	CB specific	3.64393		Others	0.192164	0.968447	Others
ENSMUSG00000043068	Fam89a	protein_coding		12.641	0.759341	0	0.206684	9.51995	0.00856167	CB specific	2.61515		Others	-4.50224	0.484983	Others
ENSMUSG00000032259	Drd2	protein_coding		2.83939	0.695202	0.0153645	0.497727	7.31501	0.0086195	CB specific	5.14358		Others	-2.9354	0.323255	Others
ENSMUSG00000102844	Gm38034	TEC		2.99156	0.857221	0	0.256838	8.59667	0.00888385	CB specific	4.48093		Others	-1.38571	0.696478	Others
ENSMUSG00000121351	ENSMUSG00000121351	lncRNA		3.01194	0.988409	0	0.557503	8.1945	0.00917727	CB specific	6.33713		Others	-2.5784	0.515128	Others
ENSMUSG00000097187	Gm19426	protein_coding		15.0651	5.1901	0	1.25127	8.47225	0.00917785	CB specific	5.01955		Others	-1.39948	0.700525	Others
ENSMUSG00000085069	Prdm16os	lncRNA		3.22598	1.07984	0.032029	0	6.20796	0.0095907	CB specific	-2.33438		Others	-1.28223	0.576765	Others
ENSMUSG00000102935	Gm38355	TEC		3.54501	0.582073	0.022245	0.669346	6.90178	0.00959104	CB specific	2.40367		Others	-3.18507	0.248743	Others
ENSMUSG00000039194	Rlbp1	protein_coding		4.24271	2.45984	0	0	8.95575	0.00997921	CB specific			Others	0.0433876	0.996092	Others
ENSMUSG00000079243	Xirp1	protein_coding		2.00896	1.63534	0	0	8.86487	0.0110046	CB specific			Others	0.327621	0.959514	Others
ENSMUSG00000052372	Il1rapl1	protein_coding		1.22921	0.306701	0	0.160094	8.28653	0.0113838	CB specific	4.13959		Others	-1.82024	0.536459	Others
ENSMUSG00000010476	Ebf3	protein_coding		1.28417	0.93232	0	0	8.08525	0.0117762	CB specific			Others	-0.294152	0.955374	Others
ENSMUSG00000022209	Dhrs2	protein_coding		9.85214	2.88932	0.140511	0	5.93435	0.0122512	CB specific	-2.59013		Others	-2.67318	0.315933	Others
ENSMUSG00000046908	Ltb4r1	protein_coding		4.62229	2.7872	0.0319635	1.35521	6.66202	0.0126957	CB specific	5.30055		Others	-1.58626	0.731314	Others
ENSMUSG00000021263	Degs2	protein_coding		9.00455	1.44856	0.173365	0.152533	5.44038	0.014608	CB specific	0.412339		Others	-3.34508	0.109286	Others
ENSMUSG00000086389	Gm15998	lncRNA		3.09169	1.96137	0.038228	0.261821	5.90543	0.0148378	CB specific	1.22576		Others	-1.7366	0.790009	Others
ENSMUSG00000106717	Gm42798	TEC		2.08653	0.007855	0.0087275	0.190942	7.42328	0.0161944	CB specific	4.4905		Others	-7.31898	0.00672065	PHD2KO_repressed
ENSMUSG00000038115	Ano2	protein_coding		2.54789	15.9899	0	0.455904	8.64165	0.0163429	CB specific	4.15606		Others	3.20695	0.0258152	PHD2KO_induced
ENSMUSG00000055210	Foxd2	protein_coding		6.45002	4.42741	0.1169	0.164524	5.36956	0.0164544	CB specific	0.165613		Others	-0.352295	0.927811	Others
ENSMUSG00000040165	Cd209c	protein_coding		5.00284	0.445143	0	0	7.92741	0.0169635	CB specific			Others	-3.31742	0.270235	Others
ENSMUSG00000060284	Sp7	protein_coding		1.97347	3.24254	0	0	7.95248	0.0172184	CB specific			Others	0.959732	0.700525	Others
ENSMUSG00000047586	Nccrp1	protein_coding		4.83056	1.30219	0.057095	0.176575	5.96151	0.0172589	CB specific	0.621472		Others	-1.80183	0.510457	Others
ENSMUSG00000061100	Retnla	protein_coding		9.45122	8.113	0	0	7.80724	0.0173125	CB specific			Others	-5.63948	0.428101	Others
ENSMUSG00000022025	Cnmd	protein_coding		6.12115	4.35287	0	1.35145	8.38037	0.0173272	CB specific	6.65396		Others	0.0422938	0.996622	Others
ENSMUSG00000073154	9330158H04Rik	lncRNA		21.1825	3.99556	0	0	8.7365	0.0173612	CB specific			Others	-1.49265	0.703244	Others
ENSMUSG00000021396	Nxnl2	protein_coding		5.69982	1.22465	0	0.527933	7.82223	0.0179202	CB specific	3.27649		Others	-2.99608	0.575823	Others
ENSMUSG00000104685	Gm19202	processed_pseudogene		7.08703	0.146476	0	0	8.07501	0.017925	CB specific			Others	-6.39164	0.117697	Others
ENSMUSG00000086058	Unc45bos	lncRNA		4.07198	0.110104	0	1.42791	8.07004	0.0184619	CB specific	6.88629		Others	-6.47978	0.193995	Others
ENSMUSG00000051920	Rspo2	protein_coding		3.06533	0	0	0.06079	8.89666	0.0185111	CB specific	2.4791		Others	-7.76242	0.0126264	PHD2KO_repressed
ENSMUSG00000045136	Tubb2b	protein_coding		4.29115	1.48073	0.056338	0.528235	6.13996	0.0193041	CB specific	2.27475		Others	-1.13274	0.826212	Others
ENSMUSG00000050010	Shisa3	protein_coding		12.5982	7.36013	0.300264	0.165661	5.08362	0.0195872	CB specific	-0.609494		Others	-0.59168	0.633464	Others
ENSMUSG00000092622	Khdc3	protein_coding		3.54521	0.483186	0	0.432748	7.7315	0.019895	CB specific	3.09134		Others	-6.21477	0.338542	Others
ENSMUSG00000056413	Adap1	protein_coding		3.45083	2.63924	0.114679	0.499757	4.54214	0.0201024	CB specific	-0.430087		Others	-0.380457	0.928399	Others
ENSMUSG00000114924	Gm38408	lncRNA		1.32093	0.574581	0	0	7.70894	0.020511	CB specific			Others	-2.13012	0.722962	Others
ENSMUSG00000026697	Myoc	protein_coding		5.49728	3.30389	0	0	9.25841	0.0207599	CB specific			Others	0.28756	0.97016	Others
ENSMUSG00000027317	Ppp1r14d	protein_coding		8.01823	1.38131	0	0.582534	8.09188	0.0209794	CB specific	3.01949		Others	-2.28339	0.454206	Others
ENSMUSG00000116021	Gm49474	TEC		1.87287	0.031822	0	0.199159	7.75281	0.0213824	CB specific	3.09541		Others	-6.68176	0.148639	Others
ENSMUSG00000050623	Catsperz	protein_coding		23.012	11.0871	0.858267	1.48641	4.49925	0.0216865	CB specific	0.746421		Others	-0.506922	0.912822	Others
ENSMUSG00000036913	Trim67	protein_coding		0.67002	0	0	0	7.82311	0.022093	CB specific			Others	-7.7709	0.0736972	PHD2KO_repressed
ENSMUSG00000001497	Pax9	protein_coding		2.2702	2.78576	0	0	8.94705	0.0223446	CB specific			Others	0.980564	0.856755	Others
ENSMUSG00000000942	Hoxa4	protein_coding		6.09133	0.839728	0	1.2065	8.65483	0.0239791	CB specific	6.58978		Others	-1.80198	0.780635	Others
ENSMUSG00000052629	Gm9885	lncRNA		1.96523	0.793026	0	0.403025	7.97258	0.0241114	CB specific	3.76334		Others	-0.877601	0.834438	Others
ENSMUSG00000107370	Gm43588	TEC		1.46535	0	0	0	7.97319	0.0242091	CB specific			Others	-7.753	0.061114	PHD2KO_repressed
ENSMUSG00000104682	Gm42636	TEC		1.62779	0.866496	0	0.673154	7.86898	0.0254817	CB specific	5.95223		Others	-0.967449	0.803033	Others
ENSMUSG00000043088	Il17re	protein_coding		2.03244	0.448603	0	0	7.60337	0.0265891	CB specific			Others	-5.9462	0.400967	Others
ENSMUSG00000094686	Ccl21a	protein_coding		162.162	114.982	0.37322	0.314895	8.47846	0.0268465	CB specific	-0.180141		Others	-0.236919	0.894631	Others
ENSMUSG00000023931	Efhb	protein_coding		1.58246	1.16401	0	0.19677	8.21081	0.0280243	CB specific	3.5795		Others	0.34929	0.95956	Others
ENSMUSG00000033316	Galnt9	protein_coding		19.8908	30.0755	0.677047	0.281402	4.70541	0.0286502	CB specific	-0.599114		Others	0.711926	0.616988	Others
ENSMUSG00000104852	Gm43201	TEC		1.34272	1.65359	0	0.556353	8.11252	0.0290507	CB specific	5.54697		Others	0.543051	0.91479	Others
ENSMUSG00000036904	Fzd8	protein_coding		1.9632	1.263	0.179427	0.110328	3.20721	0.0293966	CB specific	-1.70027		Others	-0.710342	0.783767	Others
ENSMUSG00000046463	5930403N24Rik	lncRNA		1.866	1.93933	0	1.08811	7.82114	0.0294465	CB specific	4.04916		Others	-0.653205	0.949445	Others
ENSMUSG00000087480	Gm15910	lncRNA		2.72238	1.96443	0.270013	0.212792	3.07646	0.0302755	CB specific	-2.6024		Others	-1.06509	0.711702	Others
ENSMUSG00000052125	F730043M19Rik	lncRNA		1.19617	0.229267	0	0	7.63892	0.0309576	CB specific			Others	-5.38442		Others
ENSMUSG00000120872	ENSMUSG00000120872	lncRNA		2.61963	0.74194	0.032012	0.526904	6.20143	0.032745	CB specific	4.44157		Others	-1.87707	0.622882	Others
ENSMUSG00000051457	Spn	protein_coding		1.41101	0.546179	0	0.127518	7.88412	0.0336717	CB specific	4.62804		Others	-2.1797	0.624015	Others
ENSMUSG00000111610	Gm34829	lncRNA		5.29334	5.34669	0	0.729325	8.27326	0.0338218	CB specific	5.44942		Others	1.0447	0.828302	Others
ENSMUSG00000024008	Cpne5	protein_coding		7.27579	4.95207	0.176735	0.91448	5.21421	0.0352378	CB specific	1.02614		Others	-0.3151	0.938432	Others
ENSMUSG00000120926	ENSMUSG00000120926	lncRNA		5.88635	4.49693	0.112144	1.2172	5.52151	0.0364783	CB specific	4.42551		Others	-0.341221	0.943887	Others
ENSMUSG00000102627	Snurf	protein_coding		99.4108	50.3429	0	15.1633	7.84257	0.0371608	CB specific	3.37278		Others	-4.86782	0.435812	Others
ENSMUSG00000066842	Hmcn1	protein_coding		2.78426	1.99888	0.041392	0	5.65009	0.0373027	CB specific	-2.57402		Others	-0.505962	0.869362	Others
ENSMUSG00000040966	Slc22a2	protein_coding		4.19017	3.37983	0	0	8.89737	0.0380492	CB specific			Others	0.763793	0.901169	Others
ENSMUSG00000067261	Foxd3	protein_coding		9.93929	2.73838	0.444223	0.355268	4.2632	0.0402732	CB specific	-0.191171		Others	-1.6543	0.44542	Others
ENSMUSG00000052026	Slc6a7	protein_coding		1.36242	0.290872	0	0.0933045	7.58802	0.041713	CB specific	2.9442		Others	-3.05533	0.532851	Others
ENSMUSG00000021798	Ldb3	protein_coding		6.16257	4.98473	0.238641	0.276927	4.54459	0.0437693	CB specific	0.795583		Others	-0.0866635	0.971951	Others
ENSMUSG00000078302	Foxd1	protein_coding		0.791053	0.271305	0	0	7.40487	0.0450341	CB specific			Others	-1.82518	0.686696	Others
ENSMUSG00000071847	Apcdd1	protein_coding		1.18175	0.43641	0.024984	0	5.13459	0.0477068	CB specific	-3.14915		Others	-1.34943	0.699569	Others
ENSMUSG00000027443	Cst12	protein_coding		7.84895	0	0	0	7.45809	0.0477378	CB specific			Others	-7.42287		Others
ENSMUSG00000021478	Drd1	protein_coding		1.52157	0.25115	0	0	7.88631	0.0478639	CB specific			Others	-2.24403	0.622882	Others
ENSMUSG00000022416	Cacna1i	protein_coding		1.60751	0.425799	0.062574	0	4.47561	0.0481192	CB specific	-3.51933		Others	-1.98608	0.199265	Others
ENSMUSG00000116249	Gm49484	lncRNA		2.01907	0.290908	0	0.0566235	8.07799	0.0481864	CB specific	2.29177		Others	-3.0678	0.545722	Others
ENSMUSG00000032419	Tbx18	protein_coding		1.36854	0.66969	0	0	8.41739	0.0485286	CB specific			Others	-1.24941	0.746962	Others
ENSMUSG00000030029	Lrig1	protein_coding		3.37314	3.14372	0.0777015	0.364703	4.99028	0.0488048	CB specific	0.920339		Others	-0.00228956	1	Others
ENSMUSG00000029442	Wdr66	protein_coding		2.87393	3.09884	0.053619	0	5.34493	0.0502708	CB specific	-2.93091		Others	0.110696	0.986374	Others
ENSMUSG00000102386	2900022M07Rik	TEC		4.23139	1.76131	0.095659	0	5.34131	0.050534	CB specific	-2.01205		Others	-1.99933	0.647825	Others
ENSMUSG00000036834	Plch1	protein_coding		3.18919	0.576106	0	0	9.42485	0.0521547	CB specific			Others	-2.73248	0.787178	Others
ENSMUSG00000070880	Gad1	protein_coding		2.05434	5.524	0	0.417938	8.30542	0.0538082	CB specific	3.87694		Others	2.14418	0.474411	Others
ENSMUSG00000110439	Mup22	protein_coding		16.7987	0.614545	0	0	9.42737	0.0563301	CB specific			Others	-4.60274	0.184068	Others
ENSMUSG00000071551	Akr1c19	protein_coding		3.55285	1.23494	0	0	8.1145	0.0589894	CB specific			Others	-0.451327	0.946485	Others
ENSMUSG00000097536	2610037D02Rik	lncRNA		1.5268	0.333855	0	0.544729	7.99023	0.0593976	CB specific	6.62303		Others	-3.32797	0.354231	Others
ENSMUSG00000040978	Gm11992	protein_coding		2.61277	0.681312	0.0676435	0.564931	4.88854	0.0596016	CB specific	1.64243		Others	-3.02472	0.583549	Others
ENSMUSG00000084947	Gm15594	lncRNA		1.64182	1.9754	0.030707	0.482926	5.38816	0.0601417	CB specific	4.30817		Others	0.462379	0.918205	Others
ENSMUSG00000045968	Teddm2	protein_coding		2.19037	0.517142	0.169447	0.49491	3.45367	0.0610262	CB specific	1.2838		Others	-2.28105	0.492235	Others
ENSMUSG00000073842	Mup7	protein_coding		14.3721	1.35991	0	0	9.34637	0.0610262	CB specific			Others	-2.88273	0.21581	Others
ENSMUSG00000009097	Tbx1	protein_coding		3.73707	1.49732	0	0	7.4506	0.0615457	CB specific			Others	-1.69549	0.643615	Others
ENSMUSG00000086522	Gm4473	lncRNA		7.94496	2.98643	0	1.14123	7.55295	0.0633061	CB specific	4.86385		Others	-1.18039	0.774798	Others
ENSMUSG00000105980	Gm42597	TEC		2.03988	1.18746	0	0	7.67168	0.0639121	CB specific			Others	-2.8942	0.731314	Others
ENSMUSG00000037224	Zfyve28	protein_coding		1.75591	1.40722	0	0	7.32609	0.0639405	CB specific			Others	-0.498478	0.938909	Others
ENSMUSG00000104476	Gm38211	TEC		2.48675	0.83491	0.119573	0	4.21562	0.0639752	CB specific	-3.84149		Others	-1.68	0.378631	Others
ENSMUSG00000104901	Gm42692	TEC		2.32893	0.875868	0.0811375	0	4.66832	0.0643566	CB specific	-2.77746		Others	-1.83508	0.514098	Others
ENSMUSG00000029414	Kntc1	protein_coding		3.50686	0.213576	0	0.226082	8.44522	0.0643831	CB specific	6.69507		Others	-4.12356	0.302775	Others
ENSMUSG00000029123	Stk32b	protein_coding		3.80286	4.75577	0.152661	0.277703	4.23466	0.0667397	CB specific	0.406921		Others	0.178456	0.956054	Others
ENSMUSG00000043903	Zfp469	protein_coding		1.6943	0.57211	0	0	7.98824	0.0667397	CB specific			Others	-1.61928	0.887229	Others
ENSMUSG00000085784	Gm12158	lncRNA		13.0933	5.76713	1.26295	1.11711	3.06315	0.0672647	CB specific	-0.242764		Others	-1.32397	0.628673	Others
ENSMUSG00000104871	Gm42639	TEC		1.42057	1.52504	0	0	7.61448	0.0675621	CB specific			Others	0.523928	0.92016	Others
ENSMUSG00000110710	C78859	lncRNA		0.772931	0.103809	0	0.0444315	7.94731	0.0676154	CB specific	2.8552		Others	-2.16062	0.772026	Others
ENSMUSG00000114401	Gm38604	lncRNA		2.80378	1.21908	0	0	7.41558	0.0677708	CB specific			Others	-1.63469	0.856271	Others
ENSMUSG00000020866	Cacna1g	protein_coding		2.15078	0.795109	0.101678	0	4.22015	0.0679184	CB specific	-3.72018		Others	-1.39698	0.415374	Others
ENSMUSG00000078672	Mup20	protein_coding		13.2082	0.647244	0	0	9.28902	0.0680407	CB specific			Others	-4.33725	0.20717	Others
ENSMUSG00000102659	Gm37077	TEC		0.995327	0.744518	0.0094545	0.240794	6.29189	0.0687177	CB specific	3.92017		Others	-1.31719	0.799342	Others
ENSMUSG00000108633	Gm44694	TEC		2.40175	0.630163	0	0.298267	7.53928	0.0696735	CB specific	3.09541		Others	-1.86738	0.635301	Others
ENSMUSG00000107804	Gm44439	TEC		1.56755	0.512663	0	0.351071	8.23064	0.0709689	CB specific	3.98267		Others	-0.589523	0.930821	Others
ENSMUSG00000045613	Chrm2	protein_coding		1.0981	0.339357	0	0	8.53586	0.0714897	CB specific			Others	0.472942	0.950645	Others
ENSMUSG00000020908	Myh3	protein_coding		2.0915	1.42669	0	0.128492	9.1142	0.0737551	CB specific	3.57608		Others	0.543468	0.947124	Others
ENSMUSG00000092563	Gm3617	processed_pseudogene		8.8297	0.934871	0	0	7.52895	0.0762881	CB specific			Others	-3.5523	0.427876	Others
ENSMUSG00000062319	Gm10115	lncRNA		1.94836	0.678378	0	0.749363	7.17682	0.0769605	CB specific	3.61079		Others	-1.47329		Others
ENSMUSG00000029868	Trpv6	protein_coding		2.55906	1.41856	0.085574	0.17675	4.48553	0.0774929	CB specific	2.61334		Others	-0.790544	0.811693	Others
ENSMUSG00000086363	A330102I10Rik	lncRNA		13.9001	3.72805	0.472033	0.840127	4.52831	0.0776646	CB specific	2.70133		Others	-1.66906	0.508079	Others
ENSMUSG00000112332	4930466K18Rik	TEC		6.17736	3.42175	0.136403	0.636125	5.08739	0.078909	CB specific	0.921525		Others	-0.47901	0.930588	Others
ENSMUSG00000030108	Slc6a13	protein_coding		1.48332	2.18863	0	0.557214	7.4629	0.0795222	CB specific	4.00297		Others	1.0477	0.76256	Others
ENSMUSG00000035000	Dpp4	protein_coding		2.28314	0.216605	0	0.205291	9.05575	0.0806642	CB specific	5.79355		Others	-3.73307	0.353241	Others
ENSMUSG00000109006	B230209E15Rik	lncRNA		7.19665	0.76831	0	0	9.25348	0.0809974	CB specific			Others	-1.42931	0.877904	Others
ENSMUSG00000061186	Sfmbt2	protein_coding		1.31575	0.167026	0.0042745	0	7.65824	0.0825349	CB specific	-1.43229		Others	-3.88429	0.671338	Others
ENSMUSG00000097250	Gm26771	lncRNA		4.29914	0.16084	0.10465	1.06309	5.29312	0.0837175	CB specific	3.55288		Others	-5.03764	0.273295	Others
ENSMUSG00000024330	Col11a2	protein_coding		4.96042	0.438406	0.0573675	0	6.03951	0.0841862	CB specific	-3.14915		Others	-4.25308	0.208595	Others
ENSMUSG00000087626	Gm15050	lncRNA		9.04568	11.6725	0	2.84186	7.50203	0.0845767	CB specific	5.99155		Others	0.934344	0.829879	Others
ENSMUSG00000020019	Ntn4	protein_coding		2.66067	1.60416	0.17458	0.0662005	3.72699	0.085009	CB specific	-0.912642		Others	-1.09035	0.653392	Others
[truncated: 54,981 more rows]
