# Supplementary material for: Hif-2α programs oxygen chemosensitivity in chromaffin cells
Source: J Clin Invest. 2024 Aug 6;134(18):e174661. doi: 10.1172/JCI174661 (PMC11405041; doi:10.1172/JCI174661)
Supplement: Supplemental table 2 [file jci-134-174661-s034.xlsx]

## Sheet: Sheet1
gene_id	gene_name	gene_type	potassium_channel	TPM_CB_wild-type	TPM_CB_Phd2KO	TPM_AM_wild-type	TPM_AM_Phd2KO	log2fc__Tissue	padj__Tissue	tissue_specific_genes	log2fc__AM_Phd2KO	padj__AM_Phd2KO	Phd2_regulated_in_AM	log2fc__CB_Phd2KO	padj__CB_Phd2KO	Phd2_regulated_in_CB
ENSMUSG00000045573	Penk	protein_coding		165.661	3860.2	44.1754	881.437	1.65299	0.00208036	CB specific	4.29766	4.91554e-108	PHD2KO_induced	4.57312	1.05686e-60	PHD2KO_induced
ENSMUSG00000038530	Rgs4	protein_coding		455.336	667.352	94.5588	317.304	1.99766	4.44444e-08	CB specific	1.73416	1.19665e-22	PHD2KO_induced	0.629118	0.0139685	PHD2KO_induced
ENSMUSG00000063229	Ldha	protein_coding		407.815	1319.74	113.349	337.018	1.56512	6.60817e-13	CB specific	1.5055	9.00247e-12	PHD2KO_induced	1.74891	5.54312e-24	PHD2KO_induced
ENSMUSG00000037280	Galnt6	protein_coding		72.134	260.671	16.7084	95.2589	1.79167	0.000838377	CB specific	2.38723	8.3578e-11	PHD2KO_induced	1.98773	1.27428e-11	PHD2KO_induced
ENSMUSG00000047821	Trim16	protein_coding		31.7385	124.101	3.20143	26.8312	3.04462	5.90471e-07	CB specific	3.05872	2.8039e-08	PHD2KO_induced	2.07526	1.86699e-12	PHD2KO_induced
ENSMUSG00000020178	Adora2a	protein_coding		18.7935	118.18	2.16947	21.1384	2.82251	0.00271476	CB specific	3.20277	1.05152e-05	PHD2KO_induced	2.83642	1.7494e-07	PHD2KO_induced
ENSMUSG00000009687	Fxyd5	protein_coding		230.922	1417.67	79.0338	217.064	1.28606	0.00624326	CB specific	1.41225	0.00163141	PHD2KO_induced	2.67484	3.31209e-42	PHD2KO_induced
ENSMUSG00000022661	Cd200	protein_coding		851.221	1426.76	168.744	312.116	2.05774	3.18532e-09	CB specific	0.837964	0.00261455	PHD2KO_induced	0.816516	0.00172325	PHD2KO_induced
ENSMUSG00000021388	Aspn	protein_coding		81.0263	135.532	5.29546	21.6742	3.69134	2.60238e-11	CB specific	1.97205	0.0126615	PHD2KO_induced	0.823513	0.00799201	PHD2KO_induced
ENSMUSG00000026921	Egfl7	protein_coding		339.721	756.229	139.865	263.484	1.01289	0.00250072	CB specific	0.841651	0.0300495	PHD2KO_induced	1.209	6.74704e-08	PHD2KO_induced
ENSMUSG00000002504	Slc9a3r2	protein_coding		276.442	480.198	107.332	179.129	1.0837	0.000217347	CB specific	0.689103	0.0502406	PHD2KO_induced	0.84792	0.00196982	PHD2KO_induced
ENSMUSG00000045930	Clec14a	protein_coding		35.3554	84.5514	10.753	27.1799	1.44911	0.000154142	CB specific	1.18723	0.052889	PHD2KO_induced	1.30518	1.46149e-05	PHD2KO_induced
ENSMUSG00000033061	Resp18	protein_coding		563.244	6641.11	3211.04	7157.28	-2.77656	1.35037e-21	AM specific	1.10993	9.53453e-18	PHD2KO_induced	3.62511	5.43091e-91	PHD2KO_induced
ENSMUSG00000031438	Rnf128	protein_coding		14.8559	454.914	49.4555	188.616	-2.03683	1.65645e-07	AM specific	1.88126	3.27356e-15	PHD2KO_induced	5.01676	2.26134e-82	PHD2KO_induced
ENSMUSG00000078566	Bnip3	protein_coding		149.472	1101.84	327.239	564.665	-1.43451	0.00191835	AM specific	0.78298	0.000198854	PHD2KO_induced	2.9659	2.08482e-48	PHD2KO_induced
ENSMUSG00000023236	Scg5	protein_coding		369.469	1130.91	514.925	810.933	-0.758132	0.0256996	AM specific	0.613389	0.00381801	PHD2KO_induced	1.68145	5.39413e-18	PHD2KO_induced
ENSMUSG00000091956	C2cd4b	protein_coding		54.3377	673.65	8.43966	342.731	2.36101	0.344033	Others	5.23457	4.64438e-26	PHD2KO_induced	4.61914	0.0816595	PHD2KO_induced
ENSMUSG00000025094	Slc18a2	protein_coding		109.02	207.715	87.4864	247.916	0.0482583	0.970148	Others	1.40635	2.98573e-13	PHD2KO_induced	1.11532	0.00180383	PHD2KO_induced
ENSMUSG00000021647	Cartpt	protein_coding		15.8207	2219.31	92.0907	335.709	-2.76674	0.499685	Others	1.82347	3.46962e-11	PHD2KO_induced	8.22101	0.0976824	PHD2KO_induced
ENSMUSG00000092035	Peg10	protein_coding		7.16266	25.1155	4.54502	17.9344	0.387301	0.848456	Others	1.88076	6.8843e-05	PHD2KO_induced	2.25879	0.000420973	PHD2KO_induced
ENSMUSG00000020277	Pfkl	protein_coding		97.6026	184.662	75.3102	145.243	0.079321	0.936062	Others	0.898941	0.000111275	PHD2KO_induced	1.05695	0.00155816	PHD2KO_induced
ENSMUSG00000031255	Sytl4	protein_coding		14.6457	67.0723	31.2139	73.4692	-1.39295	0.213223	Others	1.19429	0.000117011	PHD2KO_induced	2.62405	6.44134e-05	PHD2KO_induced
ENSMUSG00000003955	Fam162a	protein_coding		542.76	955.807	306.137	664.728	0.538264	0.169537	Others	1.07807	0.000125789	PHD2KO_induced	0.882357	0.000615357	PHD2KO_induced
ENSMUSG00000022579	Gpihbp1	protein_coding		83.1001	151.501	96.4855	278.246	-0.508011	0.439218	Others	1.45298	0.000463005	PHD2KO_induced	0.944363	0.0848996	PHD2KO_induced
ENSMUSG00000032766	Gng11	protein_coding		330.863	588.512	163.842	378.188	0.714963	0.174877	Others	1.17494	0.000707453	PHD2KO_induced	0.903315	0.00158973	PHD2KO_induced
ENSMUSG00000002808	Epdr1	protein_coding		183.278	267.716	77.8065	156.714	0.97801	0.163243	Others	0.934057	0.00087496	PHD2KO_induced	0.713879	0.0736972	PHD2KO_induced
ENSMUSG00000025969	Nrp2	protein_coding		17.7818	30.9467	10.2603	26.8299	0.523741	0.54001	Others	1.30428	0.00138957	PHD2KO_induced	0.948788	0.0647492	PHD2KO_induced
ENSMUSG00000031144	Syp	protein_coding		79.3802	170.223	37.5862	80.9307	0.830392	0.12933	Others	1.05401	0.00269438	PHD2KO_induced	0.934579	0.0748754	PHD2KO_induced
ENSMUSG00000020889	Nr1d1	protein_coding		56.0904	133.241	44.979	99.3729	0.0033894	0.997513	Others	1.11354	0.00308569	PHD2KO_induced	1.33369	0.000410439	PHD2KO_induced
ENSMUSG00000027332	Ivd	protein_coding		124.518	237.089	87.8025	168.876	0.203824	0.833747	Others	0.859446	0.00640249	PHD2KO_induced	1.0742	0.011361	PHD2KO_induced
ENSMUSG00000022122	Ednrb	protein_coding		49.0699	85.4565	40.3964	74.8156	0.0270364	0.979413	Others	0.832967	0.0125505	PHD2KO_induced	0.849399	0.00196982	PHD2KO_induced
ENSMUSG00000028860	Sytl1	protein_coding		0.042511	6.96812	0.0178085	3.98156	0.796992		Others	7.81802	0.0149858	PHD2KO_induced	8.02322	0.000888224	PHD2KO_induced
ENSMUSG00000047990	C2cd4a	protein_coding		0.498331	28.6816	1.45731	28.8083	-1.89265		Others	5.39416	0.0150377	PHD2KO_induced	7.78235	0.0133679	PHD2KO_induced
ENSMUSG00000030103	Bhlhe40	protein_coding		55.334	151.757	69.0566	126.172	-0.608341	0.176893	Others	0.779472	0.0256709	PHD2KO_induced	1.54367	8.92786e-08	PHD2KO_induced
ENSMUSG00000087700	Gm15283	lncRNA		1.80327	71.9504	0.104762	18.2943	4.12618		Others	7.52095	0.0300495	PHD2KO_induced	6.76604	6.79143e-07	PHD2KO_induced
ENSMUSG00000020732	Rab37	protein_coding		10.9734	41.7712	3.13309	13.7043	1.54536	0.165228	Others	2.11964	0.0672401	PHD2KO_induced	2.1187	0.00165192	PHD2KO_induced
