# Supplementary material for: Hif-2α programs oxygen chemosensitivity in chromaffin cells
Source: J Clin Invest. 2024 Aug 6;134(18):e174661. doi: 10.1172/JCI174661 (PMC11405041; doi:10.1172/JCI174661)
Supplement: Supplemental table 3 [file jci-134-174661-s035.xlsx]

## Sheet: Sheet1
gene_id	gene_name	gene_type	potassium_channel	TPM_CB_wild-type	TPM_CB_Phd2KO	TPM_AM_wild-type	TPM_AM_Phd2KO	log2fc__Tissue	padj__Tissue	tissue_specific_genes	log2fc__AM_Phd2KO	padj__AM_Phd2KO	Phd2_regulated_in_AM	log2fc__CB_Phd2KO	padj__CB_Phd2KO	Phd2_regulated_in_CB
ENSMUSG00000026678	Rgs5	protein_coding		10409.9	14279.8	268.944	3203.07	4.98037	1.01583e-30	CB specific	3.51678	3.29334e-169	PHD2KO_induced	0.569656	0.195459	Others
ENSMUSG00000045573	Penk	protein_coding		165.661	3860.2	44.1754	881.437	1.65299	0.00208036	CB specific	4.29766	4.91554e-108	PHD2KO_induced	4.57312	1.05686e-60	PHD2KO_induced
ENSMUSG00000009876	Cox4i2	protein_coding		798.299	1142.52	44.3674	455.253	3.87968	5.02413e-15	CB specific	3.3133	1.81625e-26	PHD2KO_induced	0.633893	0.134647	Others
ENSMUSG00000038530	Rgs4	protein_coding		455.336	667.352	94.5588	317.304	1.99766	4.44444e-08	CB specific	1.73416	1.19665e-22	PHD2KO_induced	0.629118	0.0139685	PHD2KO_induced
ENSMUSG00000063229	Ldha	protein_coding		407.815	1319.74	113.349	337.018	1.56512	6.60817e-13	CB specific	1.5055	9.00247e-12	PHD2KO_induced	1.74891	5.54312e-24	PHD2KO_induced
ENSMUSG00000037280	Galnt6	protein_coding		72.134	260.671	16.7084	95.2589	1.79167	0.000838377	CB specific	2.38723	8.3578e-11	PHD2KO_induced	1.98773	1.27428e-11	PHD2KO_induced
ENSMUSG00000039899	Fgl2	protein_coding		229.837	114.639	13.5893	51.6347	3.80216	3.31347e-17	CB specific	1.87476	2.7835e-08	PHD2KO_induced	-0.941832	0.0157027	PHD2KO_repressed
ENSMUSG00000047821	Trim16	protein_coding		31.7385	124.101	3.20143	26.8312	3.04462	5.90471e-07	CB specific	3.05872	2.8039e-08	PHD2KO_induced	2.07526	1.86699e-12	PHD2KO_induced
ENSMUSG00000004791	Pgf	protein_coding		96.1336	103.785	1.8719	29.7883	5.41213	8.01384e-23	CB specific	3.96564	7.5267e-08	PHD2KO_induced	0.196716	0.840594	Others
ENSMUSG00000028989	Angptl7	protein_coding		224.657	116.326	14.4596	70.493	3.665	6.13095e-12	CB specific	2.16602	7.5267e-08	PHD2KO_induced	-0.8244	0.00365409	PHD2KO_repressed
ENSMUSG00000020427	Igfbp3	protein_coding		345.838	179.171	27.5812	103.012	3.39485	5.26324e-10	CB specific	1.75719	9.66736e-08	PHD2KO_induced	-0.828426	0.0133692	PHD2KO_repressed
ENSMUSG00000040280	Ndufa4l2	protein_coding		7599.04	9233.83	1471.43	2566.44	2.08327	7.59287e-06	CB specific	0.752003	4.77315e-06	PHD2KO_induced	0.41855	0.286355	Others
ENSMUSG00000020178	Adora2a	protein_coding		18.7935	118.18	2.16947	21.1384	2.82251	0.00271476	CB specific	3.20277	1.05152e-05	PHD2KO_induced	2.83642	1.7494e-07	PHD2KO_induced
ENSMUSG00000027408	Cpxm1	protein_coding		62.6069	70.3605	9.25344	42.4884	2.52636	0.000475283	CB specific	2.10185	1.06872e-05	PHD2KO_induced	0.246939	0.791163	Others
ENSMUSG00000026043	Col3a1	protein_coding		221.154	236.67	14.5579	39.1646	3.66796	1.17598e-08	CB specific	1.40533	0.000132516	PHD2KO_induced	0.174451	0.682201	Others
ENSMUSG00000027239	Mdk	protein_coding		576.924	356.223	63.8502	233.717	2.89156	9.85753e-09	CB specific	1.80728	0.000198854	PHD2KO_induced	-0.5916	0.271273	Others
ENSMUSG00000036446	Lum	protein_coding		213.047	245.032	16.4129	49.5412	3.42976	1.43526e-22	CB specific	1.51458	0.000463005	PHD2KO_induced	0.24375	0.624505	Others
ENSMUSG00000019929	Dcn	protein_coding		3222.95	2637.59	137.994	251.939	4.29154	1.43526e-22	CB specific	0.848164	0.000614436	PHD2KO_induced	-0.229768	0.449333	Others
ENSMUSG00000024140	Epas1	protein_coding		393.186	298.597	38.316	72.0888	3.08267	4.20759e-11	CB specific	0.872712	0.0012185	PHD2KO_induced	-0.277061	0.674124	Others
ENSMUSG00000009687	Fxyd5	protein_coding		230.922	1417.67	79.0338	217.064	1.28606	0.00624326	CB specific	1.41225	0.00163141	PHD2KO_induced	2.67484	3.31209e-42	PHD2KO_induced
ENSMUSG00000000753	Serpinf1	protein_coding		226.449	239.827	8.74924	44.0184	4.43472	6.41112e-28	CB specific	2.24165	0.00202596	PHD2KO_induced	0.122177	0.8673	Others
ENSMUSG00000024011	Pi16	protein_coding		73.847	74.6111	2.85888	21.1445	4.43536	2.98652e-12	CB specific	2.82021	0.00226352	PHD2KO_induced	-0.162609	0.89178	Others
ENSMUSG00000047139	Cd24a	protein_coding		91.6487	128.43	3.19755	21.1703	4.5822	4.19624e-26	CB specific	2.71454	0.00253449	PHD2KO_induced	0.532301	0.131861	Others
ENSMUSG00000026879	Gsn	protein_coding		1514.11	1450.88	140.568	243.819	3.16632	1.24487e-25	CB specific	0.712884	0.00256179	PHD2KO_induced	-0.0273853	0.97164	Others
ENSMUSG00000022661	Cd200	protein_coding		851.221	1426.76	168.744	312.116	2.05774	3.18532e-09	CB specific	0.837964	0.00261455	PHD2KO_induced	0.816516	0.00172325	PHD2KO_induced
ENSMUSG00000071661	Zbtb3	protein_coding		5.54345	1.41794	0	3.88417	9.22876	0.000788083	CB specific	9.18679	0.00485146	PHD2KO_induced	-1.64449	0.409288	Others
ENSMUSG00000066197	Gpr139	protein_coding		24.6584	14.4007	0	1.87423	12.6982	9.47569e-22	CB specific	9.0961	0.00560336	PHD2KO_induced	-0.597802	0.568842	Others
ENSMUSG00000046280	She	protein_coding		14.0721	10.872	1.13861	7.227	3.3509	2.16104e-08	CB specific	2.60173	0.00571631	PHD2KO_induced	-0.300706	0.745888	Others
ENSMUSG00000036298	Slc2a13	protein_coding		0.78808	2.75049	0	1.81134	8.16963	0.0715635	CB specific	9.09859	0.00775617	PHD2KO_induced	2.96897	0.407812	Others
ENSMUSG00000026785	Pkn3	protein_coding		17.0156	29.363	0.171113	5.55628	6.43351	1.97109e-05	CB specific	5.80963	0.00780661	PHD2KO_induced	0.88954	0.178822	Others
ENSMUSG00000021754	Map3k1	protein_coding		85.8556	47.9756	29.2661	55.4154	1.28188	0.000105997	CB specific	0.924934	0.00862802	PHD2KO_induced	-1.02048	0.118411	Others
ENSMUSG00000024985	Tcf7l2	protein_coding		302.542	205.407	78.3348	143.979	1.64147	6.2827e-05	CB specific	0.83948	0.0091787	PHD2KO_induced	-0.464476	0.130047	Others
ENSMUSG00000001506	Col1a1	protein_coding		202.103	202.431	10.5778	26.3321	3.99838	6.63067e-08	CB specific	1.2106	0.0114326	PHD2KO_induced	0.220906	0.79693	Others
ENSMUSG00000004698	Hdac9	protein_coding		8.0597	16.1782	0	1.86072	11.0285	3.03426e-12	CB specific	9.00806	0.0115916	PHD2KO_induced	1.08882	0.126873	Others
ENSMUSG00000023064	Sncg	protein_coding		1059.8	562.401	63.2738	159.805	3.81892	0.00034339	CB specific	1.29684	0.0125505	PHD2KO_induced	-0.309426	0.793981	Others
ENSMUSG00000021388	Aspn	protein_coding		81.0263	135.532	5.29546	21.6742	3.69134	2.60238e-11	CB specific	1.97205	0.0126615	PHD2KO_induced	0.823513	0.00799201	PHD2KO_induced
ENSMUSG00000026676	Ccdc3	protein_coding		47.6843	56.8121	1.16321	12.3147	5.0708	2.38035e-23	CB specific	3.06599	0.020647	PHD2KO_induced	0.274005	0.7481	Others
ENSMUSG00000029070	Mxra8	protein_coding		389.275	397.578	105.125	180.22	1.61474	3.40181e-06	CB specific	0.75571	0.0235188	PHD2KO_induced	0.0953138	0.886321	Others
ENSMUSG00000037887	Dusp8	protein_coding		84.0062	45.1082	27.8236	53.9829	1.34326	0.00292008	CB specific	0.99419	0.0286317	PHD2KO_induced	-1.0097	0.0293718	PHD2KO_repressed
ENSMUSG00000016494	Cd34	protein_coding		197.651	265.257	41.0029	84.5678	1.97258	8.0909e-13	CB specific	0.974197	0.0290652	PHD2KO_induced	0.481106	0.0901571	Others
ENSMUSG00000026921	Egfl7	protein_coding		339.721	756.229	139.865	263.484	1.01289	0.00250072	CB specific	0.841651	0.0300495	PHD2KO_induced	1.209	6.74704e-08	PHD2KO_induced
ENSMUSG00000057193	Slc44a2	protein_coding		84.4394	78.3134	30.6856	60.8631	1.20188	0.0220127	CB specific	0.93579	0.0325345	PHD2KO_induced	-0.0246687	0.980329	Others
ENSMUSG00000040289	Hey1	protein_coding		27.5969	34.6697	7.898	25.6153	1.54545	0.0117813	CB specific	1.66325	0.0383372	PHD2KO_induced	0.397063	0.676487	Others
ENSMUSG00000092164	Rergl	protein_coding		114.882	89.7665	0	8.153	12.4352	3.28941e-14	CB specific	8.56707	0.046727	PHD2KO_induced	-0.046327	0.980141	Others
ENSMUSG00000042613	Pbxip1	protein_coding		88.2415	63.6073	27.437	50.9676	1.4162	8.73787e-05	CB specific	0.849987	0.0472533	PHD2KO_induced	-0.411266	0.418553	Others
ENSMUSG00000002504	Slc9a3r2	protein_coding		276.442	480.198	107.332	179.129	1.0837	0.000217347	CB specific	0.689103	0.0502406	PHD2KO_induced	0.84792	0.00196982	PHD2KO_induced
ENSMUSG00000045930	Clec14a	protein_coding		35.3554	84.5514	10.753	27.1799	1.44911	0.000154142	CB specific	1.18723	0.052889	PHD2KO_induced	1.30518	1.46149e-05	PHD2KO_induced
ENSMUSG00000058070	Eml1	protein_coding		71.7402	79.4626	17.2009	37.6952	1.80907	0.0020703	CB specific	1.12758	0.054013	PHD2KO_induced	0.232203	0.7762	Others
ENSMUSG00000032035	Ets1	protein_coding		155.739	195.143	44.9261	71.788	1.50568	0.00697593	CB specific	0.652778	0.0629538	PHD2KO_induced	0.433664	0.105114	Others
ENSMUSG00000071984	Fndc1	protein_coding		17.3954	11.4914	0	0.99617	12.0688	4.32801e-15	CB specific	8.56083	0.0631661	PHD2KO_induced	-0.424292	0.79152	Others
ENSMUSG00000003282	Plag1	protein_coding		3.42767	1.32304	0.237095	3.12361	3.5509	0.00342747	CB specific	3.68716	0.0644217	PHD2KO_induced	-1.32958	0.399007	Others
ENSMUSG00000024013	Fgd2	protein_coding		13.3416	6.64478	4.36416	18.0471	1.34846	0.0787051	CB specific	2.02892	0.065557	PHD2KO_induced	-1.04608	0.401427	Others
ENSMUSG00000029086	Prom1	protein_coding		20.119	24.1246	0	1.59692	11.6035	8.61031e-21	CB specific	8.54584	0.0676341	PHD2KO_induced	0.353231	0.714218	Others
ENSMUSG00000038843	Gcnt1	protein_coding		4.46732	1.60602	0	1.23207	9.81369	0.00183689	CB specific	8.51881	0.0689154	PHD2KO_induced	-0.727743	0.842792	Others
ENSMUSG00000019143	Hars2	protein_coding		37.2584	28.1166	11.4848	27.4865	1.41179	0.00676064	CB specific	1.24282	0.073998	PHD2KO_induced	-0.305209	0.713873	Others
ENSMUSG00000047261	Gap43	protein_coding		782.193	199.944	11.5662	37.6538	5.84222	7.25182e-22	CB specific	1.83635	0.0743993	PHD2KO_induced	-1.891	1.99124e-12	PHD2KO_repressed
ENSMUSG00000026185	Igfbp5	protein_coding		169.964	222.381	20.8378	36.7022	2.76411	1.47195e-10	CB specific	0.81704	0.0743993	PHD2KO_induced	0.459642	0.2532	Others
ENSMUSG00000044338	Aplnr	protein_coding		21.6706	19.8473	8.31327	21.2309	1.12058	0.0516122	CB specific	1.29066	0.0768529	PHD2KO_induced	-0.084908	0.95798	Others
ENSMUSG00000024270	Slc39a6	protein_coding		122.725	170.371	36.3968	62.7919	1.4584	0.00463603	CB specific	0.760493	0.0822969	PHD2KO_induced	0.623905	0.203934	Others
ENSMUSG00000034842	Art3	protein_coding		572.179	467.938	40.5157	99.527	3.55239	1.86103e-26	CB specific	1.27888	0.0862317	PHD2KO_induced	-0.241623	0.606814	Others
ENSMUSG00000022665	Ccdc80	protein_coding		239.509	266.852	10.3462	23.6351	4.29327	4.05197e-07	CB specific	1.5848	0.0899609	PHD2KO_induced	0.256701	0.677292	Others
