# Supplementary material for: Hif-2α programs oxygen chemosensitivity in chromaffin cells
Source: J Clin Invest. 2024 Aug 6;134(18):e174661. doi: 10.1172/JCI174661 (PMC11405041; doi:10.1172/JCI174661)
Supplement: Supporting data values [file jci-134-174661-s037.xlsx]

## Sheet: Fig_1B
gene_id	gene_name	gene_type	TPM in AM (WT)	log2FC (CB vs AM)	class	* log2FC values >5 or <-5 were replaced with 5 or -5, respectively, for the data visualisation
ENSMUSG00000000001	Gnai3	protein_coding	64.4772	-0.27916	Others
ENSMUSG00000000028	Cdc45	protein_coding	2.20784	-0.640889	Others
ENSMUSG00000000031	H19	lncRNA	0	5	Others
ENSMUSG00000000037	Scml2	protein_coding	0	5	Others
ENSMUSG00000000056	Narf	protein_coding	7.22208	0.211956	Others
ENSMUSG00000000058	Cav2	protein_coding	45.0074	0.99448	Others
ENSMUSG00000000078	Klf6	protein_coding	50.2721	1.5594	Others
ENSMUSG00000000085	Scmh1	protein_coding	12.6947	1.07422	Others
ENSMUSG00000000088	Cox5a	protein_coding	331.868	-0.511724	Others
ENSMUSG00000000093	Tbx2	protein_coding	3.86666	2.47845	Others
ENSMUSG00000000120	Ngfr	protein_coding	14.6916	2.63319	Others
ENSMUSG00000000127	Fer	protein_coding	9.34463	0.0666683	Others
ENSMUSG00000000131	Xpo6	protein_coding	10.0534	1.44082	Others
ENSMUSG00000000134	Tfe3	protein_coding	13.9507	-0.613919	Others
ENSMUSG00000000142	Axin2	protein_coding	4.96064	1.36213	Others
ENSMUSG00000000148	Brat1	protein_coding	9.46938	-0.621141	Others
ENSMUSG00000000149	Gna12	protein_coding	10.4419	0.865226	Others
ENSMUSG00000000154	Slc22a18	protein_coding	0.766049	-0.0484817	Others
ENSMUSG00000000167	Pih1d2	protein_coding	4.83029	-0.068476	Others
ENSMUSG00000000168	Dlat	protein_coding	46.6188	-0.194609	Others
ENSMUSG00000000171	Sdhd	protein_coding	257.375	-0.61936	Others
ENSMUSG00000000184	Ccnd2	protein_coding	401.469	-0.90517	Others
ENSMUSG00000000194	Gpr107	protein_coding	17.793	-0.420429	Others
ENSMUSG00000000197	Nalcn	protein_coding	5.26851	0.58636	Others
ENSMUSG00000000214	Th	protein_coding	3023.58	-2.1201	Others
ENSMUSG00000000223	Drp2	protein_coding	0.133831	3.84014	Others
ENSMUSG00000000244	Tspan32	protein_coding	5.3653	0.246506	Others
ENSMUSG00000000253	Gmpr	protein_coding	49.2083	-1.09848	Others
ENSMUSG00000000266	Mid2	protein_coding	3.05789	0.43849	Others
ENSMUSG00000000275	Trim25	protein_coding	12.4969	-0.849639	Others
ENSMUSG00000000276	Dgke	protein_coding	3.6561	1.17097	Others
ENSMUSG00000000278	Scpep1	protein_coding	131.509	-0.904552	Others
ENSMUSG00000000282	Mnt	protein_coding	1.20413	0.627934	Others
ENSMUSG00000000290	Itgb2	protein_coding	12.9481	-1.11226	Others
ENSMUSG00000000295	Hddc2	protein_coding	89.7063	-0.895041	Others
ENSMUSG00000000296	Tpd52l1	protein_coding	187.922	-1.76198	Others
ENSMUSG00000000301	Pemt	protein_coding	2.86402	1.39565	Others
ENSMUSG00000000305	Cdh4	protein_coding	12.7094	-1.63042	Others
ENSMUSG00000000308	Ckmt1	protein_coding	20.5618	-0.288065	Others
ENSMUSG00000000317	Bcl6b	protein_coding	3.22528	0.136352	Others
ENSMUSG00000000318	Clec10a	protein_coding	2.57737	1.56931	Others
ENSMUSG00000000320	Alox12	protein_coding	0.730425	3.47893	Others
ENSMUSG00000000326	Comt	protein_coding	163.827	-1.10482	Others
ENSMUSG00000000339	Rtca	protein_coding	27.6731	0.305042	Others
ENSMUSG00000000340	Dbt	protein_coding	17.9485	-0.878491	Others
ENSMUSG00000000346	Dazap2	protein_coding	550.991	0.23978	Others
ENSMUSG00000000355	Mcts1	protein_coding	86.5971	-0.91258	Others
ENSMUSG00000000359	Rem1	protein_coding	17.841	0.0344572	Others
ENSMUSG00000000374	Trappc10	protein_coding	0.984985	-0.398687	Others
ENSMUSG00000000378	Ccm2	protein_coding	36.5577	0.665723	Others
ENSMUSG00000000384	Tbrg4	protein_coding	8.72517	0.152602	Others
ENSMUSG00000000392	Fap	protein_coding	0.891819	3.46324	Others
ENSMUSG00000000399	Ndufa9	protein_coding	170.639	-0.919862	Others
ENSMUSG00000000402	Egfl6	protein_coding	0.727221	-0.0606456	Others
ENSMUSG00000000409	Lck	protein_coding	2.76957	1.13686	Others
ENSMUSG00000000416	Cttnbp2	protein_coding	4.34457	2.15464	Others
ENSMUSG00000000420	Galnt1	protein_coding	11.0789	0.870698	Others
ENSMUSG00000000439	Mkrn2	protein_coding	13.0039	0.1244	Others
ENSMUSG00000000440	Pparg	protein_coding	1.41312	-0.236044	Others
ENSMUSG00000000441	Raf1	protein_coding	51.1728	-0.170357	Others
ENSMUSG00000000486	Septin1	protein_coding	23.1893	0.727572	Others
ENSMUSG00000000489	Pdgfb	protein_coding	6.20091	2.14717	Others
ENSMUSG00000000530	Acvrl1	protein_coding	9.01543	0.769297	Others
ENSMUSG00000000531	Tamalin	protein_coding	4.59823	1.03275	Others
ENSMUSG00000000532	Acvr1b	protein_coding	1.79611	0.850236	Others
ENSMUSG00000000538	Tom1l2	protein_coding	14.7647	0.711043	Others
ENSMUSG00000000552	Zfp385a	protein_coding	2.35063	1.10222	Others
ENSMUSG00000000555	Itga5	protein_coding	8.52034	0.423754	Others
ENSMUSG00000000561	Wdr77	protein_coding	28.9339	-0.523404	Others
ENSMUSG00000000563	Atp5pb	protein_coding	289.613	-0.850793	Others
ENSMUSG00000000567	Sox9	protein_coding	0.755409	4.32377	Others
ENSMUSG00000000568	Hnrnpd	protein_coding	7.90237	1.40106	Others
ENSMUSG00000000579	Dynlt1c	protein_coding	21.2142	-0.201877	Others
ENSMUSG00000000581	C1d	protein_coding	209.362	-1.12728	Others
ENSMUSG00000000594	Gm2a	protein_coding	187.246	-0.776718	Others
ENSMUSG00000000600	Krit1	protein_coding	27.8604	-0.424699	Others
ENSMUSG00000000605	Clcn4	protein_coding	77.2968	-0.105846	Others
ENSMUSG00000000627	Sema4f	protein_coding	2.06376	0.891844	Others
ENSMUSG00000000628	Hk2	protein_coding	2.69604	-2.3338	Others
ENSMUSG00000000631	Myo18a	protein_coding	11.347	2.11033	Others
ENSMUSG00000000632	Sez6	protein_coding	0.55184	3.14591	Others
ENSMUSG00000000682	Cd52	protein_coding	91.2892	-0.398826	Others
ENSMUSG00000000686	Abhd15	protein_coding	11.7183	-4.02371	Others
ENSMUSG00000000690	Hoxb6	protein_coding	46.6939	-4.42861	Others
ENSMUSG00000000693	Loxl3	protein_coding	1.96218	2.80915	Others
ENSMUSG00000000708	Kat2b	protein_coding	4.6368	2.10566	Others
ENSMUSG00000000711	Rab5b	protein_coding	101.686	-0.431433	Others
ENSMUSG00000000730	Dnmt3l	protein_coding	69.6385	-5	Others
ENSMUSG00000000732	Icosl	protein_coding	22.2376	-0.698787	Others
ENSMUSG00000000738	Spg7	protein_coding	12.369	0.875337	Others
ENSMUSG00000000739	Sult5a1	protein_coding	5.88837	0.69869	Others
ENSMUSG00000000740	Rpl13	protein_coding	1321.41	-0.620383	Others
ENSMUSG00000000743	Chmp1a	protein_coding	130.149	-0.294421	Others
ENSMUSG00000000751	Rpa1	protein_coding	55.4647	-0.582798	Others
ENSMUSG00000000753	Serpinf1	protein_coding	8.74924	4.43472	Phd2ko_induced
ENSMUSG00000000759	Tubgcp3	protein_coding	11.1947	-0.241748	Others
ENSMUSG00000000776	Polr3d	protein_coding	13.3189	-0.319406	Others
ENSMUSG00000000782	Tcf7	protein_coding	2.87095	-0.641247	Others
ENSMUSG00000000787	Ddx3x	protein_coding	16.1178	0.955987	Others
ENSMUSG00000000794	Kcnn3	protein_coding	2.9586	-0.191412	Others
ENSMUSG00000000804	Usp32	protein_coding	3.96675	0.20329	Others
ENSMUSG00000000811	Txnrd3	protein_coding	6.25708	0.986981	Others
ENSMUSG00000000823	Zfp512b	protein_coding	23.3714	0.751211	Phd2ko_induced
ENSMUSG00000000826	Dnajc5	protein_coding	19.8892	-0.241036	Others
ENSMUSG00000000827	Tpd52l2	protein_coding	95.0526	-0.172087	Others
ENSMUSG00000000838	Fmr1	protein_coding	10.923	0.595141	Others
ENSMUSG00000000861	Bcl11a	protein_coding	5.7996	-1.62448	Others
ENSMUSG00000000876	Pxmp4	protein_coding	27.1897	0.136416	Others
ENSMUSG00000000881	Dlg3	protein_coding	1.17571	1.88539	Others
ENSMUSG00000000884	Gnb1l	protein_coding	6.08618	0.223587	Others
ENSMUSG00000000889	Dbh	protein_coding	384.14	-2.71035	Others
ENSMUSG00000000901	Mmp11	protein_coding	13.5846	-1.02787	Others
ENSMUSG00000000902	Smarcb1	protein_coding	65.3573	-0.155951	Others
ENSMUSG00000000915	Hip1r	protein_coding	3.98923	0.282932	Others
ENSMUSG00000000916	Nsun5	protein_coding	14.041	0.51731	Others
ENSMUSG00000000934	Top1mt	protein_coding	8.29782	-0.917559	Others
ENSMUSG00000000948	Gm38393	protein_coding	1.4667	0.788155	Others
ENSMUSG00000000957	Mmp14	protein_coding	12.3994	2.03564	Others
ENSMUSG00000000958	Slc7a7	protein_coding	3.57046	2.04545	Others
ENSMUSG00000000959	Oxa1l	protein_coding	23.7086	-0.939948	Others
ENSMUSG00000000976	Heatr6	protein_coding	9.84805	0.1642	Others
ENSMUSG00000000982	Ccl3	protein_coding	4.8255	-2.44132	Others
ENSMUSG00000001014	Icam4	protein_coding	4.81799	-0.578435	Others
ENSMUSG00000001016	Ilf2	protein_coding	43.1215	0.331462	Others
ENSMUSG00000001017	Chtop	protein_coding	67.0576	0.0723954	Others
ENSMUSG00000001018	Snapin	protein_coding	158.158	-0.144747	Others
ENSMUSG00000001020	S100a4	protein_coding	20.187	1.55663	Others
ENSMUSG00000001025	S100a6	protein_coding	232.495	1.26583	Others
ENSMUSG00000001029	Icam2	protein_coding	42.3512	0.296345	Others
ENSMUSG00000001034	Mapk7	protein_coding	6.17005	0.910904	Others
ENSMUSG00000001036	Epn2	protein_coding	8.17288	0.99974	Others
ENSMUSG00000001039	B9d1	protein_coding	31.0308	0.388097	Others
ENSMUSG00000001052	Sec24b	protein_coding	9.37662	0.418433	Others
ENSMUSG00000001054	Rmnd5b	protein_coding	47.2973	-0.104625	Others
ENSMUSG00000001056	Nhp2	protein_coding	69.4495	-0.12651	Others
ENSMUSG00000001062	Vps9d1	protein_coding	5.98569	0.146454	Others
ENSMUSG00000001065	Zfp276	protein_coding	8.17396	-0.0558934	Others
ENSMUSG00000001082	Mfsd10	protein_coding	27.0563	0.249069	Others
ENSMUSG00000001089	Luzp1	protein_coding	24.6444	0.176325	Others
ENSMUSG00000001098	Kctd10	protein_coding	73.3998	0.486184	Others
ENSMUSG00000001100	Poldip2	protein_coding	82.2376	-1.48094	Others
ENSMUSG00000001105	Ift20	protein_coding	245.347	-0.622886	Others
ENSMUSG00000001119	Col6a1	protein_coding	64.5893	-0.344532	Others
ENSMUSG00000001120	Pcbp3	protein_coding	82.0738	0.0655827	Others
ENSMUSG00000001123	Lgals9	protein_coding	33.6057	0.814746	Others
ENSMUSG00000001127	Araf	protein_coding	209.896	-0.45851	Others
ENSMUSG00000001128	Cfp	protein_coding	7.23213	1.49583	Others
ENSMUSG00000001131	Timp1	protein_coding	17.7138	-0.845976	Others
ENSMUSG00000001134	Uxt	protein_coding	29.4002	-0.585333	Others
ENSMUSG00000001138	Cnnm3	protein_coding	2.63285	1.37039	Others
ENSMUSG00000001143	Lman2l	protein_coding	61.1279	-0.840207	Others
ENSMUSG00000001150	Mcm3ap	protein_coding	7.31236	2.07308	Others
ENSMUSG00000001151	Pcnt	protein_coding	3.47337	0.935257	Others
ENSMUSG00000001156	Mxd1	protein_coding	7.22004	0.270989	Others
ENSMUSG00000001157	Gmcl1	protein_coding	16.2956	0.245297	Others
ENSMUSG00000001158	Snrnp27	protein_coding	266.302	-0.141078	Others
ENSMUSG00000001166	Oas1c	protein_coding	2.49031	0.0940734	Others
ENSMUSG00000001173	Ocrl	protein_coding	16.661	-0.744823	Others
ENSMUSG00000001175	Calm1	protein_coding	2236.43	-0.0341998	Others
ENSMUSG00000001211	Agpat3	protein_coding	31.6371	-0.529453	Others
ENSMUSG00000001227	Sema6b	protein_coding	0.701475	0.85797	Others
ENSMUSG00000001228	Uhrf1	protein_coding	0.735681	0.0609031	Others
ENSMUSG00000001229	Dpp9	protein_coding	5.98581	0.618398	Others
ENSMUSG00000001240	Ramp2	protein_coding	13.6522	2.70948	Others
ENSMUSG00000001247	Lsr	protein_coding	6.08528	0.293476	Others
ENSMUSG00000001248	Gramd1a	protein_coding	14.1829	1.30576	Others
ENSMUSG00000001270	Ckb	protein_coding	86.8914	1.18711	Phd2ko_repressed
ENSMUSG00000001280	Sp1	protein_coding	2.12454	1.23314	Others
ENSMUSG00000001281	Itgb7	protein_coding	2.69557	2.75658	Others
ENSMUSG00000001285	Myg1	protein_coding	69.8748	-0.4613	Others
ENSMUSG00000001288	Rarg	protein_coding	15.4115	-0.0121206	Others
ENSMUSG00000001289	Pfdn5	protein_coding	606.172	-0.63428	Others
ENSMUSG00000001300	Efnb2	protein_coding	1.98318	2.3513	Others
ENSMUSG00000001305	Rrp15	protein_coding	32.8237	-1.07546	Others
ENSMUSG00000001313	Rnd2	protein_coding	8.0637	1.61692	Others
ENSMUSG00000001323	Srr	protein_coding	19.4378	-0.533655	Others
ENSMUSG00000001333	Sync	protein_coding	2.6866	-3.60076	Others
ENSMUSG00000001334	Fndc5	protein_coding	5.30985	-0.497827	Others
ENSMUSG00000001348	Acp5	protein_coding	9.92874	-5	Others
ENSMUSG00000001349	Cnn1	protein_coding	4.00999	2.97817	Others
ENSMUSG00000001366	Fbxo9	protein_coding	58.2246	-1.31679	Others
ENSMUSG00000001376	Vps50	protein_coding	6.19077	0.637041	Others
ENSMUSG00000001380	Hars	protein_coding	52.8275	-0.825397	Others
ENSMUSG00000001383	Zmat2	protein_coding	45.8561	-0.144196	Others
ENSMUSG00000001403	Ube2c	protein_coding	3.05989	0.158976	Others
ENSMUSG00000001415	Smg5	protein_coding	13.4353	1.26854	Others
ENSMUSG00000001416	Cct3	protein_coding	126.036	0.0130509	Others
ENSMUSG00000001418	Glmp	protein_coding	402.424	-0.918713	Others
ENSMUSG00000001419	Mef2d	protein_coding	6.31523	0.559527	Others
ENSMUSG00000001424	Snd1	protein_coding	66.4478	-0.733673	Others
ENSMUSG00000001435	Col18a1	protein_coding	2.68395	3.37215	Others
ENSMUSG00000001436	Slc19a1	protein_coding	7.79182	0.27512	Others
ENSMUSG00000001440	Kpnb1	protein_coding	27.3033	0.644097	Others
ENSMUSG00000001441	Npepps	protein_coding	19.2627	0.507139	Others
ENSMUSG00000001445	Mrpl10	protein_coding	63.5166	-1.11268	Others
ENSMUSG00000001467	Cyp51	protein_coding	23.4682	-0.843297	Others
ENSMUSG00000001472	Tcf25	protein_coding	84.7968	0.0417382	Others
ENSMUSG00000001473	Tubb6	protein_coding	160.191	-1.42259	Others
ENSMUSG00000001482	Def8	protein_coding	19.5006	-0.966014	Others
ENSMUSG00000001493	Meox1	protein_coding	7.73468	0.827077	Others
ENSMUSG00000001506	Col1a1	protein_coding	10.5778	3.99838	Phd2ko_induced
ENSMUSG00000001507	Itga3	protein_coding	4.20905	0.37798	Others
ENSMUSG00000001518	Itfg2	protein_coding	20.3473	-0.478741	Others
ENSMUSG00000001520	Nrip2	protein_coding	6.53329	2.83433	Others
ENSMUSG00000001521	Tulp3	protein_coding	13.6864	0.200323	Others
ENSMUSG00000001524	Gtf2h4	protein_coding	9.41901	-0.552407	Others
ENSMUSG00000001525	Tubb5	protein_coding	114.64	1.71049	Others
ENSMUSG00000001542	Ell2	protein_coding	8.65107	-0.947836	Others
ENSMUSG00000001552	Jup	protein_coding	40.1125	0.408694	Others
ENSMUSG00000001555	Fkbp10	protein_coding	8.32268	1.46168	Others
ENSMUSG00000001569	Nom1	protein_coding	21.6896	-0.956553	Others
ENSMUSG00000001576	Ergic1	protein_coding	76.2437	-0.875844	Others
ENSMUSG00000001588	Acap1	protein_coding	0.68113	-0.280985	Others
ENSMUSG00000001604	Tcea3	protein_coding	1.12004	2.98627	Others
ENSMUSG00000001627	Ifrd1	protein_coding	44.614	-0.841021	Others
ENSMUSG00000001630	Stk38l	protein_coding	73.5472	1.23167	Others
ENSMUSG00000001632	Brpf1	protein_coding	2.43717	1.20656	Others
ENSMUSG00000001642	Akr1b3	protein_coding	180.203	-0.999137	Others
ENSMUSG00000001657	Hoxc8	protein_coding	4.12877	-5	Others
ENSMUSG00000001661	Hoxc6	protein_coding	43.0438	-4.96539	Others
ENSMUSG00000001663	Gstt1	protein_coding	82.557	0.753676	Others
ENSMUSG00000001665	Gstt3	protein_coding	5.60536	1.00948	Others
ENSMUSG00000001666	Ddt	protein_coding	107.267	-1.53454	Others
ENSMUSG00000001674	Ddx18	protein_coding	27.5608	-0.451515	Others
ENSMUSG00000001687	Ubl3	protein_coding	131.506	-0.830236	Others
ENSMUSG00000001700	Gramd3	protein_coding	4.43861	0.248208	Others
ENSMUSG00000001707	Eef1e1	protein_coding	24.4391	-0.602866	Others
ENSMUSG00000001729	Akt1	protein_coding	24.4054	0.508731	Others
ENSMUSG00000001739	Cldn15	protein_coding	18.6218	-2.59647	Others
ENSMUSG00000001741	Il16	protein_coding	2.95905	0.155988	Others
ENSMUSG00000001750	Tcirg1	protein_coding	27.3721	0.0189112	Others
ENSMUSG00000001751	Naglu	protein_coding	26.0313	-1.8637	Others
ENSMUSG00000001755	Coasy	protein_coding	27.6416	-1.6376	Others
ENSMUSG00000001761	Smo	protein_coding	4.47932	1.06507	Others
ENSMUSG00000001763	Tspan33	protein_coding	0.575818	1.67944	Others
ENSMUSG00000001767	Crnkl1	protein_coding	14.3871	-0.361912	Others
ENSMUSG00000001768	Rin2	protein_coding	6.71352	1.92008	Others
ENSMUSG00000001773	Folh1	protein_coding	2.06784	0.0925861	Others
ENSMUSG00000001774	Chordc1	protein_coding	56.5164	-0.579856	Others
ENSMUSG00000001783	Rtcb	protein_coding	149.526	-0.344215	Others
ENSMUSG00000001785	Pwp1	protein_coding	19.0963	-0.272884	Others
ENSMUSG00000001786	Fbxo7	protein_coding	20.2957	1.53695	Others
ENSMUSG00000001794	Capns1	protein_coding	158.152	0.25173	Others
ENSMUSG00000001802	Lrp3	protein_coding	3.91333	0.721014	Others
ENSMUSG00000001829	Clpb	protein_coding	46.0246	-0.786483	Others
ENSMUSG00000001833	Septin7	protein_coding	214.495	-0.184718	Others
ENSMUSG00000001844	Zdhhc4	protein_coding	46.8966	-0.899972	Others
ENSMUSG00000001847	Rac1	protein_coding	213.048	-0.425742	Others
ENSMUSG00000001855	Nup214	protein_coding	12.1493	0.44529	Others
ENSMUSG00000001864	Aif1l	protein_coding	31.039	-1.5517	Others
ENSMUSG00000001865	Cpa3	protein_coding	2.7248	3.03909	Others
ENSMUSG00000001870	Ltbp1	protein_coding	4.21004	3.33213	Others
ENSMUSG00000001891	Ugp2	protein_coding	65.18	-0.27359	Others
ENSMUSG00000001909	Trmt1	protein_coding	20.2946	0.683113	Others
ENSMUSG00000001910	Nacc1	protein_coding	5.97989	-0.731115	Others
ENSMUSG00000001911	Nfix	protein_coding	8.93684	2.50209	Others
ENSMUSG00000001918	Slc1a5	protein_coding	22.3958	2.40448	Others
ENSMUSG00000001924	Uba1	protein_coding	63.461	-0.275975	Others
ENSMUSG00000001930	Vwf	protein_coding	2.66999	4.79402	Others
ENSMUSG00000001942	Siae	protein_coding	20.1578	-0.905231	Others
ENSMUSG00000001946	Esam	protein_coding	39.4028	0.732864	Others
ENSMUSG00000001948	Spa17	protein_coding	22.5507	0.00512466	Others
ENSMUSG00000001962	Fam50a	protein_coding	45.5249	-0.312288	Others
ENSMUSG00000001964	Emd	protein_coding	11.0882	-0.763572	Others
ENSMUSG00000001983	Taco1	protein_coding	2.98257	-1.50201	Others
ENSMUSG00000001985	Grik3	protein_coding	0.452595	2.23218	Others
ENSMUSG00000001986	Gria3	protein_coding	20.1932	-1.17316	Others
ENSMUSG00000001995	Sipa1l2	protein_coding	2.34976	2.16502	Others
ENSMUSG00000001998	Ap4e1	protein_coding	4.18311	0.56254	Others
ENSMUSG00000001999	Blvra	protein_coding	84.2089	-0.331836	Others
ENSMUSG00000002007	Srpk3	protein_coding	0.72014	2.29224	Others
ENSMUSG00000002010	Idh3g	protein_coding	156.776	-0.764559	Others
ENSMUSG00000002012	Pnck	protein_coding	56.7286	-0.798651	Others
ENSMUSG00000002014	Ssr4	protein_coding	283.481	-0.667665	Others
ENSMUSG00000002015	Bcap31	protein_coding	543.293	-0.603383	Others
ENSMUSG00000002017	Fam98a	protein_coding	24.2908	-0.850287	Others
ENSMUSG00000002028	Kmt2a	protein_coding	2.58429	1.20709	Others
ENSMUSG00000002031	Ift46	protein_coding	55.7828	0.53781	Others
ENSMUSG00000002032	Tmem25	protein_coding	9.68462	-2.16092	Others
ENSMUSG00000002033	Cd3g	protein_coding	2.47172	-0.308567	Others
ENSMUSG00000002043	Trappc6a	protein_coding	277.946	-0.78933	Others
ENSMUSG00000002052	Supt6	protein_coding	8.60757	0.382405	Others
ENSMUSG00000002058	Unc119	protein_coding	2.90722	0.879632	Others
ENSMUSG00000002059	Rab34	protein_coding	93.1221	-0.269953	Others
ENSMUSG00000002064	Sdf2	protein_coding	207.587	-0.991958	Others
ENSMUSG00000002068	Ccne1	protein_coding	13.1217	-2.3931	Others
ENSMUSG00000002083	Bbc3	protein_coding	2.91122	2.12741	Others
ENSMUSG00000002102	Psmc3	protein_coding	227.493	0.137356	Others
ENSMUSG00000002103	Acp2	protein_coding	31.3975	-0.661866	Others
ENSMUSG00000002104	Rapsn	protein_coding	1.45547	-1.32012	Others
ENSMUSG00000002105	Slc39a13	protein_coding	30.7193	-0.924754	Others
ENSMUSG00000002107	Celf2	protein_coding	15.4462	1.81872	Others
ENSMUSG00000002108	Nr1h3	protein_coding	16.5021	-0.255075	Others
ENSMUSG00000002109	Ddb2	protein_coding	4.9357	0.968704	Others
ENSMUSG00000002111	Spi1	protein_coding	16.386	-0.654604	Others
ENSMUSG00000002129	Sf3a1	protein_coding	15.0437	0.156361	Others
ENSMUSG00000002147	Stat6	protein_coding	38.5083	-0.412385	Others
ENSMUSG00000002190	Clgn	protein_coding	0.853069	2.40938	Others
ENSMUSG00000002204	Napsa	protein_coding	6.72349	0.267282	Others
ENSMUSG00000002205	Vrk3	protein_coding	37.0122	-0.916482	Others
ENSMUSG00000002210	Smg9	protein_coding	13.8413	-0.422845	Others
ENSMUSG00000002221	Paxip1	protein_coding	3.12606	0.421225	Others
ENSMUSG00000002222	Rmnd5a	protein_coding	6.71633	1.48496	Others
ENSMUSG00000002227	Mov10	protein_coding	6.15338	-0.145374	Others
ENSMUSG00000002228	Ppm1j	protein_coding	2.443	1.39672	Others
ENSMUSG00000002233	Rhoc	protein_coding	87.4568	1.36897	Others
ENSMUSG00000002250	Ppard	protein_coding	0.604148	1.16709	Others
ENSMUSG00000002257	Def6	protein_coding	3.12973	0.936289	Others
ENSMUSG00000002265	Peg3	protein_coding	19.9991	0.0242201	Others
ENSMUSG00000002274	Metrn	protein_coding	11.9486	1.3459	Others
ENSMUSG00000002279	Lmf1	protein_coding	13.8873	-0.437373	Others
ENSMUSG00000002280	Ciao3	protein_coding	27.3815	-0.940644	Others
ENSMUSG00000002289	Angptl4	protein_coding	13.071	-0.0656822	Others
ENSMUSG00000002297	Dbf4	protein_coding	0.881857	-4.87898	Others
ENSMUSG00000002307	Daxx	protein_coding	33.3094	-0.318433	Others
ENSMUSG00000002308	Cd320	protein_coding	47.9051	-1.36323	Others
ENSMUSG00000002319	Ipo4	protein_coding	37.0051	-1.03925	Others
ENSMUSG00000002320	Tm9sf1	protein_coding	52.3439	-0.119883	Others
ENSMUSG00000002324	Rec8	protein_coding	23.2008	-1.91916	Others
ENSMUSG00000002325	Irf9	protein_coding	42.5823	-0.157337	Others
ENSMUSG00000002326	Gmpr2	protein_coding	30.2565	-0.663344	Others
ENSMUSG00000002329	Mdp1	protein_coding	72.6106	-1.10342	Others
ENSMUSG00000002332	Dhrs1	protein_coding	73.6716	0.49614	Others
ENSMUSG00000002341	Ncan	protein_coding	1.33269	2.52995	Others
ENSMUSG00000002342	Tmem161a	protein_coding	48.7114	-0.495404	Others
ENSMUSG00000002343	Armc6	protein_coding	6.94597	0.52882	Others
ENSMUSG00000002345	Borcs8	protein_coding	33.1094	0.228554	Others
ENSMUSG00000002346	Slc25a42	protein_coding	9.68774	-0.78231	Others
ENSMUSG00000002365	Snx9	protein_coding	13.2458	0.683911	Others
ENSMUSG00000002372	Ranbp3	protein_coding	54.6884	0.0551489	Others
ENSMUSG00000002379	Ndufa11	protein_coding	672.653	-0.425111	Others
ENSMUSG00000002393	Nr2f6	protein_coding	13.2047	0.254267	Others
ENSMUSG00000002395	Use1	protein_coding	194.265	-0.473906	Others
ENSMUSG00000002396	Ocel1	protein_coding	3.18615	-1.03603	Others
ENSMUSG00000002409	Dyrk1b	protein_coding	3.33628	-1.75937	Others
ENSMUSG00000002413	Braf	protein_coding	13.6685	0.824823	Others
ENSMUSG00000002416	Ndufb2	protein_coding	765.008	-0.722779	Others
ENSMUSG00000002428	Hltf	protein_coding	12.3947	0.468046	Others
ENSMUSG00000002455	Prpf6	protein_coding	23.398	0.699252	Others
ENSMUSG00000002458	Rgs19	protein_coding	38.3577	-0.442268	Others
ENSMUSG00000002459	Rgs20	protein_coding	1.08131	1.83094	Others
ENSMUSG00000002475	Abhd3	protein_coding	75.6809	-4.65625	Others
ENSMUSG00000002477	Snrpd1	protein_coding	93.3738	-0.701887	Others
ENSMUSG00000002486	Tchp	protein_coding	5.00466	0.285314	Others
ENSMUSG00000002489	Tiam1	protein_coding	1.95453	2.48861	Others
ENSMUSG00000002496	Tsc2	protein_coding	14.3895	0.724062	Others
ENSMUSG00000002504	Slc9a3r2	protein_coding	107.332	1.0837	Phd2ko_induced
ENSMUSG00000002524	Puf60	protein_coding	208.795	0.0496466	Others
ENSMUSG00000002546	Golga2	protein_coding	22.9055	-0.142801	Others
ENSMUSG00000002550	Uck1	protein_coding	103.172	-0.743909	Others
ENSMUSG00000002565	Scin	protein_coding	0.276421	3.15742	Others
ENSMUSG00000002578	Ikzf4	protein_coding	0.588454	0.108674	Others
ENSMUSG00000002580	Mien1	protein_coding	302.67	-0.258186	Others
ENSMUSG00000002602	Axl	protein_coding	16.163	1.50632	Others
ENSMUSG00000002603	Tgfb1	protein_coding	1.02558	0.273792	Others
ENSMUSG00000002608	Ccdc97	protein_coding	18.1788	-0.25746	Others
ENSMUSG00000002617	Zfp40	protein_coding	3.34467	-0.307552	Others
ENSMUSG00000002625	Akap8l	protein_coding	43.9025	0.393023	Others
ENSMUSG00000002635	Pdcd2l	protein_coding	28.3551	0.315595	Others
ENSMUSG00000002658	Gtf2f1	protein_coding	51.6599	-0.0254269	Others
ENSMUSG00000002660	Clpp	protein_coding	209.507	-0.768297	Others
ENSMUSG00000002661	Alkbh7	protein_coding	98.7567	-0.91013	Others
ENSMUSG00000002668	Dennd1c	protein_coding	3.7423	-1.29433	Others
ENSMUSG00000002679	Med6	protein_coding	47.7564	-0.546691	Others
ENSMUSG00000002688	Prkd1	protein_coding	0.915007	3.18304	Others
ENSMUSG00000002699	Lcp2	protein_coding	1.98171	0.975361	Others
ENSMUSG00000002718	Cse1l	protein_coding	22.4309	-1.01713	Others
ENSMUSG00000002728	Naa20	protein_coding	168.172	-0.0789091	Others
ENSMUSG00000002731	Prkra	protein_coding	19.6846	-0.465567	Others
ENSMUSG00000002732	Fkbp7	protein_coding	66.7621	0.0739642	Others
ENSMUSG00000002733	Plekha3	protein_coding	9.20531	0.473065	Others
ENSMUSG00000002741	Ykt6	protein_coding	22.2354	-0.183083	Others
ENSMUSG00000002748	Baz1b	protein_coding	12.6534	0.914043	Others
ENSMUSG00000002763	Pex6	protein_coding	6.10248	1.20882	Others
ENSMUSG00000002767	Mrpl2	protein_coding	167.36	-0.725386	Others
ENSMUSG00000002768	Mea1	protein_coding	209.442	-0.0562836	Others
ENSMUSG00000002769	Gnmt	protein_coding	4.70578	-0.528586	Others
ENSMUSG00000002778	Kdelr1	protein_coding	16.5118	-1.22333	Others
ENSMUSG00000002781	Tmem143	protein_coding	9.94386	-0.995374	Others
ENSMUSG00000002797	Ggct	protein_coding	10.311	-2.31611	Others
ENSMUSG00000002799	Jag2	protein_coding	2.09032	2.80013	Others
ENSMUSG00000002803	Btbd6	protein_coding	13.8415	-1.1509	Others
ENSMUSG00000002804	Nudt14	protein_coding	45.4722	-0.82336	Others
ENSMUSG00000002808	Epdr1	protein_coding	77.8065	0.97801	Phd2ko_induced
ENSMUSG00000002812	Flii	protein_coding	39.9478	0.787332	Others
ENSMUSG00000002814	Top3a	protein_coding	4.90102	0.416198	Others
ENSMUSG00000002820	Atg4d	protein_coding	30.497	-0.160929	Others
ENSMUSG00000002825	Qtrt1	protein_coding	50.1217	0.21031	Others
ENSMUSG00000002831	Plin4	protein_coding	2.34484	-0.737263	Others
ENSMUSG00000002833	Hdgfl2	protein_coding	24.7738	0.362351	Others
ENSMUSG00000002835	Chaf1a	protein_coding	0.171299	2.1875	Others
ENSMUSG00000002844	Adprh	protein_coding	46.8941	-0.0504001	Others
ENSMUSG00000002845	Tmem39a	protein_coding	17.0829	0.1237	Others
ENSMUSG00000002846	Timmdc1	protein_coding	21.2929	0.228833	Others
ENSMUSG00000002847	Pla1a	protein_coding	8.50386	-5	Others
ENSMUSG00000002870	Mcm2	protein_coding	8.87499	-0.792335	Others
ENSMUSG00000002871	Tpra1	protein_coding	67.0165	-0.588801	Others
ENSMUSG00000002881	Nab1	protein_coding	8.54291	1.37528	Others
ENSMUSG00000002885	Adgre5	protein_coding	5.39832	2.19111	Others
ENSMUSG00000002897	Il17ra	protein_coding	3.84974	-0.902856	Others
ENSMUSG00000002900	Lamb1	protein_coding	12.7639	0.492679	Others
ENSMUSG00000002908	Kcnn1	protein_coding	4.06064	-2.25598	Others
ENSMUSG00000002910	Arrdc2	protein_coding	5.15656	-0.0926954	Others
ENSMUSG00000002930	Ppp1r17	protein_coding	66.2352	-0.56109	Others
ENSMUSG00000002944	Cd36	protein_coding	96.0304	-1.30227	Others
ENSMUSG00000002948	Map2k7	protein_coding	21.4229	-0.0744987	Others
ENSMUSG00000002949	Timm44	protein_coding	20.5864	0.197107	Others
ENSMUSG00000002957	Ap2a2	protein_coding	27.8793	0.472052	Others
ENSMUSG00000002963	Pnkp	protein_coding	28.2141	-0.357485	Others
ENSMUSG00000002968	Med25	protein_coding	21.709	0.239593	Others
ENSMUSG00000002980	Bcam	protein_coding	20.1584	2.03784	Others
ENSMUSG00000002981	Clptm1	protein_coding	162.836	-0.583086	Others
ENSMUSG00000002983	Relb	protein_coding	8.3069	0.859102	Others
ENSMUSG00000002984	Tomm40	protein_coding	125.052	-0.476163	Others
ENSMUSG00000002985	Apoe	protein_coding	2948.3	1.04118	Others
ENSMUSG00000002992	Apoc2	protein_coding	5.61669	-5	Others
ENSMUSG00000002996	Hbp1	protein_coding	113.945	0.0173515	Others
ENSMUSG00000002997	Prkar2b	protein_coding	22.4835	-2.18729	Others
ENSMUSG00000003031	Cdkn1b	protein_coding	6.69456	1.6395	Others
ENSMUSG00000003032	Klf4	protein_coding	2.49058	3.87345	Others
ENSMUSG00000003033	Ap1m1	protein_coding	68.1405	-0.0218043	Others
ENSMUSG00000003037	Rab8a	protein_coding	104.261	-0.26968	Others
ENSMUSG00000003038	Hmgn2	protein_coding	1107.03	-1.05229	Others
ENSMUSG00000003039	Fam32a	protein_coding	51.9604	-0.0419555	Others
ENSMUSG00000003062	Stard3nl	protein_coding	105.848	0.274554	Others
ENSMUSG00000003068	Stk11	protein_coding	16.9998	1.18527	Others
ENSMUSG00000003070	Efna2	protein_coding	7.32611	-0.509629	Others
ENSMUSG00000003072	Atp5d	protein_coding	279.626	-0.741737	Others
ENSMUSG00000003099	Ppp5c	protein_coding	59.7808	-0.150106	Others
ENSMUSG00000003119	Cdk12	protein_coding	4.03123	0.540726	Others
ENSMUSG00000003123	Lipe	protein_coding	26.7195	-0.891564	Others
ENSMUSG00000003131	Pafah1b2	protein_coding	101.782	-1.0472	Others
ENSMUSG00000003134	Tbc1d8	protein_coding	4.62735	0.279622	Others
ENSMUSG00000003135	Cnot11	protein_coding	1.83016	0.491801	Others
ENSMUSG00000003153	Slc2a3	protein_coding	36.0965	0.954215	Others
ENSMUSG00000003154	Foxj2	protein_coding	1.41795	2.22772	Others
ENSMUSG00000003161	Sri	protein_coding	372.943	0.199551	Others
ENSMUSG00000003166	Dgcr2	protein_coding	24.4217	-0.365654	Others
ENSMUSG00000003184	Irf3	protein_coding	69.9074	0.170058	Others
ENSMUSG00000003190	Bcl2l12	protein_coding	24.4464	0.0295607	Others
ENSMUSG00000003198	Zfp959	protein_coding	1.83626	1.12366	Others
ENSMUSG00000003199	Mpnd	protein_coding	8.81555	0.985075	Others
ENSMUSG00000003200	Sh3gl1	protein_coding	32.2612	0.317149	Others
ENSMUSG00000003206	Ebi3	protein_coding	1.44908	1.46517	Others
ENSMUSG00000003208	Yju2	protein_coding	10.5231	0.53493	Others
ENSMUSG00000003226	Ranbp2	protein_coding	5.17202	-0.00645686	Others
ENSMUSG00000003228	Grk5	protein_coding	4.17967	-0.514253	Others
ENSMUSG00000003233	Dvl3	protein_coding	21.2218	0.226932	Others
ENSMUSG00000003234	Abcf3	protein_coding	87.6503	-0.639241	Others
ENSMUSG00000003235	Eif2b5	protein_coding	48.4014	0.145973	Others
ENSMUSG00000003269	Cyth2	protein_coding	97.402	-0.160914	Others
ENSMUSG00000003271	Sult2b1	protein_coding	3.32783	-5	Others
ENSMUSG00000003273	Car11	protein_coding	52.0616	0.126781	Others
ENSMUSG00000003279	Dlgap1	protein_coding	17.3755	1.06729	Others
ENSMUSG00000003282	Plag1	protein_coding	0.237095	3.5509	Phd2ko_induced
ENSMUSG00000003283	Hck	protein_coding	6.39044	-0.742411	Others
ENSMUSG00000003299	Mrpl4	protein_coding	124.318	-1.0875	Others
ENSMUSG00000003308	Keap1	protein_coding	52.9245	-0.571	Others
ENSMUSG00000003316	Glg1	protein_coding	18.6351	1.06931	Others
ENSMUSG00000003344	Btbd2	protein_coding	7.23873	0.13758	Others
ENSMUSG00000003345	Csnk1g2	protein_coding	12.2857	0.832083	Others
ENSMUSG00000003346	Abhd17a	protein_coding	10.9471	0.371087	Others
ENSMUSG00000003348	Mob3a	protein_coding	30.9289	0.265018	Others
ENSMUSG00000003352	Cacnb3	protein_coding	28.1695	-0.165472	Others
ENSMUSG00000003354	Ccdc65	protein_coding	0	5	Others
ENSMUSG00000003355	Fkbp11	protein_coding	22.9898	-1.85186	Others
ENSMUSG00000003360	Ddx23	protein_coding	3.23015	0.739155	Others
ENSMUSG00000003363	Pld3	protein_coding	358.186	-1.29467	Others
ENSMUSG00000003378	Grik5	protein_coding	0.215107	5	Others
ENSMUSG00000003379	Cd79a	protein_coding	1.6456	-5	Others
ENSMUSG00000003380	Rabac1	protein_coding	636.291	-0.331242	Others
ENSMUSG00000003382	Etv3	protein_coding	5.46981	-0.0242286	Others
ENSMUSG00000003402	Prkcsh	protein_coding	50.4039	-0.392009	Others
ENSMUSG00000003410	Elavl3	protein_coding	2.23511	1.43006	Others
ENSMUSG00000003411	Rab3b	protein_coding	219.557	-0.651632	Others
ENSMUSG00000003418	St8sia6	protein_coding	0.519971	2.56322	Phd2ko_induced
ENSMUSG00000003420	Fcgrt	protein_coding	203.457	0.461914	Others
ENSMUSG00000003421	Nosip	protein_coding	124.29	0.233309	Others
ENSMUSG00000003423	Pih1d1	protein_coding	56.5025	0.0476655	Others
ENSMUSG00000003429	Rps11	protein_coding	915.73	-0.886087	Others
ENSMUSG00000003435	Supt5	protein_coding	81.0768	-0.874782	Others
ENSMUSG00000003436	Dll3	protein_coding	1.87458	0.0671269	Others
ENSMUSG00000003437	Paf1	protein_coding	50.6075	-0.209106	Others
ENSMUSG00000003438	Timm50	protein_coding	97.5897	-0.517788	Others
ENSMUSG00000003444	Med29	protein_coding	72.5499	-0.666165	Others
ENSMUSG00000003452	Bicd1	protein_coding	7.97793	0.23642	Others
ENSMUSG00000003458	Ncstn	protein_coding	133.375	0.163712	Others
ENSMUSG00000003464	Pex19	protein_coding	106.636	0.0688954	Others
ENSMUSG00000003469	Phyhip	protein_coding	4.10511	-1.49915	Others
ENSMUSG00000003477	Inmt	protein_coding	2.26799	5	Others
ENSMUSG00000003484	Cyp4f18	protein_coding	27.0043	-0.808407	Others
ENSMUSG00000003500	Impdh1	protein_coding	7.90898	1.35465	Others
ENSMUSG00000003518	Dusp3	protein_coding	270.744	0.893532	Others
ENSMUSG00000003526	Prodh	protein_coding	22.1435	-1.42148	Others
ENSMUSG00000003527	Ess2	protein_coding	10.8462	0.21104	Others
ENSMUSG00000003528	Slc25a1	protein_coding	112.471	-0.320469	Others
ENSMUSG00000003531	Dgcr6	protein_coding	184.028	-0.371001	Others
ENSMUSG00000003534	Ddr1	protein_coding	28.356	-0.335013	Others
ENSMUSG00000003541	Ier3	protein_coding	5.20162	0.968075	Others
ENSMUSG00000003546	Klc4	protein_coding	20.3038	-0.0210626	Others
ENSMUSG00000003549	Ercc1	protein_coding	74.8898	0.358327	Others
ENSMUSG00000003559	As3mt	protein_coding	81.9767	-1.62015	Others
ENSMUSG00000003573	Homer3	protein_coding	7.22807	0.705812	Others
ENSMUSG00000003575	Crtc1	protein_coding	5.19727	-0.00756683	Others
ENSMUSG00000003581	Rnf215	protein_coding	9.32668	0.903642	Others
ENSMUSG00000003585	Sec14l2	protein_coding	2.81056	-4.11233	Others
ENSMUSG00000003604	Aven	protein_coding	0.248064	2.35992	Others
ENSMUSG00000003617	Cp	protein_coding	22.7558	1.81836	Others
ENSMUSG00000003623	Crot	protein_coding	43.7363	-0.410933	Others
ENSMUSG00000003644	Rps6ka1	protein_coding	1.82536	0.279858	Others
ENSMUSG00000003657	Calb2	protein_coding	2.72659	-5	Others
ENSMUSG00000003660	Snrnp200	protein_coding	10.0057	-0.00918163	Others
ENSMUSG00000003662	Ciao1	protein_coding	40.8573	-0.529474	Others
ENSMUSG00000003680	Taf6l	protein_coding	6.63348	-0.932511	Others
ENSMUSG00000003721	Insig2	protein_coding	85.3804	-0.729096	Others
ENSMUSG00000003731	Kpna6	protein_coding	5.95643	-0.0630303	Others
ENSMUSG00000003746	Man1a	protein_coding	8.62332	-0.181626	Others
ENSMUSG00000003752	Itpkc	protein_coding	2.31233	0.632804	Others
ENSMUSG00000003762	Coq8b	protein_coding	22.5075	-0.577212	Others
ENSMUSG00000003778	Brd8	protein_coding	47.1885	0.419653	Others
ENSMUSG00000003779	Kif20a	protein_coding	0.665234	-0.297712	Others
ENSMUSG00000003808	Farsa	protein_coding	34.1609	-1.69789	Others
ENSMUSG00000003809	Gcdh	protein_coding	34.4907	-1.29779	Others
ENSMUSG00000003810	Mast2	protein_coding	2.79727	1.71931	Others
ENSMUSG00000003812	Dnase2a	protein_coding	16.1319	-0.780076	Others
ENSMUSG00000003813	Rad23a	protein_coding	158.116	-0.566603	Others
ENSMUSG00000003814	Calr	protein_coding	115.456	0.422031	Others
ENSMUSG00000003824	Syce2	protein_coding	14.0898	-0.329034	Others
ENSMUSG00000003847	Nfat5	protein_coding	8.63153	0.282236	Others
ENSMUSG00000003848	Nob1	protein_coding	18.8082	-0.810759	Others
ENSMUSG00000003849	Nqo1	protein_coding	5.77293	-0.220991	Others
ENSMUSG00000003863	Ppfia3	protein_coding	0.40567	1.75831	Others
ENSMUSG00000003865	Gys1	protein_coding	5.80344	0.348584	Others
ENSMUSG00000003868	Ruvbl2	protein_coding	48.796	0.0753492	Others
ENSMUSG00000003872	Lin7b	protein_coding	12.5863	0.207692	Others
ENSMUSG00000003873	Bax	protein_coding	310.71	-0.352604	Others
ENSMUSG00000003882	Il7r	protein_coding	0.684796	2.24804	Others
ENSMUSG00000003923	Tfam	protein_coding	18.2765	0.110398	Others
ENSMUSG00000003929	Zfp81	protein_coding	1.00369	1.54907	Others
ENSMUSG00000003948	Mmd	protein_coding	14.6455	-1.00262	Others
ENSMUSG00000003949	Hlf	protein_coding	11.1151	-0.545114	Others
ENSMUSG00000003955	Fam162a	protein_coding	306.137	0.538264	Phd2ko_induced
ENSMUSG00000003970	Rpl8	protein_coding	344.329	-0.21811	Others
ENSMUSG00000003992	Ssbp2	protein_coding	120.074	0.187663	Phd2ko_repressed
ENSMUSG00000004018	Fancl	protein_coding	7.44241	-0.440671	Others
ENSMUSG00000004031	Brinp2	protein_coding	1.80938	0.481335	Others
ENSMUSG00000004032	Gstm5	protein_coding	257.717	0.303935	Others
ENSMUSG00000004035	Gstm7	protein_coding	89.3587	-3.16198	Others
ENSMUSG00000004040	Stat3	protein_coding	54.8212	0.631406	Others
ENSMUSG00000004043	Stat5a	protein_coding	8.65374	-0.463532	Others
ENSMUSG00000004044	Cavin1	protein_coding	322.566	2.48794	Others
ENSMUSG00000004054	Map3k11	protein_coding	13.4527	-0.165592	Others
ENSMUSG00000004056	Akt2	protein_coding	61.4884	-0.662632	Others
ENSMUSG00000004069	Dnaja3	protein_coding	79.4182	-0.922807	Others
ENSMUSG00000004070	Hmox2	protein_coding	70.4186	0.275812	Others
ENSMUSG00000004071	Cdip1	protein_coding	82.0529	-0.699315	Others
ENSMUSG00000004085	Map3k20	protein_coding	5.36632	2.56086	Others
ENSMUSG00000004096	Cwc15	protein_coding	96.8641	-0.154696	Others
ENSMUSG00000004098	Col5a3	protein_coding	6.3087	0.547802	Others
ENSMUSG00000004099	Dnmt1	protein_coding	7.78344	0.386158	Others
ENSMUSG00000004100	Ppan	protein_coding	21.1497	-1.01169	Others
ENSMUSG00000004105	Angptl2	protein_coding	11.3281	1.25703	Others
ENSMUSG00000004113	Cacna1b	protein_coding	1.87089	1.01368	Others
ENSMUSG00000004127	Trmt10a	protein_coding	4.59694	0.0161085	Others
ENSMUSG00000004151	Etv1	protein_coding	18.8292	0.0482097	Others
ENSMUSG00000004187	Kifc2	protein_coding	6.03567	0.477218	Others
ENSMUSG00000004207	Psap	protein_coding	394.094	-1.36813	Others
ENSMUSG00000004221	Ikbkg	protein_coding	37.6101	-1.38367	Others
ENSMUSG00000004233	Wars2	protein_coding	5.53704	-0.419446	Others
ENSMUSG00000004263	Atn1	protein_coding	17.1881	-0.238456	Others
ENSMUSG00000004264	Phb2	protein_coding	129.408	-1.36162	Others
ENSMUSG00000004266	Ptpn6	protein_coding	8.72155	-0.135702	Others
ENSMUSG00000004267	Eno2	protein_coding	13.1202	0.988912	Others
ENSMUSG00000004268	Emg1	protein_coding	150.685	-0.1737	Others
ENSMUSG00000004270	Lpcat3	protein_coding	69.466	-1.47665	Others
ENSMUSG00000004285	Atp6v1f	protein_coding	889.016	-0.246758	Others
ENSMUSG00000004317	Clcn5	protein_coding	2.20665	-0.3357	Others
ENSMUSG00000004319	Clcn3	protein_coding	31.7102	-0.987866	Others
ENSMUSG00000004328	Hif3a	protein_coding	0.470075	0.0512042	Others
ENSMUSG00000004347	Pde1c	protein_coding	0.516491	2.94645	Others
ENSMUSG00000004356	Utp20	protein_coding	5.81273	-0.158056	Others
ENSMUSG00000004359	Spic	protein_coding	0.559406	0.319489	Others
ENSMUSG00000004360	9330159F19Rik	protein_coding	6.1951	1.52786	Others
ENSMUSG00000004364	Cul3	protein_coding	18.2077	-0.0455429	Others
ENSMUSG00000004383	Large1	protein_coding	4.43104	0.126934	Others
ENSMUSG00000004393	Ddx56	protein_coding	84.9909	-0.158398	Others
ENSMUSG00000004394	Tmed4	protein_coding	298.959	-0.600691	Others
ENSMUSG00000004446	Bid	protein_coding	12.3097	-0.327194	Others
ENSMUSG00000004451	Ralb	protein_coding	82.7005	-0.643942	Others
ENSMUSG00000004455	Ppp1cc	protein_coding	18.8863	0.947345	Others
ENSMUSG00000004460	Dnajb11	protein_coding	86.5878	0.0399865	Others
ENSMUSG00000004462	Tbccd1	protein_coding	19.5145	-0.411944	Others
ENSMUSG00000004473	Clec11a	protein_coding	5.81335	2.88331	Others
ENSMUSG00000004500	Zfp324	protein_coding	3.36075	-1.16589	Others
ENSMUSG00000004508	Gab2	protein_coding	5.56959	0.38852	Others
ENSMUSG00000004530	Coro1c	protein_coding	70.2594	-0.466425	Others
ENSMUSG00000004535	Tax1bp1	protein_coding	160.86	-0.313752	Others
ENSMUSG00000004558	Ndrg2	protein_coding	310.302	0.108609	Others
ENSMUSG00000004561	Mettl17	protein_coding	9.70657	-0.148204	Others
ENSMUSG00000004562	Arhgef40	protein_coding	18.6858	2.44566	Others
ENSMUSG00000004565	Pnpla6	protein_coding	13.8372	0.185586	Others
ENSMUSG00000004567	Mcoln1	protein_coding	54.2486	-0.120465	Others
ENSMUSG00000004568	Arhgef18	protein_coding	1.87924	1.45901	Others
ENSMUSG00000004591	Pkn2	protein_coding	7.75166	0.902672	Others
ENSMUSG00000004609	Cd33	protein_coding	2.87299	-0.81798	Others
ENSMUSG00000004610	Etfb	protein_coding	432.792	-0.561085	Others
ENSMUSG00000004612	Nkg7	protein_coding	24.2678	-2.83045	Others
ENSMUSG00000004626	Stxbp2	protein_coding	74.0313	-1.72474	Others
ENSMUSG00000004631	Sgce	protein_coding	158.852	0.475532	Others
ENSMUSG00000004633	Chn2	protein_coding	12.7244	-0.671183	Others
ENSMUSG00000004637	Wwox	protein_coding	26.0349	-0.855271	Others
ENSMUSG00000004642	Slbp	protein_coding	74.5155	-0.677669	Others
ENSMUSG00000004655	Aqp1	protein_coding	5.18097	4.83996	Others
ENSMUSG00000004661	Arid3b	protein_coding	1.08954	1.15349	Others
ENSMUSG00000004665	Cnn2	protein_coding	15.2187	1.40072	Others
ENSMUSG00000004667	Polr2e	protein_coding	142.545	-0.439999	Others
ENSMUSG00000004677	Myo9b	protein_coding	2.73217	1.25591	Others
ENSMUSG00000004698	Hdac9	protein_coding	0	5	Phd2ko_induced
ENSMUSG00000004707	Ly9	protein_coding	2.0638	-5	Others
ENSMUSG00000004709	Cd244a	protein_coding	1.33509	-0.673469	Others
ENSMUSG00000004730	Adgre1	protein_coding	10.4009	0.186598	Others
ENSMUSG00000004748	Mtfp1	protein_coding	34.54	-1.85685	Others
ENSMUSG00000004768	Rab23	protein_coding	10.8151	0.126162	Others
ENSMUSG00000004771	Rab11a	protein_coding	410.992	-0.640777	Others
ENSMUSG00000004788	Eif2b2	protein_coding	76.8095	-0.00760917	Others
ENSMUSG00000004789	Dlst	protein_coding	23.5712	0.207545	Others
ENSMUSG00000004791	Pgf	protein_coding	1.8719	5	Phd2ko_induced
ENSMUSG00000004798	Ulk2	protein_coding	4.29675	0.787003	Others
ENSMUSG00000004815	Dgkq	protein_coding	2.44555	0.170757	Others
ENSMUSG00000004837	Grap	protein_coding	9.85646	0.356555	Others
ENSMUSG00000004843	Chmp2b	protein_coding	77.3058	-0.296654	Others
ENSMUSG00000004846	Plod3	protein_coding	17.2602	0.46218	Others
ENSMUSG00000004849	Ap1s1	protein_coding	176.485	-0.839982	Others
ENSMUSG00000004864	Mapk13	protein_coding	129.795	-5	Others
ENSMUSG00000004865	Srpk1	protein_coding	23.5373	0.375118	Others
ENSMUSG00000004880	Lbr	protein_coding	16.7143	0.737793	Others
ENSMUSG00000004891	Nes	protein_coding	3.15561	1.56686	Others
ENSMUSG00000004892	Bcan	protein_coding	4.30878	-0.681588	Others
ENSMUSG00000004895	Prcc	protein_coding	10.6263	0.0797255	Others
ENSMUSG00000004896	Rrnad1	protein_coding	21.4996	0.0537892	Others
ENSMUSG00000004897	Hdgf	protein_coding	80.9766	-0.370076	Others
ENSMUSG00000004929	Thop1	protein_coding	17.3386	-0.197343	Others
ENSMUSG00000004931	Apba3	protein_coding	33.2276	-0.608529	Others
ENSMUSG00000004933	Matk	protein_coding	1.44408	-2.19696	Others
ENSMUSG00000004934	Pias4	protein_coding	25.2533	0.31752	Others
ENSMUSG00000004936	Map2k1	protein_coding	52.3963	-0.920012	Others
ENSMUSG00000004937	Sgta	protein_coding	152.386	-0.846802	Others
ENSMUSG00000004945	Tmem242	protein_coding	70.6861	-0.68692	Others
ENSMUSG00000004947	Dtx2	protein_coding	3.2422	0.799757	Others
ENSMUSG00000004951	Hspb1	protein_coding	277.947	-0.379665	Phd2ko_repressed
ENSMUSG00000004952	Rasa4	protein_coding	8.58265	0.913158	Others
ENSMUSG00000004961	Syt5	protein_coding	49.5731	-0.61577	Others
ENSMUSG00000004980	Hnrnpa2b1	protein_coding	466.846	-0.506331	Others
ENSMUSG00000004994	Ccdc130	protein_coding	18.1465	0.756557	Others
ENSMUSG00000004996	Mri1	protein_coding	26.6579	0.108063	Others
ENSMUSG00000005034	Prkacb	protein_coding	49.8835	-0.321532	Others
ENSMUSG00000005043	Sgsh	protein_coding	3.14145	-0.345142	Others
ENSMUSG00000005045	Chd5	protein_coding	9.54481	2.32276	Others
ENSMUSG00000005054	Cstb	protein_coding	913.673	-1.82464	Others
ENSMUSG00000005057	Sh2b2	protein_coding	1.67603	-0.990191	Others
ENSMUSG00000005069	Pex5	protein_coding	10.7588	0.436405	Others
ENSMUSG00000005078	Jkamp	protein_coding	194.828	-0.0422021	Others
ENSMUSG00000005087	Cd44	protein_coding	12.3923	0.574641	Others
ENSMUSG00000005102	Eif2ak4	protein_coding	4.32072	0.0687125	Others
ENSMUSG00000005103	Wdr1	protein_coding	75.1035	0.817533	Others
ENSMUSG00000005107	Slc2a9	protein_coding	1.73395	-5	Phd2ko_repressed
ENSMUSG00000005124	Ccn4	protein_coding	4.01559	0.46797	Others
ENSMUSG00000005125	Ndrg1	protein_coding	18.0636	2.57487	Others
ENSMUSG00000005131	4930550C14Rik	protein_coding	8.3085	-0.370633	Others
ENSMUSG00000005142	Man2b1	protein_coding	21.553	-0.111768	Others
ENSMUSG00000005148	Klf5	protein_coding	6.33026	2.99872	Others
ENSMUSG00000005150	Wdr83	protein_coding	67.4687	0.401362	Others
ENSMUSG00000005161	Prdx2	protein_coding	596.422	-1.07111	Others
ENSMUSG00000005198	Polr2a	protein_coding	7.11478	-0.0276121	Others
ENSMUSG00000005204	Senp3	protein_coding	30.8158	0.53963	Others
ENSMUSG00000005225	Plekha8	protein_coding	1.32374	0.293031	Others
ENSMUSG00000005233	Spc25	protein_coding	6.40585	-3.12998	Others
ENSMUSG00000005251	Ripk4	protein_coding	2.82498	-5	Phd2ko_repressed
ENSMUSG00000005262	Ufd1	protein_coding	133.479	-0.312914	Others
ENSMUSG00000005267	Zfp287	protein_coding	0.73975	3.22918	Others
ENSMUSG00000005268	Prlr	protein_coding	15.0655	-5	Others
ENSMUSG00000005299	Letm1	protein_coding	38.3694	-0.981908	Others
ENSMUSG00000005312	Ubqln1	protein_coding	86.5614	-0.316595	Others
ENSMUSG00000005320	Fgfr4	protein_coding	1.52121	0.198301	Others
ENSMUSG00000005338	Cadm3	protein_coding	0.818211	1.0112	Others
ENSMUSG00000005354	Txn2	protein_coding	589.435	-1.30375	Others
ENSMUSG00000005360	Slc1a3	protein_coding	0.233257	4.20603	Others
ENSMUSG00000005362	Crbn	protein_coding	57.3778	0.00142967	Others
ENSMUSG00000005370	Msh6	protein_coding	1.82045	0.621337	Others
ENSMUSG00000005371	Fbxo11	protein_coding	20.1802	-0.146629	Others
ENSMUSG00000005373	Mlxipl	protein_coding	2.28193	-2.14946	Others
ENSMUSG00000005374	Tbl2	protein_coding	6.22095	-0.962218	Others
ENSMUSG00000005378	Bud23	protein_coding	53.3285	-0.58474	Others
ENSMUSG00000005397	Nid1	protein_coding	7.98907	1.66599	Others
ENSMUSG00000005410	Mcm5	protein_coding	1.25862	0.416732	Others
ENSMUSG00000005413	Hmox1	protein_coding	39.9049	-4.83897	Others
ENSMUSG00000005417	Mprip	protein_coding	36.3583	1.11329	Others
ENSMUSG00000005442	Cic	protein_coding	12.9297	0.468941	Others
ENSMUSG00000005447	Pafah1b3	protein_coding	57.9772	-0.42143	Others
ENSMUSG00000005465	Il27ra	protein_coding	0.597132	1.16591	Others
ENSMUSG00000005469	Prkaca	protein_coding	30.7177	0.494447	Others
ENSMUSG00000005470	Asf1b	protein_coding	7.875	-0.40479	Others
ENSMUSG00000005481	Ddx39a	protein_coding	27.6523	0.590204	Others
ENSMUSG00000005483	Dnajb1	protein_coding	72.0248	-0.428164	Others
ENSMUSG00000005501	Usp40	protein_coding	4.33507	0.18903	Others
ENSMUSG00000005505	Kbtbd4	protein_coding	22.7988	-0.84719	Others
ENSMUSG00000005506	Celf1	protein_coding	16.0492	-0.20103	Others
ENSMUSG00000005510	Ndufs3	protein_coding	401.498	-0.995497	Others
ENSMUSG00000005514	Por	protein_coding	43.4877	-0.526338	Others
ENSMUSG00000005533	Igf1r	protein_coding	8.83505	0.239459	Others
ENSMUSG00000005534	Insr	protein_coding	5.41547	0.614816	Others
ENSMUSG00000005553	Atp4a	protein_coding	2.06946	-5	Others
ENSMUSG00000005566	Trim28	protein_coding	28.7672	1.48178	Others
ENSMUSG00000005575	Ube2m	protein_coding	25.7239	0.446357	Others
ENSMUSG00000005580	Adcy9	protein_coding	4.08793	0.664347	Others
ENSMUSG00000005583	Mef2c	protein_coding	13.0453	1.7305	Others
ENSMUSG00000005609	Ctr9	protein_coding	28.2228	-0.460892	Others
ENSMUSG00000005610	Eif4g2	protein_coding	241.538	-0.483639	Others
ENSMUSG00000005611	Irag1	protein_coding	1.52109	1.98363	Others
ENSMUSG00000005615	Pcyt1a	protein_coding	11.5448	-0.536168	Others
ENSMUSG00000005621	Zfp592	protein_coding	3.249	0.686012	Others
ENSMUSG00000005625	Psmd4	protein_coding	368.078	-0.739638	Others
ENSMUSG00000005640	Insrr	protein_coding	1.59077	-1.2715	Others
ENSMUSG00000005656	Snx6	protein_coding	165.293	-0.291849	Others
ENSMUSG00000005667	Mthfd2	protein_coding	30.4853	-0.476402	Others
ENSMUSG00000005672	Kit	protein_coding	2.07442	-0.405981	Others
ENSMUSG00000005674	Tomm40l	protein_coding	37.1385	-0.902932	Others
ENSMUSG00000005681	Apoa2	protein_coding	7.70124	3.42025	Others
ENSMUSG00000005682	Pan2	protein_coding	6.21333	0.677912	Others
ENSMUSG00000005683	Cs	protein_coding	54.6667	-0.197681	Others
ENSMUSG00000005686	Ampd3	protein_coding	40.0042	-1.08349	Others
ENSMUSG00000005687	Bcas2	protein_coding	192.031	-0.400672	Others
ENSMUSG00000005698	Ctcf	protein_coding	15.1132	0.690881	Others
ENSMUSG00000005699	Pard6a	protein_coding	19.7276	-0.0783866	Others
ENSMUSG00000005705	Agrp	protein_coding	20.4125	3.0045	Others
ENSMUSG00000005718	Tfap4	protein_coding	2.95941	1.13421	Others
ENSMUSG00000005732	Ranbp1	protein_coding	456.79	-0.318002	Others
ENSMUSG00000005774	Rfx5	protein_coding	15.4982	-0.796992	Others
ENSMUSG00000005779	Psmb4	protein_coding	211.006	-0.388325	Others
ENSMUSG00000005802	Slc30a4	protein_coding	3.72758	0.036705	Others
ENSMUSG00000005803	Sqor	protein_coding	21.8368	0.37292	Others
ENSMUSG00000005804	Bloc1s6	protein_coding	14.7829	-0.138899	Others
ENSMUSG00000005813	Metap1	protein_coding	18.66	-0.656539	Others
ENSMUSG00000005823	Gpr108	protein_coding	74.795	-0.885276	Others
ENSMUSG00000005836	Gata6	protein_coding	6.1435	-0.697815	Others
ENSMUSG00000005846	Rsl1d1	protein_coding	92.4099	-1.03698	Others
ENSMUSG00000005871	Apc	protein_coding	4.30216	1.734	Others
ENSMUSG00000005873	Reep5	protein_coding	307.109	-1.06303	Others
ENSMUSG00000005881	Ergic3	protein_coding	248.605	-0.676857	Others
ENSMUSG00000005882	Uqcc1	protein_coding	85.7221	-0.621632	Others
ENSMUSG00000005886	Ncoa2	protein_coding	2.57963	1.60567	Others
ENSMUSG00000005893	Nr2c2	protein_coding	4.03231	1.13625	Others
ENSMUSG00000005897	Nr2c1	protein_coding	3.86302	-0.29098	Others
ENSMUSG00000005899	Smpd4	protein_coding	4.81367	-0.195939	Others
ENSMUSG00000005907	Pex1	protein_coding	15.7447	-1.11127	Others
ENSMUSG00000005936	Kctd20	protein_coding	23.3964	0.138407	Others
ENSMUSG00000005949	Ctns	protein_coding	13.3925	1.97596	Others
ENSMUSG00000005951	Shpk	protein_coding	5.90778	1.97288	Others
ENSMUSG00000005958	Ephb3	protein_coding	0.884982	3.21154	Others
ENSMUSG00000005968	Tuft1	protein_coding	9.54695	-3.07441	Others
ENSMUSG00000005973	Rcn1	protein_coding	25.6931	1.02127	Others
ENSMUSG00000005981	Trap1	protein_coding	99.0166	-1.00279	Others
ENSMUSG00000005982	Naa60	protein_coding	19.286	0.283033	Others
ENSMUSG00000005983	1700037C18Rik	protein_coding	5.31912	-0.87227	Others
ENSMUSG00000005986	Ankrd13d	protein_coding	6.96537	-0.0973691	Others
ENSMUSG00000006005	Tpr	protein_coding	48.1154	0.543981	Others
ENSMUSG00000006010	Odr4	protein_coding	53.3893	-0.249442	Others
ENSMUSG00000006014	Prg4	protein_coding	0.643513	0.834801	Others
ENSMUSG00000006019	Dhx34	protein_coding	1.85132	-0.0590432	Others
ENSMUSG00000006021	Kptn	protein_coding	26.0586	-0.520086	Others
ENSMUSG00000006024	Napa	protein_coding	171.271	-0.423167	Others
ENSMUSG00000006050	Sra1	protein_coding	277.896	-0.54635	Others
ENSMUSG00000006057	Atp5g1	protein_coding	958.5	-0.621022	Others
ENSMUSG00000006058	Snf8	protein_coding	14.1348	0.190714	Others
ENSMUSG00000006095	Tbcb	protein_coding	309.697	0.118672	Others
ENSMUSG00000006127	Inpp5k	protein_coding	30.3173	0.243943	Others
ENSMUSG00000006134	Crkl	protein_coding	7.84354	0.284656	Others
ENSMUSG00000006154	Eps8l1	protein_coding	3.69606	1.3895	Others
ENSMUSG00000006169	Clint1	protein_coding	11.9358	0.463322	Others
ENSMUSG00000006191	Cdkal1	protein_coding	9.15878	0.489107	Others
ENSMUSG00000006205	Htra1	protein_coding	22.1257	1.83618	Others
ENSMUSG00000006215	Zbtb17	protein_coding	7.37063	0.326107	Others
ENSMUSG00000006218	Fam131c	protein_coding	6.40195	-2.7529	Others
ENSMUSG00000006219	Fblim1	protein_coding	9.04147	-0.462251	Others
ENSMUSG00000006221	Hspb7	protein_coding	1.31898	1.85101	Others
ENSMUSG00000006235	Epor	protein_coding	4.51108	-5	Others
ENSMUSG00000006241	Ccdc159	protein_coding	6.93364	-0.390165	Others
ENSMUSG00000006262	Mob1b	protein_coding	2.90826	-0.669958	Others
ENSMUSG00000006273	Atp6v1b2	protein_coding	541.123	-0.480352	Others
ENSMUSG00000006276	Eps15l1	protein_coding	13.7022	0.60563	Others
ENSMUSG00000006281	Tep1	protein_coding	13.94	0.0321957	Others
ENSMUSG00000006288	Ttc5	protein_coding	60.7514	-0.0722701	Others
ENSMUSG00000006289	Osgep	protein_coding	77.2609	-0.733785	Others
ENSMUSG00000006299	Aamp	protein_coding	300.645	-0.207192	Others
ENSMUSG00000006301	Tmbim1	protein_coding	52.0366	0.6142	Others
ENSMUSG00000006304	Arpc2	protein_coding	322.685	0.0458238	Others
ENSMUSG00000006307	Kmt2b	protein_coding	2.85371	1.57207	Others
ENSMUSG00000006315	Tmem147	protein_coding	493.317	-1.16639	Others
ENSMUSG00000006333	Rps9	protein_coding	779.436	-0.631381	Others
ENSMUSG00000006335	Tfpt	protein_coding	49.2739	0.162228	Others
ENSMUSG00000006342	Susd2	protein_coding	11.604	0.140253	Others
ENSMUSG00000006344	Ggt5	protein_coding	12.5662	-1.05129	Others
ENSMUSG00000006356	Crip2	protein_coding	176.749	2.61716	Others
ENSMUSG00000006360	Crip1	protein_coding	268.505	2.94988	Others
ENSMUSG00000006362	Cbfa2t3	protein_coding	8.60954	0.949156	Others
ENSMUSG00000006369	Fbln1	protein_coding	4.62452	2.22533	Others
ENSMUSG00000006373	Pgrmc1	protein_coding	359.089	-1.88908	Others
ENSMUSG00000006378	Gcat	protein_coding	46.6147	-1.75213	Others
ENSMUSG00000006386	Tek	protein_coding	26.494	0.525309	Others
ENSMUSG00000006390	Elovl1	protein_coding	86.1714	-0.0908066	Others
ENSMUSG00000006392	Med8	protein_coding	57.9983	-0.458484	Others
ENSMUSG00000006395	Hyi	protein_coding	35.9314	0.677984	Others
ENSMUSG00000006398	Cdc20	protein_coding	3.16116	0.168821	Others
ENSMUSG00000006403	Adamts4	protein_coding	0.408931	0.212701	Others
ENSMUSG00000006412	Pfdn2	protein_coding	104.394	-0.687342	Others
ENSMUSG00000006418	Rnf114	protein_coding	73.6208	-0.659643	Others
ENSMUSG00000006423	Steep1	protein_coding	24.2375	-0.511562	Others
ENSMUSG00000006435	Neurl1a	protein_coding	11.1664	-1.09465	Others
ENSMUSG00000006442	Srm	protein_coding	120.859	-0.947491	Others
ENSMUSG00000006445	Epha2	protein_coding	2.11701	0.197083	Others
ENSMUSG00000006456	Rbm14	protein_coding	9.37228	-0.76046	Others
ENSMUSG00000006457	Actn3	protein_coding	1.19695	0.0907583	Others
ENSMUSG00000006463	Zdhhc24	protein_coding	28.2403	-1.24195	Others
ENSMUSG00000006464	Bbs1	protein_coding	1.60858	-0.0382339	Others
ENSMUSG00000006471	Ndor1	protein_coding	5.08973	0.881596	Others
ENSMUSG00000006476	Nsmf	protein_coding	21.2977	0.391555	Others
ENSMUSG00000006494	Pdk1	protein_coding	8.86576	0.0418417	Others
ENSMUSG00000006498	Ptbp1	protein_coding	26.8831	0.0248537	Others
ENSMUSG00000006517	Mvd	protein_coding	13.9255	-0.0128537	Others
ENSMUSG00000006519	Cyba	protein_coding	222.406	0.495353	Others
ENSMUSG00000006526	Stimate	protein_coding	10.8334	0.451063	Others
ENSMUSG00000006527	Sfmbt1	protein_coding	5.14058	-0.180386	Others
ENSMUSG00000006546	Cryba2	protein_coding	8.92912	-5	Others
ENSMUSG00000006575	Rundc3a	protein_coding	17.8507	1.18271	Others
ENSMUSG00000006576	Slc4a3	protein_coding	13.493	-0.406972	Others
ENSMUSG00000006585	Cdt1	protein_coding	2.42482	1.67133	Others
ENSMUSG00000006586	Runx1t1	protein_coding	1.8188	4.564	Others
ENSMUSG00000006589	Aprt	protein_coding	248.963	-1.15441	Others
ENSMUSG00000006599	Gtf2h1	protein_coding	11.5471	0.309578	Others
ENSMUSG00000006611	Hfe	protein_coding	48.4245	-0.573275	Others
ENSMUSG00000006641	Slc5a6	protein_coding	17.5745	-1.18649	Others
ENSMUSG00000006651	Aplp1	protein_coding	50.8679	-0.0445139	Others
ENSMUSG00000006673	Qrich1	protein_coding	101.496	-0.734622	Others
ENSMUSG00000006675	P4htm	protein_coding	23.6797	0.69563	Others
ENSMUSG00000006676	Usp19	protein_coding	29.1253	-0.35092	Others
ENSMUSG00000006678	Pola1	protein_coding	0.911397	1.2805	Others
ENSMUSG00000006699	Cdc42	protein_coding	323.987	-0.371327	Others
ENSMUSG00000006705	Pknox1	protein_coding	12.0128	-0.809039	Others
ENSMUSG00000006711	D130043K22Rik	protein_coding	0.733852	-0.327561	Others
ENSMUSG00000006715	Gmnn	protein_coding	13.0162	-0.808126	Others
ENSMUSG00000006717	Acot13	protein_coding	203.876	-0.363949	Others
ENSMUSG00000006720	Zfp184	protein_coding	4.05936	-0.807002	Others
ENSMUSG00000006728	Cdk4	protein_coding	159.301	-0.8358	Others
ENSMUSG00000006731	B4galnt1	protein_coding	27.2709	-2.30539	Others
ENSMUSG00000006732	Mettl1	protein_coding	30.5565	-0.664623	Others
ENSMUSG00000006736	Tspan31	protein_coding	265.013	-0.67133	Others
ENSMUSG00000006740	Kif5b	protein_coding	113.055	0.117183	Others
ENSMUSG00000006763	Saal1	protein_coding	4.2352	0.0963991	Others
ENSMUSG00000006782	Cnp	protein_coding	27.2946	1.62965	Others
ENSMUSG00000006784	Odad4	protein_coding	2.96697	-5	Others
ENSMUSG00000006800	Sulf2	protein_coding	15.6987	0.805559	Others
ENSMUSG00000006818	Sod2	protein_coding	183.804	-1.64515	Others
ENSMUSG00000006850	Tmco6	protein_coding	10.1244	0.422998	Others
ENSMUSG00000006906	Stambp	protein_coding	21.5957	0.201585	Others
ENSMUSG00000006920	Ezh1	protein_coding	19.3012	0.600088	Others
ENSMUSG00000006930	Hap1	protein_coding	65.1944	-0.901578	Others
ENSMUSG00000006931	P3h4	protein_coding	33.8344	-1.05671	Others
ENSMUSG00000006932	Ctnnb1	protein_coding	80.6178	1.33686	Others
ENSMUSG00000006941	Eif1b	protein_coding	97.2012	-0.236745	Others
ENSMUSG00000006958	Chrd	protein_coding	1.85751	1.14892	Others
ENSMUSG00000006998	Psmd2	protein_coding	187.12	0.0350138	Others
ENSMUSG00000007021	Syngr3	protein_coding	41.9843	1.29709	Others
ENSMUSG00000007029	Vars	protein_coding	16.5414	-0.50588	Others
ENSMUSG00000007033	Hspa1l	protein_coding	0.568233	-0.168938	Others
ENSMUSG00000007034	Slc44a4	protein_coding	1.87525	-5	Others
ENSMUSG00000007036	Abhd16a	protein_coding	147.703	-0.348882	Others
ENSMUSG00000007038	Neu1	protein_coding	18.6148	-0.484389	Others
ENSMUSG00000007039	Ddah2	protein_coding	12.0679	2.8008	Others
ENSMUSG00000007041	Clic1	protein_coding	274.002	0.0111317	Others
ENSMUSG00000007050	Lsm2	protein_coding	35.4701	-0.460671	Others
ENSMUSG00000007080	Pole	protein_coding	0	5	Others
ENSMUSG00000007097	Atp1a2	protein_coding	8.61886	3.63944	Others
ENSMUSG00000007107	Atp1a4	protein_coding	3.01003	-5	Others
ENSMUSG00000007207	Stx1a	protein_coding	7.03148	1.13719	Others
ENSMUSG00000007216	Zfp775	protein_coding	2.61098	0.74933	Others
ENSMUSG00000007338	Mrpl49	protein_coding	58.1333	-0.30409	Others
ENSMUSG00000007379	Dennd2c	protein_coding	1.06005	-5	Others
ENSMUSG00000007411	Mark3	protein_coding	13.1914	1.08455	Others
ENSMUSG00000007415	Gatad1	protein_coding	59.4923	0.838458	Others
ENSMUSG00000007440	Pcdha10	protein_coding	3.60246	-1.27899	Others
ENSMUSG00000007458	M6pr	protein_coding	169.326	-0.726037	Others
ENSMUSG00000007476	Lrrc8a	protein_coding	80.1753	1.88574	Others
ENSMUSG00000007564	Ppp2r1a	protein_coding	101.372	0.468298	Others
ENSMUSG00000007570	Fance	protein_coding	4.87267	1.13198	Others
ENSMUSG00000007589	Tinf2	protein_coding	6.62185	0.449382	Phd2ko_induced
ENSMUSG00000007603	Dus3l	protein_coding	25.8352	0.0684449	Others
ENSMUSG00000007610	Gtpbp3	protein_coding	6.65845	-0.0263814	Others
ENSMUSG00000007613	Tgfbr1	protein_coding	13.9421	-0.423526	Others
ENSMUSG00000007617	Homer1	protein_coding	1.39342	0.828517	Others
ENSMUSG00000007646	Rad51c	protein_coding	2.26775	-1.58922	Others
ENSMUSG00000007655	Cav1	protein_coding	13.1956	3.23848	Others
ENSMUSG00000007656	Arpp19	protein_coding	621.928	-1.01852	Others
ENSMUSG00000007659	Bcl2l1	protein_coding	116.949	0.614664	Others
ENSMUSG00000007670	Khsrp	protein_coding	5.60281	0.849867	Others
ENSMUSG00000007721	Ccdc124	protein_coding	116.412	-0.0258101	Others
ENSMUSG00000007739	Cct4	protein_coding	113.577	-0.568207	Others
ENSMUSG00000007777	0610009B22Rik	protein_coding	321.77	-1.48122	Others
ENSMUSG00000007783	Cpt1c	protein_coding	50.6879	-0.00235967	Others
ENSMUSG00000007805	Twist2	protein_coding	0	5	Others
ENSMUSG00000007812	Zfp655	protein_coding	21.277	-0.223385	Others
ENSMUSG00000007815	Rhoa	protein_coding	77.8849	-0.110132	Others
ENSMUSG00000007817	Zmiz1	protein_coding	18.0872	-0.0181715	Others
ENSMUSG00000007827	Ankrd26	protein_coding	4.16763	0.578431	Others
ENSMUSG00000007833	Aldh16a1	protein_coding	6.51496	0.390555	Others
ENSMUSG00000007836	Hnrnpa0	protein_coding	19.8829	0.373062	Others
ENSMUSG00000007837	Prrg2	protein_coding	12.0477	0.536464	Others
ENSMUSG00000007850	Hnrnph1	protein_coding	72.9589	1.26826	Others
ENSMUSG00000007867	Ift43	protein_coding	69.7953	0.58064	Others
ENSMUSG00000007872	Id3	protein_coding	222.713	1.60413	Others
ENSMUSG00000007877	Tcap	protein_coding	3.53176	3.27646	Others
ENSMUSG00000007880	Arid1a	protein_coding	12.3068	0.965007	Others
ENSMUSG00000007891	Ctsd	protein_coding	398.172	-0.72023	Others
ENSMUSG00000007892	Rplp1	protein_coding	889.975	-0.678147	Others
ENSMUSG00000007908	Hmgcll1	protein_coding	4.07067	0.209468	Others
ENSMUSG00000007944	Ttc9b	protein_coding	1.16685	2.92495	Others
ENSMUSG00000007946	Phox2a	protein_coding	6.77283	1.19383	Others
ENSMUSG00000007950	Abhd8	protein_coding	107.514	-1.49464	Others
ENSMUSG00000007987	Ift22	protein_coding	23.3994	0.45356	Others
ENSMUSG00000007989	Fzd3	protein_coding	1.22766	1.71129	Others
ENSMUSG00000008028	1700008O03Rik	protein_coding	1.18641	1.09959	Others
ENSMUSG00000008035	Mid1ip1	protein_coding	151.263	-0.447754	Others
ENSMUSG00000008036	Ap2s1	protein_coding	203.713	0.203067	Others
ENSMUSG00000008090	Fgfrl1	protein_coding	0.98728	3.30976	Others
ENSMUSG00000008136	Fhl2	protein_coding	30.6407	-1.35563	Others
ENSMUSG00000008140	Emc10	protein_coding	121.013	0.126075	Others
ENSMUSG00000008153	Clstn3	protein_coding	22.4206	-1.68402	Others
ENSMUSG00000008167	Fbxw9	protein_coding	6.99258	0.785608	Others
ENSMUSG00000008200	Fnbp4	protein_coding	21.1672	0.87451	Others
ENSMUSG00000008206	Cers4	protein_coding	36.6974	0.729645	Others
ENSMUSG00000008226	Scrn3	protein_coding	18.678	0.13847	Others
ENSMUSG00000008301	Phax	protein_coding	62.7984	0.129558	Others
ENSMUSG00000008305	Tle1	protein_coding	24.4632	-0.618839	Others
ENSMUSG00000008318	Relt	protein_coding	2.25331	0.371679	Others
ENSMUSG00000008333	Snrpb2	protein_coding	43.3403	-0.377727	Others
ENSMUSG00000008348	Ubc	protein_coding	849.516	-0.547994	Others
ENSMUSG00000008373	Prpf31	protein_coding	54.0542	-0.399391	Others
ENSMUSG00000008384	Sertad1	protein_coding	5.04678	0.79633	Others
ENSMUSG00000008393	Carhsp1	protein_coding	115.129	0.659279	Others
ENSMUSG00000008398	Elk3	protein_coding	8.37653	1.11301	Others
ENSMUSG00000008429	Herpud2	protein_coding	14.3393	1.00841	Others
ENSMUSG00000008435	Rdh13	protein_coding	17.0255	1.04528	Others
ENSMUSG00000008450	Nutf2	protein_coding	68.9325	-0.766374	Others
ENSMUSG00000008475	Arpc5	protein_coding	332.473	0.462967	Others
ENSMUSG00000008496	Pou2f2	protein_coding	3.06477	0.089788	Others
ENSMUSG00000008540	Mgst1	protein_coding	1446.39	-3.23054	Others
ENSMUSG00000008575	Nfib	protein_coding	25.094	1.23923	Others
ENSMUSG00000008604	Ubqln4	protein_coding	11.5718	0.0782075	Others
ENSMUSG00000008658	Rbfox1	protein_coding	3.52753	2.87869	Others
ENSMUSG00000008668	Rps18	protein_coding	1293.04	-1.05196	Others
ENSMUSG00000008682	Rpl10	protein_coding	469.579	-0.987436	Others
ENSMUSG00000008683	Rps15a	protein_coding	300.52	-1.48166	Others
ENSMUSG00000008690	Ncaph2	protein_coding	41.0895	0.0166133	Others
ENSMUSG00000008730	Hipk1	protein_coding	13.9409	0.56254	Others
ENSMUSG00000008734	Gprc5b	protein_coding	14.0433	0.0622345	Others
ENSMUSG00000008763	Man1a2	protein_coding	20.1661	0.0389679	Others
ENSMUSG00000008822	Acyp1	protein_coding	126.645	-0.731817	Others
ENSMUSG00000008855	Hdac5	protein_coding	24.9566	0.920565	Others
ENSMUSG00000008859	Rala	protein_coding	75.5962	-0.205442	Others
ENSMUSG00000008892	Vdac3	protein_coding	409.984	-0.558586	Others
ENSMUSG00000008932	Slc1a7	protein_coding	0	5	Others
ENSMUSG00000008958	Vps72	protein_coding	64.7693	-0.336988	Others
ENSMUSG00000008976	Gabpa	protein_coding	6.05346	1.31278	Others
ENSMUSG00000008999	Bmp7	protein_coding	28.4526	-0.165747	Others
ENSMUSG00000009013	Dynll1	protein_coding	253.104	-0.213501	Others
ENSMUSG00000009030	Pdcl	protein_coding	30.866	-0.306456	Others
ENSMUSG00000009035	Tmem184b	protein_coding	21.1686	-0.120371	Others
ENSMUSG00000009070	Rsph14	protein_coding	2.26727	1.34751	Others
ENSMUSG00000009073	Nf2	protein_coding	14.585	0.0414481	Others
ENSMUSG00000009075	Cabp7	protein_coding	1.42071	-1.33626	Others
ENSMUSG00000009076	Zmat5	protein_coding	283.526	-0.377644	Others
ENSMUSG00000009079	Ewsr1	protein_coding	229.448	0.32504	Others
ENSMUSG00000009090	Ap1b1	protein_coding	19.2149	-0.402949	Others
ENSMUSG00000009108	Gnat2	protein_coding	6.06556	-1.22585	Others
ENSMUSG00000009112	Bcl2l13	protein_coding	7.66196	0.0703986	Others
ENSMUSG00000009145	Dqx1	protein_coding	3.27537	-0.278806	Others
ENSMUSG00000009185	Ccl8	protein_coding	10.5458	2.50268	Others
ENSMUSG00000009207	Lnpk	protein_coding	10.4935	0.481971	Others
ENSMUSG00000009216	Fam163b	protein_coding	2.81209	-0.589936	Others
ENSMUSG00000009281	Rarres2	protein_coding	164.991	3.10021	Others
ENSMUSG00000009291	Pttg1ip	protein_coding	195.931	-0.566004	Others
ENSMUSG00000009292	Trpm2	protein_coding	7.07794	-1.43866	Others
ENSMUSG00000009293	Ube2g2	protein_coding	93.9584	-0.447278	Others
ENSMUSG00000009378	Slc16a12	protein_coding	0.697171	-5	Others
ENSMUSG00000009394	Syn2	protein_coding	30.3876	0.787666	Others
ENSMUSG00000009406	Elk1	protein_coding	2.17032	1.11082	Others
ENSMUSG00000009418	Nav1	protein_coding	6.8984	1.15093	Others
ENSMUSG00000009470	Tnpo1	protein_coding	8.86722	0.201578	Others
ENSMUSG00000009535	Rnmt	protein_coding	29.7202	-0.74573	Others
ENSMUSG00000009545	Kcnq1	protein_coding	4.14756	-1.88491	Others
ENSMUSG00000009549	Srp14	protein_coding	824.072	-0.847437	Others
ENSMUSG00000009555	Cdk9	protein_coding	6.48466	1.72545	Others
ENSMUSG00000009563	Tor2a	protein_coding	55.6001	-0.0825209	Others
ENSMUSG00000009566	Fpgs	protein_coding	6.191	-0.553252	Others
ENSMUSG00000009569	Mrtfb	protein_coding	11.8937	0.86637	Others
ENSMUSG00000009575	Cbx5	protein_coding	35.7323	-0.428684	Others
ENSMUSG00000009585	Apobec3	protein_coding	13.8863	0.147986	Others
ENSMUSG00000009614	Sardh	protein_coding	2.7189	1.92584	Others
ENSMUSG00000009621	Vav2	protein_coding	5.53094	-0.428639	Others
ENSMUSG00000009630	Ppp2cb	protein_coding	11.6074	0.364213	Others
ENSMUSG00000009633	G0s2	protein_coding	72.5013	0.49589	Others
ENSMUSG00000009640	Dmap1	protein_coding	21.6751	0.0256268	Others
ENSMUSG00000009647	Mcu	protein_coding	9.12701	-0.921829	Others
ENSMUSG00000009654	Oit3	protein_coding	3.46689	-1.64359	Others
ENSMUSG00000009681	Bcr	protein_coding	4.79389	0.8498	Others
ENSMUSG00000009687	Fxyd5	protein_coding	79.0338	1.28606	Phd2ko_induced
ENSMUSG00000009731	Kcnd1	protein_coding	0.819419	0.843318	Others
ENSMUSG00000009733	Tfcp2	protein_coding	10.3373	-0.0743253	Others
ENSMUSG00000009739	Pou6f1	protein_coding	2.45767	1.60636	Others
ENSMUSG00000009741	Ubp1	protein_coding	7.01783	1.67545	Others
ENSMUSG00000009772	Nuak2	protein_coding	1.74068	-0.255764	Others
ENSMUSG00000009828	Cilk1	protein_coding	6.80765	0.20428	Others
ENSMUSG00000009863	Sdhb	protein_coding	984.165	-0.752892	Others
ENSMUSG00000009876	Cox4i2	protein_coding	44.3674	3.87968	Phd2ko_induced
ENSMUSG00000009894	Snap47	protein_coding	163.582	-0.714374	Others
ENSMUSG00000009905	Kdsr	protein_coding	14.8988	-0.6726	Others
ENSMUSG00000009907	Vps4b	protein_coding	46.7626	-0.348468	Others
ENSMUSG00000009927	Rps25	protein_coding	1238.56	-0.80028	Others
ENSMUSG00000009995	Tafazzin	protein_coding	79.1818	-0.599095	Others
ENSMUSG00000010025	Aldh3a2	protein_coding	29.5026	-0.349364	Others
ENSMUSG00000010045	Tmem115	protein_coding	27.9917	-0.107766	Others
ENSMUSG00000010047	Hyal2	protein_coding	56.5785	-0.0939244	Others
ENSMUSG00000010048	Ifrd2	protein_coding	15.297	-0.489638	Others
ENSMUSG00000010051	Hyal1	protein_coding	5.03482	1.81137	Others
ENSMUSG00000010054	Tusc2	protein_coding	78.1068	-0.631672	Others
ENSMUSG00000010057	Nprl2	protein_coding	33.6781	-0.577531	Others
ENSMUSG00000010066	Cacna2d2	protein_coding	0.341109	3.43658	Others
ENSMUSG00000010067	Rassf1	protein_coding	26.7968	0.416146	Others
ENSMUSG00000010080	Epn3	protein_coding	3.43861	-5	Others
ENSMUSG00000010086	Rnf112	protein_coding	3.96577	-0.328727	Others
ENSMUSG00000010095	Slc3a2	protein_coding	208.01	-0.507564	Others
ENSMUSG00000010097	Nxf1	protein_coding	78.2853	-0.217002	Others
ENSMUSG00000010110	Stx5a	protein_coding	81.0013	-0.653674	Others
ENSMUSG00000010142	Tnfrsf13b	protein_coding	3.23246	0.843895	Others
ENSMUSG00000010154	Spire2	protein_coding	0.545364	3.67959	Others
ENSMUSG00000010175	Prox1	protein_coding	9.08803	-1.963	Others
ENSMUSG00000010205	Raver1	protein_coding	17.6353	-3.76007	Others
ENSMUSG00000010277	2610507B11Rik	protein_coding	8.15033	0.592859	Others
ENSMUSG00000010290	AI597479	protein_coding	9.11469	0.411169	Others
ENSMUSG00000010307	Tmem86a	protein_coding	46.7033	-1.02271	Others
ENSMUSG00000010358	Ifi35	protein_coding	143.299	0.238599	Others
ENSMUSG00000010362	Rdm1	protein_coding	70.7549	-0.245542	Others
ENSMUSG00000010376	Nedd8	protein_coding	857.257	-0.336822	Others
ENSMUSG00000010392	Gosr1	protein_coding	31.223	-0.553531	Others
ENSMUSG00000010406	Mrpl52	protein_coding	148.451	-0.573189	Others
ENSMUSG00000010453	Kansl3	protein_coding	16.6952	-0.527074	Others
ENSMUSG00000010461	Eya4	protein_coding	1.77444	-1.00706	Others
ENSMUSG00000010505	Myt1	protein_coding	4.79127	-0.233536	Others
ENSMUSG00000010517	Faf1	protein_coding	15.8436	0.145818	Others
ENSMUSG00000010538	Tsacc	protein_coding	5.4801	0.609488	Others
ENSMUSG00000010554	Mettl16	protein_coding	25.182	-0.968611	Others
ENSMUSG00000010592	Dazl	protein_coding	0.845074	0.34117	Others
ENSMUSG00000010607	Pigyl	protein_coding	201.436	-0.681221	Others
ENSMUSG00000010608	Rbm25	protein_coding	70.7234	0.382052	Others
ENSMUSG00000010609	Psen2	protein_coding	28.2279	0.266271	Others
ENSMUSG00000010660	Plcd1	protein_coding	2.89889	1.71302	Others
ENSMUSG00000010663	Fads1	protein_coding	277.827	-1.71261	Phd2ko_repressed
ENSMUSG00000010721	Lmbr1	protein_coding	4.86717	-0.544425	Others
ENSMUSG00000010751	Tnfrsf22	protein_coding	0.189998	2.737	Others
ENSMUSG00000010755	Cars	protein_coding	22.0738	0.231576	Others
ENSMUSG00000010830	Kdelr3	protein_coding	13.6952	1.47663	Others
ENSMUSG00000010911	Apip	protein_coding	104.467	-1.03669	Others
ENSMUSG00000010914	Pdhx	protein_coding	44.5091	-1.47929	Others
ENSMUSG00000010936	Vac14	protein_coding	1.64646	1.14826	Others
ENSMUSG00000011096	Akt1s1	protein_coding	105.311	-0.661516	Others
ENSMUSG00000011114	Tbrg1	protein_coding	77.3159	0.0429755	Others
ENSMUSG00000011148	Adssl1	protein_coding	31.2238	-1.01007	Others
ENSMUSG00000011158	Brf1	protein_coding	23.8251	0.640856	Others
ENSMUSG00000011171	Vipr2	protein_coding	1.49958	0.775764	Others
ENSMUSG00000011179	Odc1	protein_coding	33.1024	-0.586519	Others
ENSMUSG00000011254	Thg1l	protein_coding	17.6371	-0.313174	Others
ENSMUSG00000011256	Adam19	protein_coding	1.05971	2.51525	Others
ENSMUSG00000011257	Pabpc4	protein_coding	16.7581	-0.389541	Others
ENSMUSG00000011263	Exoc3l2	protein_coding	7.60307	0.284135	Others
ENSMUSG00000011305	Plin5	protein_coding	183.911	-5	Phd2ko_repressed
ENSMUSG00000011306	Sugp1	protein_coding	34.5311	-0.00724356	Others
ENSMUSG00000011382	Dhdh	protein_coding	32.4149	-0.582555	Others
ENSMUSG00000011427	Zfp790	protein_coding	10.6311	0.200901	Others
ENSMUSG00000011589	Fsd1	protein_coding	16.1502	0.694844	Others
ENSMUSG00000011658	Fuz	protein_coding	37.1995	-0.449234	Others
ENSMUSG00000011751	Sptbn4	protein_coding	0.620504	0.602135	Others
ENSMUSG00000011752	Pgam1	protein_coding	430.693	-1.00234	Others
ENSMUSG00000011831	Evi5	protein_coding	13.8199	0.34499	Phd2ko_induced
ENSMUSG00000011832	Evi5l	protein_coding	16.2238	-0.708763	Others
ENSMUSG00000011837	Snapc2	protein_coding	28.3077	0.145772	Others
ENSMUSG00000011877	Git1	protein_coding	4.48865	2.07625	Others
ENSMUSG00000011884	Gltp	protein_coding	78.6979	-0.108198	Others
ENSMUSG00000011958	Bnip2	protein_coding	95.1531	-0.333273	Others
ENSMUSG00000011960	Ccnt1	protein_coding	22.72	-0.449538	Others
ENSMUSG00000012017	Scarf2	protein_coding	1.68254	2.91516	Others
ENSMUSG00000012076	Brms1l	protein_coding	33.2556	-0.748388	Others
ENSMUSG00000012114	Med15	protein_coding	15.0698	0.00281908	Others
ENSMUSG00000012117	Dhdds	protein_coding	32.9163	-0.31369	Others
ENSMUSG00000012126	Ubxn11	protein_coding	16.5527	0.0518466	Others
ENSMUSG00000012296	Tjap1	protein_coding	16.1138	-0.553216	Others
ENSMUSG00000012405	Rpl15	protein_coding	418.801	-0.582733	Others
ENSMUSG00000012422	Tmem167	protein_coding	29.018	-0.975027	Others
ENSMUSG00000012428	Steap4	protein_coding	4.00591	3.65526	Others
ENSMUSG00000012429	Mplkip	protein_coding	6.17279	0.421462	Others
ENSMUSG00000012443	Kif11	protein_coding	0.370003	1.63386	Others
ENSMUSG00000012483	Rpa3	protein_coding	79.0371	-0.135721	Others
ENSMUSG00000012519	Mlkl	protein_coding	6.59101	-0.528777	Others
ENSMUSG00000012520	Phox2b	protein_coding	204.652	0.0608966	Phd2ko_repressed
ENSMUSG00000012535	Tnpo3	protein_coding	18.7559	0.43194	Others
ENSMUSG00000012609	Ttll5	protein_coding	7.04529	0.711043	Others
ENSMUSG00000012640	Zfp715	protein_coding	11.0367	0.339615	Others
ENSMUSG00000012848	Rps5	protein_coding	693.508	-0.53213	Others
ENSMUSG00000013033	Adgrl1	protein_coding	18.8487	-0.105074	Others
ENSMUSG00000013076	Amotl1	protein_coding	7.96554	1.87583	Others
ENSMUSG00000013083	2200002J24Rik	protein_coding	20.4322	-5	Others
ENSMUSG00000013089	Etv5	protein_coding	7.53133	-0.845987	Others
ENSMUSG00000013150	Gfod2	protein_coding	10.8101	-0.186362	Others
ENSMUSG00000013155	Enkd1	protein_coding	5.92485	-0.0966552	Others
ENSMUSG00000013160	Atp6v0d1	protein_coding	234.188	-0.172279	Others
ENSMUSG00000013236	Ptprs	protein_coding	10.4287	1.10847	Others
ENSMUSG00000013275	Slc41a1	protein_coding	4.85908	0.5512	Others
ENSMUSG00000013367	Iglon5	protein_coding	1.32611	-2.55586	Others
ENSMUSG00000013419	Zfp651	protein_coding	3.26905	1.11815	Others
ENSMUSG00000013465	Nelfb	protein_coding	63.4206	-0.0393106	Others
ENSMUSG00000013483	Card14	protein_coding	0.838301	-5	Others
ENSMUSG00000013495	Tmem175	protein_coding	46.1462	-0.465771	Others
ENSMUSG00000013523	Bcas1	protein_coding	1.95982	2.96905	Others
ENSMUSG00000013539	Tango2	protein_coding	104.648	-0.461117	Others
ENSMUSG00000013584	Aldh1a2	protein_coding	0.201868	1.39144	Others
ENSMUSG00000013593	Ndufs2	protein_coding	526.084	-1.42157	Others
ENSMUSG00000013622	Atraid	protein_coding	512.582	-0.544474	Others
ENSMUSG00000013629	Cad	protein_coding	3.83456	-0.377672	Others
ENSMUSG00000013646	Sh3bp5l	protein_coding	17.8558	0.00242423	Others
ENSMUSG00000013662	Atad1	protein_coding	45.0109	-0.147749	Others
ENSMUSG00000013663	Pten	protein_coding	2.92878	1.01138	Others
ENSMUSG00000013698	Pea15a	protein_coding	187.989	1.52828	Others
ENSMUSG00000013701	Timm23	protein_coding	327.559	-0.858067	Others
ENSMUSG00000013707	Tnfaip8l2	protein_coding	4.8957	-0.17656	Others
ENSMUSG00000013736	Trnt1	protein_coding	66.038	-0.575472	Others
ENSMUSG00000013766	Ly6g6e	protein_coding	0	5	Others
ENSMUSG00000013787	Ehmt2	protein_coding	15.5777	1.12937	Others
ENSMUSG00000013822	Elof1	protein_coding	317.224	-0.203478	Others
ENSMUSG00000013833	Med16	protein_coding	15.9014	-0.0539198	Others
ENSMUSG00000013846	St3gal1	protein_coding	0.991919	2.02329	Others
ENSMUSG00000013858	Tmem259	protein_coding	10.1904	0.379639	Others
ENSMUSG00000013878	Rnf170	protein_coding	10.311	-0.797223	Others
ENSMUSG00000013921	Clip3	protein_coding	19.442	0.428286	Others
ENSMUSG00000013973	Dedd	protein_coding	35.1919	0.208154	Others
ENSMUSG00000013997	Nit1	protein_coding	38.709	-0.410827	Others
ENSMUSG00000014030	Pax5	protein_coding	1.01275	-5	Others
ENSMUSG00000014039	Prdm15	protein_coding	3.56753	1.83523	Others
ENSMUSG00000014074	Rnf168	protein_coding	15.7879	-0.681952	Others
ENSMUSG00000014075	Dynlt2b	protein_coding	20.8634	-0.334862	Others
ENSMUSG00000014077	Chp1	protein_coding	62.6852	-0.981703	Others
ENSMUSG00000014158	Trpv4	protein_coding	0.757409	3.11644	Others
ENSMUSG00000014164	Klhl3	protein_coding	7.50063	1.27074	Others
ENSMUSG00000014177	Tvp23b	protein_coding	147.057	-1.26226	Others
ENSMUSG00000014195	Dnajc7	protein_coding	103.903	0.152687	Others
ENSMUSG00000014226	Cacybp	protein_coding	126.404	-0.767917	Others
ENSMUSG00000014232	Cluap1	protein_coding	14.7075	0.227755	Others
ENSMUSG00000014243	Zswim7	protein_coding	30.1861	-0.0427827	Others
ENSMUSG00000014245	Pigl	protein_coding	6.54855	-2.02515	Others
ENSMUSG00000014294	Ndufa2	protein_coding	966.892	-0.220727	Others
ENSMUSG00000014301	Pam16	protein_coding	52.2394	-0.478917	Others
ENSMUSG00000014303	Glis2	protein_coding	1.26284	2.20858	Others
ENSMUSG00000014313	Cox6c	protein_coding	1461.93	-0.742035	Others
ENSMUSG00000014329	Bicc1	protein_coding	2.8593	1.86009	Others
ENSMUSG00000014349	Ube2z	protein_coding	4.01463	2.39534	Others
ENSMUSG00000014353	Tmem87b	protein_coding	18.4813	-0.0649529	Others
ENSMUSG00000014355	Anapc1	protein_coding	12.2389	0.00841561	Others
ENSMUSG00000014361	Mertk	protein_coding	2.16375	2.00846	Others
ENSMUSG00000014402	Tsg101	protein_coding	129.931	-0.623487	Others
ENSMUSG00000014418	Hps5	protein_coding	8.12509	0.558285	Others
ENSMUSG00000014426	Map3k4	protein_coding	5.43706	1.0204	Others
ENSMUSG00000014444	Piezo1	protein_coding	0.753239	3.79268	Others
ENSMUSG00000014470	Rnf166	protein_coding	29.2251	-0.413331	Others
ENSMUSG00000014496	Ankrd28	protein_coding	0.637348	3.39407	Others
ENSMUSG00000014503	Pkd2l2	protein_coding	2.87773	-0.672259	Others
ENSMUSG00000014504	Srp19	protein_coding	125.111	-0.81785	Others
ENSMUSG00000014547	Wdfy2	protein_coding	2.3308	1.36206	Others
ENSMUSG00000014550	Rbsn	protein_coding	16.4168	-0.888515	Others
ENSMUSG00000014551	Mrps25	protein_coding	46.315	-0.506074	Others
ENSMUSG00000014554	Dguok	protein_coding	95.4558	-0.802903	Others
ENSMUSG00000014592	Camta1	protein_coding	63.4162	0.153533	Others
ENSMUSG00000014599	Csf1	protein_coding	12.4387	0.890043	Others
ENSMUSG00000014601	Strip1	protein_coding	32.4494	-0.133238	Others
ENSMUSG00000014602	Kif1a	protein_coding	19.5462	1.38559	Others
ENSMUSG00000014606	Slc25a11	protein_coding	64.2077	-0.10724	Others
ENSMUSG00000014633	Cmc2	protein_coding	88.1355	-0.959822	Others
ENSMUSG00000014668	Chfr	protein_coding	23.8337	0.154613	Others
ENSMUSG00000014748	Tex261	protein_coding	130.143	-0.693884	Others
ENSMUSG00000014763	Fam120b	protein_coding	31.4045	-0.702406	Others
ENSMUSG00000014767	Tbp	protein_coding	23.4841	-0.268993	Others
ENSMUSG00000014769	Psmb1	protein_coding	299.23	-0.380243	Others
ENSMUSG00000014771	Pdcd2	protein_coding	34.1743	-0.643301	Others
ENSMUSG00000014773	Dll1	protein_coding	1.1275	2.22208	Others
ENSMUSG00000014776	Nol3	protein_coding	6.29828	0.467001	Others
ENSMUSG00000014778	Fhod1	protein_coding	1.62997	1.28498	Others
ENSMUSG00000014782	Plekhg4	protein_coding	0.767896	0.413523	Others
ENSMUSG00000014791	Elmo3	protein_coding	2.59641	-0.873511	Others
ENSMUSG00000014813	Stc1	protein_coding	1.03929	1.90159	Others
ENSMUSG00000014837	4931428F04Rik	protein_coding	1.6994	-1.15076	Others
ENSMUSG00000014846	Tppp3	protein_coding	75.6419	2.2248	Others
ENSMUSG00000014850	Msh3	protein_coding	9.86826	-0.2953	Others
ENSMUSG00000014856	Tmem208	protein_coding	180.35	-0.500823	Others
ENSMUSG00000014859	E2f4	protein_coding	13.2262	0.358212	Others
ENSMUSG00000014867	Surf4	protein_coding	217.205	-0.985371	Others
ENSMUSG00000014873	Surf2	protein_coding	44.236	0.134189	Others
ENSMUSG00000014905	Dnajb9	protein_coding	74.8806	-0.831688	Others
ENSMUSG00000014907	Naf1	protein_coding	3.72592	-0.334025	Others
ENSMUSG00000014932	Yes1	protein_coding	11.4855	-0.593373	Others
ENSMUSG00000014956	Ppp1cb	protein_coding	77.6362	0.433388	Others
ENSMUSG00000014959	Gorasp2	protein_coding	126.477	-0.717418	Others
ENSMUSG00000014980	Tsen15	protein_coding	58.4335	-0.36039	Others
ENSMUSG00000015002	Efr3a	protein_coding	40.9889	-0.0978478	Others
ENSMUSG00000015013	Trappc2l	protein_coding	215.803	-0.633125	Others
ENSMUSG00000015016	Acsf3	protein_coding	4.14628	-2.14467	Others
ENSMUSG00000015023	Ddx19a	protein_coding	5.15196	-0.292058	Others
ENSMUSG00000015027	Galns	protein_coding	8.19002	-0.1297	Others
ENSMUSG00000015053	Gata2	protein_coding	63.2441	-2.13358	Others
ENSMUSG00000015083	C8g	protein_coding	1.58516	1.4571	Others
ENSMUSG00000015085	Entpd2	protein_coding	1.92551	4.95429	Others
ENSMUSG00000015087	Rabl6	protein_coding	23.0514	0.375762	Others
ENSMUSG00000015090	Ptgds	protein_coding	28.3022	-0.389536	Others
ENSMUSG00000015092	Edf1	protein_coding	512.055	-0.193159	Others
ENSMUSG00000015094	Npdc1	protein_coding	136.759	0.0328733	Others
ENSMUSG00000015095	Fbxw5	protein_coding	74.4286	-0.34463	Others
ENSMUSG00000015112	Slc25a13	protein_coding	7.2766	-0.773328	Others
ENSMUSG00000015120	Ube2i	protein_coding	370.486	-0.326347	Others
ENSMUSG00000015126	Tsr3	protein_coding	70.8154	-0.647768	Others
ENSMUSG00000015127	Unkl	protein_coding	10.2473	-0.300016	Others
ENSMUSG00000015133	Lrrk1	protein_coding	3.03164	2.1481	Others
ENSMUSG00000015134	Aldh1a3	protein_coding	31.1518	-2.20892	Phd2ko_repressed
ENSMUSG00000015143	Actn1	protein_coding	12.8508	1.56974	Others
ENSMUSG00000015149	Sirt2	protein_coding	105.51	0.279932	Others
ENSMUSG00000015165	Hnrnpl	protein_coding	35.0676	1.04377	Others
ENSMUSG00000015176	Nolc1	protein_coding	14.4349	0.587542	Others
ENSMUSG00000015189	Casd1	protein_coding	7.73477	0.853054	Others
ENSMUSG00000015202	Cnksr3	protein_coding	2.12572	0.86211	Others
ENSMUSG00000015214	Mtmr1	protein_coding	6.80827	-0.651205	Others
ENSMUSG00000015217	Hmgb3	protein_coding	154.987	-1.46944	Others
ENSMUSG00000015222	Map2	protein_coding	13.341	1.10484	Others
ENSMUSG00000015224	Cyp2j9	protein_coding	5.31059	3.8483	Others
ENSMUSG00000015243	Abca1	protein_coding	5.95598	-0.118741	Others
ENSMUSG00000015247	Nipsnap3b	protein_coding	60.8576	-0.842452	Others
ENSMUSG00000015289	Lage3	protein_coding	86.3449	-0.367371	Others
ENSMUSG00000015290	Ubl4a	protein_coding	55.0996	-0.837817	Others
ENSMUSG00000015291	Gdi1	protein_coding	346.545	0.259017	Others
ENSMUSG00000015305	Sash1	protein_coding	1.45622	1.33614	Others
ENSMUSG00000015312	Gadd45b	protein_coding	16.297	-2.09602	Others
ENSMUSG00000015335	Zdhhc12	protein_coding	20.8235	-0.356267	Others
ENSMUSG00000015337	Endog	protein_coding	24.544	-0.625697	Others
ENSMUSG00000015340	Cybb	protein_coding	18.0868	-1.02061	Others
ENSMUSG00000015341	Golga7	protein_coding	144.894	-0.314154	Others
ENSMUSG00000015342	Xk	protein_coding	1.01975	0.227566	Others
ENSMUSG00000015355	Cd48	protein_coding	11.8403	-0.648817	Others
ENSMUSG00000015357	Clpx	protein_coding	62.1589	-1.12001	Others
ENSMUSG00000015363	Trabd	protein_coding	11.5543	0.502976	Others
ENSMUSG00000015377	Dennd6b	protein_coding	8.15851	-1.45866	Others
ENSMUSG00000015396	Cd83	protein_coding	18.6118	-0.805179	Others
ENSMUSG00000015405	Ace2	protein_coding	14.766	-3.33771	Others
ENSMUSG00000015437	Gzmb	protein_coding	1.93106	-5	Others
ENSMUSG00000015451	C4a	lncRNA	269.534	-5	Others
ENSMUSG00000015452	Ager	protein_coding	0.560993	2.47221	Others
ENSMUSG00000015461	Atf6b	protein_coding	26.342	-0.259318	Others
ENSMUSG00000015467	Egfl8	protein_coding	4.66384	4.87952	Others
ENSMUSG00000015468	Notch4	protein_coding	1.82757	1.39145	Others
ENSMUSG00000015474	Ppt2	protein_coding	39.6056	-0.483856	Others
ENSMUSG00000015476	Prrt1	protein_coding	19.9212	0.423702	Others
ENSMUSG00000015478	Rnf5	protein_coding	187.638	-0.38307	Others
ENSMUSG00000015484	Fam163a	protein_coding	35.8696	-0.438846	Others
ENSMUSG00000015488	Cacfd1	protein_coding	35.2762	-0.170153	Others
ENSMUSG00000015501	Hivep2	protein_coding	1.63934	0.415514	Others
ENSMUSG00000015522	Arnt	protein_coding	15.2816	0.134236	Others
ENSMUSG00000015533	Itga2	protein_coding	2.16739	0.978165	Others
ENSMUSG00000015536	Mocs2	protein_coding	134.119	-0.914458	Others
ENSMUSG00000015542	Nat9	protein_coding	32.403	0.207541	Others
ENSMUSG00000015568	Lpl	protein_coding	19.1614	-0.417984	Others
ENSMUSG00000015575	Atp6v0e	protein_coding	1042.71	-0.838215	Others
ENSMUSG00000015597	Zfp318	protein_coding	0.904601	1.29597	Others
ENSMUSG00000015605	Srf	protein_coding	1.33672	0.20331	Others
ENSMUSG00000015619	Gata3	protein_coding	404.6	-4.03801	Others
ENSMUSG00000015647	Lama5	protein_coding	5.33327	1.61225	Others
ENSMUSG00000015652	Steap1	protein_coding	13.0259	0.20985	Others
ENSMUSG00000015653	Steap2	protein_coding	5.68343	0.640018	Others
ENSMUSG00000015656	Hspa8	protein_coding	1896.07	-0.783132	Phd2ko_repressed
ENSMUSG00000015659	Serac1	protein_coding	2.46963	-2.63443	Others
ENSMUSG00000015668	Pdzd11	protein_coding	85.8475	-0.545827	Others
ENSMUSG00000015671	Psma2	protein_coding	124.183	-0.765301	Others
ENSMUSG00000015672	Mrpl32	protein_coding	70.4995	-1.04548	Others
ENSMUSG00000015697	Setdb1	protein_coding	2.53372	0.915654	Others
ENSMUSG00000015702	Anxa9	protein_coding	2.7436	-1.28143	Others
ENSMUSG00000015709	Arnt2	protein_coding	17.6706	0.242195	Others
ENSMUSG00000015711	Prune1	protein_coding	11.9986	-0.256257	Others
ENSMUSG00000015714	Cers2	protein_coding	193.391	-0.944209	Others
ENSMUSG00000015733	Capza2	protein_coding	216.542	-0.5238	Others
ENSMUSG00000015745	Plekho1	protein_coding	11.1468	2.53399	Others
ENSMUSG00000015747	Vps45	protein_coding	83.2276	-0.491029	Others
ENSMUSG00000015748	Prpf3	protein_coding	10.4133	1.00954	Others
ENSMUSG00000015749	Anp32e	protein_coding	73.4968	-0.144781	Others
ENSMUSG00000015750	Aph1a	protein_coding	38.9513	-0.977509	Others
ENSMUSG00000015755	Tab2	protein_coding	6.11215	1.07907	Others
ENSMUSG00000015757	Ppil4	protein_coding	22.6531	0.309145	Others
ENSMUSG00000015759	Cnih1	protein_coding	79.3339	-1.12784	Others
ENSMUSG00000015766	Eps8	protein_coding	4.2353	0.00470812	Others
ENSMUSG00000015776	Med22	protein_coding	20.098	-0.462399	Others
ENSMUSG00000015790	Surf1	protein_coding	127.851	-0.211265	Others
ENSMUSG00000015804	Med28	protein_coding	888.603	-0.583091	Others
ENSMUSG00000015806	Qdpr	protein_coding	493.467	-1.46055	Others
ENSMUSG00000015829	Tnr	protein_coding	0.829593	-5	Others
ENSMUSG00000015837	Sqstm1	protein_coding	474.17	-1.08805	Others
ENSMUSG00000015839	Nfe2l2	protein_coding	36.344	-0.0201649	Others
ENSMUSG00000015843	Rxrg	protein_coding	2.39845	4.90376	Others
ENSMUSG00000015846	Rxra	protein_coding	2.10296	2.57984	Others
ENSMUSG00000015850	Adamtsl4	protein_coding	3.18816	1.27259	Others
ENSMUSG00000015852	Fcrls	protein_coding	1.57011	2.2604	Others
ENSMUSG00000015869	Prpsap1	protein_coding	81.3587	-0.0830999	Others
ENSMUSG00000015879	Fam184b	protein_coding	0.490219	0.066731	Others
ENSMUSG00000015882	Lcorl	protein_coding	13.0678	0.0590107	Others
ENSMUSG00000015889	Lta4h	protein_coding	53.8478	0.0538164	Others
ENSMUSG00000015932	Dstn	protein_coding	185.695	0.600933	Others
ENSMUSG00000015937	Macroh2a1	protein_coding	36.9628	0.64491	Others
ENSMUSG00000015942	Gtf2ird2	protein_coding	3.52749	1.12225	Others
ENSMUSG00000015943	Bola1	protein_coding	179.233	0.20037	Others
ENSMUSG00000015944	Castor2	protein_coding	7.9761	0.333916	Others
ENSMUSG00000015947	Fcgr1	protein_coding	4.10422	-1.4748	Others
ENSMUSG00000015950	Ncf1	protein_coding	1.29415	0.675897	Others
ENSMUSG00000015961	Adss	protein_coding	27.8924	0.00505161	Others
ENSMUSG00000015966	Il17rb	protein_coding	4.35227	-1.25398	Others
ENSMUSG00000015968	Cacna1d	protein_coding	7.30939	0.682504	Others
ENSMUSG00000015970	Chdh	protein_coding	2.11683	-4.7132	Others
ENSMUSG00000015971	Actr8	protein_coding	50.5083	-0.510951	Others
ENSMUSG00000015980	Lrrc27	protein_coding	15.6269	-1.20327	Others
ENSMUSG00000015994	Fnta	protein_coding	260.852	-0.292184	Others
ENSMUSG00000016018	Mtrex	protein_coding	27.8315	0.236559	Others
ENSMUSG00000016024	Lbp	protein_coding	5.67481	0.142134	Others
ENSMUSG00000016087	Fli1	protein_coding	16.5613	1.10336	Others
ENSMUSG00000016128	Stard13	protein_coding	7.08663	2.27804	Others
ENSMUSG00000016179	Camk1g	protein_coding	0.320136	3.37518	Others
ENSMUSG00000016181	Utp25	protein_coding	2.1677	0.0532386	Others
ENSMUSG00000016194	Hsd11b1	protein_coding	336.936	-2.00551	Others
ENSMUSG00000016200	Syt14	protein_coding	1.0121	-0.162628	Others
ENSMUSG00000016206	H2-M3	protein_coding	35.8165	-0.734365	Others
ENSMUSG00000016239	Lonrf3	protein_coding	0.383449	1.82213	Others
ENSMUSG00000016252	Atp5e	protein_coding	1420.9	-0.568958	Others
ENSMUSG00000016253	Nelfcd	protein_coding	59.4195	1.59385	Others
ENSMUSG00000016256	Ctsz	protein_coding	220.196	0.315342	Others
ENSMUSG00000016257	Prelid3b	protein_coding	131.513	-1.20899	Others
ENSMUSG00000016262	Sertad4	protein_coding	4.83447	0.373597	Others
ENSMUSG00000016283	H2-M2	protein_coding	3.90849	-5	Others
ENSMUSG00000016308	Ube2a	protein_coding	66.1595	-1.14645	Others
ENSMUSG00000016319	Slc25a5	protein_coding	1124.13	-0.30104	Others
ENSMUSG00000016344	Ppdpf	protein_coding	200.764	-0.282052	Others
ENSMUSG00000016346	Kcnq2	protein_coding	1.65068	0.978022	Others
ENSMUSG00000016349	Eef1a2	protein_coding	0.973422	-1.26623	Others
ENSMUSG00000016356	Col20a1	protein_coding	2.25381	2.55836	Others
ENSMUSG00000016382	Pls3	protein_coding	76.7753	1.89449	Others
ENSMUSG00000016386	Mpped2	protein_coding	21.2996	-4.77885	Others
ENSMUSG00000016409	Nkap	protein_coding	10.9336	-0.129737	Others
ENSMUSG00000016427	Ndufa1	protein_coding	1199.72	-0.836513	Others
ENSMUSG00000016477	E2f3	protein_coding	1.15678	-1.44441	Others
ENSMUSG00000016481	Cr1l	protein_coding	117.165	-0.149527	Others
ENSMUSG00000016487	Ppfibp1	protein_coding	20.6602	0.406399	Others
ENSMUSG00000016493	Cd46	protein_coding	0.026079	5	Others
ENSMUSG00000016494	Cd34	protein_coding	41.0029	1.97258	Phd2ko_induced
ENSMUSG00000016495	Plgrkt	protein_coding	43.5151	-0.369094	Others
ENSMUSG00000016496	Cd274	protein_coding	7.44608	-1.43947	Others
ENSMUSG00000016503	Gtf3a	protein_coding	39.8487	-0.457019	Others
ENSMUSG00000016510	Mtif3	protein_coding	55.5063	-0.784938	Others
ENSMUSG00000016520	Lnx2	protein_coding	3.73876	0.843289	Others
ENSMUSG00000016526	Dyrk3	protein_coding	5.12244	-1.28668	Others
ENSMUSG00000016528	Mapkapk2	protein_coding	9.60452	0.742768	Others
ENSMUSG00000016534	Lamp2	protein_coding	209.616	-1.39328	Others
ENSMUSG00000016541	Atxn10	protein_coding	115.306	-0.352361	Others
ENSMUSG00000016552	Foxred2	protein_coding	3.15711	-0.872716	Others
ENSMUSG00000016554	Eif3d	protein_coding	44.4941	-0.696452	Others
ENSMUSG00000016559	H3f3b	protein_coding	1527.46	0.621569	Others
ENSMUSG00000016619	Nup50	protein_coding	12.0718	-0.454855	Others
ENSMUSG00000016637	Ift27	protein_coding	100.653	0.00982438	Others
ENSMUSG00000016664	Pacsin2	protein_coding	50.6229	0.340615	Others
ENSMUSG00000016756	Cmah	protein_coding	0.022507	5	Others
ENSMUSG00000016757	Ttll12	protein_coding	15.5869	-1.1203	Others
ENSMUSG00000016758	Bik	protein_coding	1.93121	1.36973	Others
ENSMUSG00000016763	Scube1	protein_coding	2.99702	1.26477	Others
ENSMUSG00000016831	Tox4	protein_coding	26.2928	-0.423749	Others
ENSMUSG00000016833	Mrps18c	protein_coding	316.637	-0.407453	Others
ENSMUSG00000016918	Sulf1	protein_coding	1.25339	3.85909	Others
ENSMUSG00000016921	Srsf6	protein_coding	47.2007	-0.277337	Others
ENSMUSG00000016933	Plcg1	protein_coding	6.81433	0.937721	Others
ENSMUSG00000016940	Kctd2	protein_coding	8.00114	0.336124	Others
ENSMUSG00000016946	Kctd5	protein_coding	21.9619	0.801321	Others
ENSMUSG00000016984	Etaa1	protein_coding	3.03124	-0.280174	Others
ENSMUSG00000016995	Matn4	protein_coding	3.36948	3.49206	Others
ENSMUSG00000017009	Sdc4	protein_coding	144.401	1.35688	Others
ENSMUSG00000017057	Il13ra1	protein_coding	6.68092	1.48867	Others
ENSMUSG00000017119	Nbr1	protein_coding	32.2519	0.373218	Others
ENSMUSG00000017132	Cyth1	protein_coding	13.5726	-0.354	Others
ENSMUSG00000017144	Rnd3	protein_coding	14.1973	2.17926	Others
ENSMUSG00000017167	Cntnap1	protein_coding	2.30714	0.336577	Others
ENSMUSG00000017176	Nt5c3b	protein_coding	83.46	-0.620537	Others
ENSMUSG00000017188	Coa3	protein_coding	555.289	-0.0188778	Others
ENSMUSG00000017210	Med24	protein_coding	11.9718	0.169835	Others
ENSMUSG00000017221	Psmd3	protein_coding	39.4804	0.0415178	Others
ENSMUSG00000017264	Exosc10	protein_coding	19.9884	1.2131	Others
ENSMUSG00000017286	Glod4	protein_coding	142.735	-1.68191	Others
ENSMUSG00000017288	Vps53	protein_coding	47.25	-0.968241	Others
ENSMUSG00000017291	Taok1	protein_coding	19.3564	0.927569	Others
ENSMUSG00000017299	Dnttip1	protein_coding	2.82357	0.846741	Others
ENSMUSG00000017307	Acot8	protein_coding	29.6208	-1.48797	Others
ENSMUSG00000017309	Cd300lg	protein_coding	17.1211	0.748362	Others
ENSMUSG00000017314	Mpp2	protein_coding	3.76467	-0.118613	Others
ENSMUSG00000017344	Vtn	protein_coding	5.71244	-0.946932	Others
ENSMUSG00000017376	Nlk	protein_coding	8.15464	1.72776	Others
ENSMUSG00000017386	Traf4	protein_coding	1.23195	2.10814	Others
ENSMUSG00000017390	Aldoc	protein_coding	40.6794	0.856111	Others
ENSMUSG00000017400	Stac2	protein_coding	9.67051	-4.91852	Others
ENSMUSG00000017404	Rpl19	protein_coding	662.148	-0.477316	Others
ENSMUSG00000017405	Nek8	protein_coding	8.16254	0.166667	Others
ENSMUSG00000017412	Cacnb4	protein_coding	1.37309	0.555632	Others
ENSMUSG00000017417	Plxdc1	protein_coding	1.04595	2.48033	Others
ENSMUSG00000017418	Arl5b	protein_coding	5.50007	1.20685	Others
ENSMUSG00000017421	Zfp207	protein_coding	101.737	0.330431	Others
ENSMUSG00000017428	Psmd11	protein_coding	181.743	-0.496079	Others
ENSMUSG00000017446	C1qtnf1	protein_coding	3.64805	1.33212	Others
ENSMUSG00000017453	Pipox	protein_coding	0.667924	3.335	Others
ENSMUSG00000017466	Timp2	protein_coding	16.7126	2.26923	Others
ENSMUSG00000017478	Zc3h18	protein_coding	4.65142	0.74406	Others
ENSMUSG00000017485	Top2b	protein_coding	9.86313	0.704098	Others
ENSMUSG00000017491	Rarb	protein_coding	11.2965	-0.861157	Others
ENSMUSG00000017493	Igfbp4	protein_coding	17.4634	4.26578	Others
ENSMUSG00000017499	Cdc6	protein_coding	0.990716	0.656057	Others
ENSMUSG00000017548	Suz12	protein_coding	4.41499	0.751092	Others
ENSMUSG00000017550	Atad5	protein_coding	0.883197	1.03105	Others
ENSMUSG00000017561	Crlf3	protein_coding	17.5538	-0.137174	Others
ENSMUSG00000017607	Tns4	protein_coding	0.24977	2.61813	Others
ENSMUSG00000017615	Tnfaip1	protein_coding	45.2944	0.638219	Others
ENSMUSG00000017631	Abr	protein_coding	13.8769	0.939233	Others
ENSMUSG00000017639	Rab11fip4	protein_coding	5.35446	0.895489	Others
ENSMUSG00000017652	Cd40	protein_coding	9.05176	-0.545781	Others
ENSMUSG00000017664	Slc35c2	protein_coding	18.0212	-0.603719	Others
ENSMUSG00000017667	Zfp334	protein_coding	3.75621	1.14067	Others
ENSMUSG00000017670	Elmo2	protein_coding	26.6732	-0.0534088	Others
ENSMUSG00000017677	Wsb1	protein_coding	21.3404	-0.0987669	Others
ENSMUSG00000017679	Ttpal	protein_coding	10.943	-0.67629	Others
ENSMUSG00000017686	Rhot1	protein_coding	56.9669	-0.476369	Others
ENSMUSG00000017692	Rhbdl3	protein_coding	1.71897	-1.75598	Others
ENSMUSG00000017697	Ada	protein_coding	7.05173	-1.35538	Others
ENSMUSG00000017707	Serinc3	protein_coding	42.2901	-0.00350074	Others
ENSMUSG00000017713	Tha1	protein_coding	3.45111	-1.13335	Others
ENSMUSG00000017715	Pgs1	protein_coding	16.7464	0.171062	Others
ENSMUSG00000017716	Birc5	protein_coding	1.46881	0.798767	Others
ENSMUSG00000017718	Afmid	protein_coding	2.21136	0.43683	Others
ENSMUSG00000017721	Pigt	protein_coding	4.73701	-3.47377	Others
ENSMUSG00000017734	Dbndd2	protein_coding	43.2641	0.575224	Others
ENSMUSG00000017740	Slc12a5	protein_coding	2.42376	-0.326087	Others
ENSMUSG00000017747	Ghdc	protein_coding	5.18771	-0.386685	Others
ENSMUSG00000017754	Pltp	protein_coding	8.82479	2.17651	Others
ENSMUSG00000017756	Slc12a7	protein_coding	7.53276	0.430571	Others
ENSMUSG00000017760	Ctsa	protein_coding	124.634	-0.273131	Others
ENSMUSG00000017764	Zswim1	protein_coding	18.6164	-0.760523	Others
ENSMUSG00000017765	Slc12a4	protein_coding	12.6601	0.509204	Others
ENSMUSG00000017774	Myo1c	protein_coding	23.8149	-0.0989623	Others
ENSMUSG00000017776	Crk	protein_coding	11.5447	0.940512	Others
ENSMUSG00000017778	Cox7c	protein_coding	1572.88	-0.275714	Others
ENSMUSG00000017781	Pitpna	protein_coding	12.0878	1.11466	Others
ENSMUSG00000017801	Mlx	protein_coding	47.6223	-1.50023	Others
ENSMUSG00000017802	Retreg3	protein_coding	5.28222	-0.849587	Others
ENSMUSG00000017830	Dhx58	protein_coding	55.7284	-1.14996	Others
ENSMUSG00000017831	Rab5a	protein_coding	70.8389	0.00413776	Others
ENSMUSG00000017837	Nkiras2	protein_coding	23.1592	-0.316024	Others
ENSMUSG00000017843	Ppp2r5c	protein_coding	217.535	-0.100538	Others
ENSMUSG00000017858	Ift52	protein_coding	22.3778	-1.04409	Others
ENSMUSG00000017861	Mybl2	protein_coding	0.912387	-5	Others
ENSMUSG00000017897	Eya2	protein_coding	0.975318	3.52892	Others
ENSMUSG00000017929	B4galt5	protein_coding	19.49	-0.329555	Others
ENSMUSG00000017943	Gdap1l1	protein_coding	20.9605	-0.691966	Others
ENSMUSG00000017969	Ptgis	protein_coding	6.65893	0.0243989	Others
ENSMUSG00000017978	Cadps2	protein_coding	2.07745	-0.578097	Others
ENSMUSG00000017999	Ddx27	protein_coding	9.30669	0.568284	Others
ENSMUSG00000018001	Cyth3	protein_coding	32.2085	0.615596	Others
ENSMUSG00000018008	Cyth4	protein_coding	15.5872	0.114916	Others
ENSMUSG00000018012	Rac3	protein_coding	4.0169	0.276722	Others
ENSMUSG00000018040	Rrp7a	protein_coding	91.0266	-0.296371	Others
ENSMUSG00000018042	Cyb5r3	protein_coding	581.031	-0.435852	Others
ENSMUSG00000018068	Ints2	protein_coding	5.58405	-0.626159	Others
ENSMUSG00000018076	Med13l	protein_coding	2.67037	1.44358	Others
ENSMUSG00000018102	H2bc4	protein_coding	517.541	-1.37272	Others
ENSMUSG00000018143	Mafk	protein_coding	17.7884	-0.14822	Others
ENSMUSG00000018160	Med1	protein_coding	68.6117	0.0609808	Others
ENSMUSG00000018166	Erbb3	protein_coding	1.03944	3.79863	Others
ENSMUSG00000018167	Stard3	protein_coding	16.802	0.213723	Others
ENSMUSG00000018169	Mfng	protein_coding	13.2136	-0.300182	Others
ENSMUSG00000018171	Vmp1	protein_coding	128.517	-0.686802	Others
ENSMUSG00000018189	Uchl5	protein_coding	47.3656	-0.0693095	Others
ENSMUSG00000018196	Glrx2	protein_coding	98.5376	-1.16007	Others
ENSMUSG00000018199	Ro60	protein_coding	8.74441	0.865127	Others
ENSMUSG00000018209	Stk4	protein_coding	2.70532	0.494624	Others
ENSMUSG00000018217	Pmp22	protein_coding	97.7842	1.82791	Others
ENSMUSG00000018238	Gdf9	protein_coding	0.278627	2.87628	Others
ENSMUSG00000018239	Zcchc10	protein_coding	22.231	-0.97367	Others
ENSMUSG00000018259	Prl8a2	protein_coding	23.9917	-5	Others
ENSMUSG00000018286	Psmb6	protein_coding	1177.06	-0.0280815	Others
ENSMUSG00000018287	Spag7	protein_coding	122.202	-0.592262	Others
ENSMUSG00000018293	Pfn1	protein_coding	1946.92	-0.562771	Others
ENSMUSG00000018322	Tomm34	protein_coding	31.4044	-0.0136274	Others
ENSMUSG00000018326	Ywhab	protein_coding	199.598	0.304461	Others
ENSMUSG00000018334	Ksr1	protein_coding	0.404255	3.58257	Others
ENSMUSG00000018339	Gpx3	protein_coding	423.056	1.25036	Others
ENSMUSG00000018340	Anxa6	protein_coding	81.1455	0.657903	Others
ENSMUSG00000018347	Zkscan6	protein_coding	6.15367	-1.87538	Others
ENSMUSG00000018362	Kpna2	protein_coding	47.8828	-0.247165	Others
ENSMUSG00000018363	Smurf2	protein_coding	2.81797	1.33446	Others
ENSMUSG00000018372	Cep95	protein_coding	2.94391	1.24591	Others
ENSMUSG00000018377	Vezf1	protein_coding	18.638	0.775178	Others
ENSMUSG00000018378	Cuedc1	protein_coding	18.1809	0.373823	Others
ENSMUSG00000018379	Srsf1	protein_coding	13.3232	1.68312	Others
ENSMUSG00000018381	Abi3	protein_coding	8.06617	0.0824347	Others
ENSMUSG00000018387	Shroom1	protein_coding	8.47194	-2.77632	Others
ENSMUSG00000018395	Kif3a	protein_coding	27.7787	0.279853	Others
ENSMUSG00000018398	Septin8	protein_coding	9.47898	1.53443	Others
ENSMUSG00000018401	Mtmr4	protein_coding	9.90229	0.116346	Others
ENSMUSG00000018405	Mrm1	protein_coding	16.1791	-1.39667	Others
ENSMUSG00000018411	Mapt	protein_coding	17.0682	-1.42159	Others
ENSMUSG00000018412	Kansl1	protein_coding	14.3955	-0.128278	Others
ENSMUSG00000018415	Gid4	protein_coding	27.3127	0.692463	Others
ENSMUSG00000018417	Myo1b	protein_coding	10.3488	0.811593	Others
ENSMUSG00000018425	Dhx40	protein_coding	11.4082	-0.0831189	Others
ENSMUSG00000018427	Ypel2	protein_coding	12.71	0.586086	Others
ENSMUSG00000018428	Akap1	protein_coding	12.6988	-0.1531	Others
ENSMUSG00000018433	Nol11	protein_coding	14.631	-0.465682	Others
ENSMUSG00000018442	Derl2	protein_coding	212.261	-1.17312	Others
ENSMUSG00000018446	C1qbp	protein_coding	119.472	-0.84104	Others
ENSMUSG00000018449	Rpain	protein_coding	46.2439	0.439493	Others
ENSMUSG00000018451	6330403K07Rik	protein_coding	233.984	-0.114224	Others
ENSMUSG00000018459	Slc13a3	protein_coding	0.130444	2.51842	Others
ENSMUSG00000018470	Kcnab3	protein_coding	19.6337	-3.47697	Others
ENSMUSG00000018474	Chd3	protein_coding	21.173	1.16771	Others
ENSMUSG00000018476	Kdm6b	protein_coding	14.9401	1.90942	Others
ENSMUSG00000018481	Appbp2	protein_coding	17.1149	-0.271464	Others
ENSMUSG00000018486	Wnt9b	protein_coding	0.742654	-5	Others
ENSMUSG00000018500	Adora2b	protein_coding	1.62806	-1.84233	Others
ENSMUSG00000018501	Ncor1	protein_coding	25.4348	0.816808	Others
ENSMUSG00000018507	Trpv2	protein_coding	11.361	0.581674	Others
ENSMUSG00000018509	Cenpv	protein_coding	5.17033	0.976293	Others
ENSMUSG00000018537	Pcgf2	protein_coding	4.19398	1.80651	Others
ENSMUSG00000018541	Cwc25	protein_coding	22.6433	-0.569743	Others
ENSMUSG00000018547	Pip4k2b	protein_coding	0.450894	2.50355	Others
ENSMUSG00000018548	Trim37	protein_coding	10.1823	-0.0187829	Others
ENSMUSG00000018559	Ctdnep1	protein_coding	5.94461	1.70087	Others
ENSMUSG00000018565	Elp5	protein_coding	80.2113	-0.433257	Others
ENSMUSG00000018566	Slc2a4	protein_coding	2.61089	1.22004	Others
ENSMUSG00000018567	Gabarap	protein_coding	470.279	-0.594283	Others
ENSMUSG00000018572	Phf23	protein_coding	32.1957	-0.0408073	Others
ENSMUSG00000018574	Acadvl	protein_coding	248.302	-0.532936	Others
ENSMUSG00000018583	G3bp1	protein_coding	32.5245	0.289409	Others
ENSMUSG00000018585	Atox1	protein_coding	675.247	-0.671247	Others
ENSMUSG00000018593	Sparc	protein_coding	677.336	0.676137	Others
ENSMUSG00000018599	Mief2	protein_coding	13.9752	-0.963474	Others
ENSMUSG00000018604	Tbx3	protein_coding	113.182	-2.86952	Others
ENSMUSG00000018648	Dusp14	protein_coding	24.1011	-2.41595	Others
ENSMUSG00000018651	Tada2a	protein_coding	12.5053	0.631037	Others
ENSMUSG00000018654	Ikzf1	protein_coding	1.16471	-1.19314	Others
ENSMUSG00000018659	Pnpo	protein_coding	25.3206	-0.897598	Others
ENSMUSG00000018661	Cog1	protein_coding	27.3895	-0.823658	Others
ENSMUSG00000018666	Cbx1	protein_coding	42.7384	-0.325499	Others
ENSMUSG00000018669	Cdk5rap3	protein_coding	74.9929	-0.275921	Others
ENSMUSG00000018672	Copz2	protein_coding	272.483	0.0993787	Others
ENSMUSG00000018677	Slc25a39	protein_coding	306.36	-1.36046	Others
ENSMUSG00000018678	Sp2	protein_coding	9.5061	0.930145	Others
ENSMUSG00000018697	Aatf	protein_coding	17.0308	0.325541	Others
ENSMUSG00000018707	Dync1h1	protein_coding	9.6647	1.28785	Others
ENSMUSG00000018733	Pex12	protein_coding	9.79955	-0.527581	Others
ENSMUSG00000018736	Ndel1	protein_coding	56.3564	-0.0948548	Others
ENSMUSG00000018740	Slc25a35	protein_coding	11.2762	-0.43529	Others
ENSMUSG00000018750	Zbtb4	protein_coding	10.1867	1.24736	Others
ENSMUSG00000018752	Tnfsfm13	protein_coding	5.36735	0.524822	Others
ENSMUSG00000018761	Mpdu1	protein_coding	57.4854	-0.980775	Others
ENSMUSG00000018765	Fxr2	protein_coding	8.89383	0.714177	Others
ENSMUSG00000018770	Atp5g3	protein_coding	308.386	-0.486539	Others
ENSMUSG00000018774	Cd68	protein_coding	50.3886	-0.609462	Others
ENSMUSG00000018796	Acsl1	protein_coding	26.442	-1.07272	Others
ENSMUSG00000018800	Abca5	protein_coding	2.31719	0.5542	Others
ENSMUSG00000018809	Smyd4	protein_coding	15.6471	-1.92274	Others
ENSMUSG00000018819	Lsp1	protein_coding	18.3041	2.18086	Others
ENSMUSG00000018820	Zfyve27	protein_coding	23.3488	0.0638649	Others
ENSMUSG00000018821	Avpi1	protein_coding	159.729	-1.34403	Others
ENSMUSG00000018822	Sfrp5	protein_coding	5.11219	3.34782	Others
ENSMUSG00000018830	Myh11	protein_coding	1.49057	5	Others
ENSMUSG00000018841	Rad51d	protein_coding	6.51875	-0.149956	Others
ENSMUSG00000018845	Unc45b	protein_coding	3.16163	-0.442915	Others
ENSMUSG00000018846	Pank3	protein_coding	7.24519	-0.442632	Others
ENSMUSG00000018848	Rars	protein_coding	48.0427	-0.734687	Others
ENSMUSG00000018849	Wwc1	protein_coding	3.15643	-5	Others
ENSMUSG00000018858	Mrpl58	protein_coding	265.759	-0.403894	Others
ENSMUSG00000018861	Fdxr	protein_coding	195.286	-4.19681	Others
ENSMUSG00000018865	Sult4a1	protein_coding	15.6442	2.05859	Others
ENSMUSG00000018882	Mrpl45	protein_coding	52.8031	-0.612438	Others
ENSMUSG00000018899	Irf1	protein_coding	15.5382	0.228296	Others
ENSMUSG00000018900	Slc22a5	protein_coding	11.8154	-0.185487	Others
ENSMUSG00000018906	P4ha2	protein_coding	59.2449	-0.292348	Others
ENSMUSG00000018909	Arrb1	protein_coding	2.66579	1.86128	Others
ENSMUSG00000018920	Cxcl16	protein_coding	42.6811	-0.804286	Others
ENSMUSG00000018921	Pelp1	protein_coding	5.78814	-0.616642	Others
ENSMUSG00000018923	Med11	protein_coding	19.9804	0.711691	Others
ENSMUSG00000018927	Ccl6	protein_coding	37.624	-0.770597	Others
ENSMUSG00000018930	Ccl4	protein_coding	8.62602	-5	Others
ENSMUSG00000018931	Natd1	protein_coding	2.36711	1.27738	Others
ENSMUSG00000018932	Map2k3	protein_coding	18.1466	-0.164083	Others
ENSMUSG00000018965	Ywhah	protein_coding	412.585	0.478051	Others
ENSMUSG00000018974	Sart3	protein_coding	20.4675	-0.352786	Others
ENSMUSG00000018983	E2f2	protein_coding	1.55924	0.128643	Others
ENSMUSG00000018986	Slfn3	protein_coding	0.871293	2.34546	Others
ENSMUSG00000018995	Nars2	protein_coding	23.3637	-2.0817	Others
ENSMUSG00000018999	Slc35b4	protein_coding	31.133	-0.480896	Others
ENSMUSG00000019027	Dnah1	protein_coding	1.50766	-3.4669	Others
ENSMUSG00000019039	Dalrd3	protein_coding	77.2593	0.819789	Others
ENSMUSG00000019054	Fis1	protein_coding	452.717	-0.193358	Others
ENSMUSG00000019055	Plod1	protein_coding	16.8564	0.0822083	Others
ENSMUSG00000019066	Rab3d	protein_coding	24.8734	0.173284	Others
ENSMUSG00000019080	Mfsd3	protein_coding	10.8827	-1.84167	Others
ENSMUSG00000019082	Slc25a22	protein_coding	34.8747	-0.927977	Others
ENSMUSG00000019087	Atp6ap1	protein_coding	392.371	-0.841045	Others
ENSMUSG00000019088	Dnase1l1	protein_coding	5.29557	1.00547	Others
ENSMUSG00000019122	Ccl9	protein_coding	2.79191	-1.0076	Others
ENSMUSG00000019124	Scrn1	protein_coding	27.0986	-0.871456	Others
ENSMUSG00000019132	BC005537	protein_coding	17.0821	0.399995	Others
ENSMUSG00000019139	Isyna1	protein_coding	52.0736	-0.0602849	Others
ENSMUSG00000019143	Hars2	protein_coding	11.4848	1.41179	Phd2ko_induced
ENSMUSG00000019146	Cacng2	protein_coding	1.07048	1.48912	Others
ENSMUSG00000019158	Tmem160	protein_coding	303.562	-1.15139	Others
ENSMUSG00000019173	Rab5c	protein_coding	10.8002	-1.79898	Others
ENSMUSG00000019178	Styxl1	protein_coding	1.62965	-0.0539252	Others
ENSMUSG00000019179	Mdh2	protein_coding	732.656	-0.372945	Others
ENSMUSG00000019188	H13	protein_coding	220.062	-1.02458	Others
ENSMUSG00000019189	Rnf145	protein_coding	57.2459	-1.03367	Others
ENSMUSG00000019194	Scn1b	protein_coding	2.43516	1.47601	Others
ENSMUSG00000019210	Atp6v1e1	protein_coding	284.269	-0.381226	Others
ENSMUSG00000019214	Chtf18	protein_coding	1.55948	-1.38609	Others
ENSMUSG00000019232	Etnppl	protein_coding	1.51085	1.08908	Others
ENSMUSG00000019235	Rps6kl1	protein_coding	9.03334	1.76512	Others
ENSMUSG00000019254	Ppp1r12c	protein_coding	11.4112	1.94914	Others
ENSMUSG00000019256	Ahr	protein_coding	1.22038	3.31512	Others
ENSMUSG00000019261	Map1s	protein_coding	14.6752	-0.96984	Others
ENSMUSG00000019278	Dpep1	protein_coding	91.7126	-1.90526	Others
ENSMUSG00000019295	Tmem129	protein_coding	35.1548	-0.329375	Others
ENSMUSG00000019297	Nop9	protein_coding	10.288	-0.719779	Others
ENSMUSG00000019302	Atp6v0a1	protein_coding	39.01	0.0649484	Others
ENSMUSG00000019303	Psmc3ip	protein_coding	12.1839	0.677693	Others
ENSMUSG00000019320	Noxo1	protein_coding	1.33109	-0.421984	Others
ENSMUSG00000019326	Aoc3	protein_coding	0.844055	4.25779	Others
ENSMUSG00000019338	Zfp687	protein_coding	2.20229	-0.937842	Others
ENSMUSG00000019359	Gdpd2	protein_coding	4.57709	-5	Phd2ko_repressed
ENSMUSG00000019362	D8Ertd738e	protein_coding	680.087	0.0447479	Others
ENSMUSG00000019370	Calm3	protein_coding	66.9776	0.176091	Others
ENSMUSG00000019373	Cops3	protein_coding	86.3698	-0.781079	Others
ENSMUSG00000019428	Fkbp8	protein_coding	147.516	-0.214916	Others
ENSMUSG00000019429	Ffar3	protein_coding	4.78344	0.848485	Others
ENSMUSG00000019432	Ddx39b	protein_coding	80.3639	0.0860881	Others
ENSMUSG00000019433	Gipc1	protein_coding	55.7061	0.382675	Others
ENSMUSG00000019437	Tlcd1	protein_coding	49.9274	-1.24305	Others
ENSMUSG00000019461	Plscr3	protein_coding	21.0129	-0.0807541	Others
ENSMUSG00000019464	Ptger1	protein_coding	0.088784	3.96345	Others
ENSMUSG00000019467	Arhgef25	protein_coding	8.68022	2.12946	Others
ENSMUSG00000019470	Xab2	protein_coding	32.358	-0.453137	Others
ENSMUSG00000019471	Cdc37	protein_coding	111.973	-0.489265	Others
ENSMUSG00000019478	Rab4a	protein_coding	80.3301	-0.574862	Others
ENSMUSG00000019487	Trip10	protein_coding	21.5356	0.835808	Others
ENSMUSG00000019494	Cops6	protein_coding	348.324	-0.510425	Others
ENSMUSG00000019505	Ubb	protein_coding	10271	0.226146	Others
ENSMUSG00000019518	Ap4m1	protein_coding	2.54456	1.0767	Others
ENSMUSG00000019528	Gyg	protein_coding	42.214	-1.21606	Others
ENSMUSG00000019539	Rcn3	protein_coding	246.973	0.396724	Others
ENSMUSG00000019558	Slc6a8	protein_coding	10.3979	0.341033	Others
ENSMUSG00000019564	Arid3a	protein_coding	0.542604	-0.346712	Others
ENSMUSG00000019577	Pdk4	protein_coding	0.940237	2.96454	Others
ENSMUSG00000019578	Ubxn6	protein_coding	60.6919	0.484776	Others
ENSMUSG00000019579	Mydgf	protein_coding	78.1411	-0.301548	Others
ENSMUSG00000019590	Cyb561	protein_coding	910.431	-0.789096	Others
ENSMUSG00000019647	Sema6a	protein_coding	3.98544	0.962718	Others
ENSMUSG00000019659	Ccdc12	protein_coding	211.453	-0.164328	Others
ENSMUSG00000019689	Fmc1	protein_coding	288.771	-0.283153	Others
ENSMUSG00000019699	Akt3	protein_coding	3.28604	1.81518	Others
ENSMUSG00000019710	Mrpl24	protein_coding	106.741	-0.967352	Others
ENSMUSG00000019715	Gle1	protein_coding	32.0594	0.337139	Others
ENSMUSG00000019718	L3hypdh	protein_coding	7.7972	-1.08507	Others
ENSMUSG00000019726	Lyst	protein_coding	0.996941	1.63413	Others
ENSMUSG00000019731	Slc35e1	protein_coding	1.45083	1.63224	Others
ENSMUSG00000019732	Calr3	protein_coding	7.65041	-0.344063	Others
ENSMUSG00000019734	Tmc4	protein_coding	14.1189	-1.49963	Others
ENSMUSG00000019737	Syne4	protein_coding	3.0765	-0.0534344	Others
ENSMUSG00000019738	Polr2i	protein_coding	72.7173	-0.421463	Others
ENSMUSG00000019761	Krt10	protein_coding	50.3641	-0.843029	Others
ENSMUSG00000019763	Rmnd1	protein_coding	24.2504	-0.2785	Others
ENSMUSG00000019768	Esr1	protein_coding	1.15863	1.14019	Others
ENSMUSG00000019772	Vip	protein_coding	2.76559	0.10019	Others
ENSMUSG00000019773	Fbxo5	protein_coding	1.24697	-0.054614	Others
ENSMUSG00000019774	Mtrf1l	protein_coding	7.60952	-0.200987	Others
ENSMUSG00000019775	Rgs17	protein_coding	4.4447	-0.475725	Others
ENSMUSG00000019777	Hdac2	protein_coding	13.2452	1.01159	Others
ENSMUSG00000019779	Frk	protein_coding	8.01671	-0.425179	Others
ENSMUSG00000019782	Rwdd1	protein_coding	119.041	-0.454712	Others
ENSMUSG00000019785	Clvs2	protein_coding	2.98752	1.07393	Others
ENSMUSG00000019789	Hey2	protein_coding	3.59661	1.05575	Others
ENSMUSG00000019790	Stxbp5	protein_coding	2.33499	1.30101	Others
ENSMUSG00000019791	Hint3	protein_coding	39.7574	-1.64119	Others
ENSMUSG00000019792	Trmt11	protein_coding	13.5741	-0.0479715	Others
ENSMUSG00000019794	Katna1	protein_coding	34.773	-0.291609	Others
ENSMUSG00000019795	Pcmt1	protein_coding	236.378	-0.424222	Others
ENSMUSG00000019796	Lrp11	protein_coding	39.2065	-0.351274	Others
ENSMUSG00000019797	Mtres1	protein_coding	97.0632	-0.210419	Others
ENSMUSG00000019802	Sec63	protein_coding	10.5112	0.832384	Others
ENSMUSG00000019804	Snx3	protein_coding	371.294	-0.217186	Others
ENSMUSG00000019806	Aig1	protein_coding	34.8471	-0.148151	Others
ENSMUSG00000019808	Adat2	protein_coding	2.73206	-0.572447	Others
ENSMUSG00000019809	Pex3	protein_coding	18.2882	-0.925903	Others
ENSMUSG00000019810	Fuca2	protein_coding	34.6293	-1.15781	Others
ENSMUSG00000019813	Cep57l1	protein_coding	5.38062	-0.890049	Others
ENSMUSG00000019814	Ltv1	protein_coding	16.1165	-0.685004	Others
ENSMUSG00000019817	Plagl1	protein_coding	0.770215	-1.16384	Others
ENSMUSG00000019818	Cd164	protein_coding	184.94	-0.654537	Others
ENSMUSG00000019820	Utrn	protein_coding	24.7864	2.2729	Others
ENSMUSG00000019822	Smpd2	protein_coding	27.9445	-1.27378	Others
ENSMUSG00000019823	Mical1	protein_coding	7.33638	2.06785	Others
ENSMUSG00000019826	Zbtb24	protein_coding	10.8591	0.0123266	Others
ENSMUSG00000019831	Wasf1	protein_coding	3.16122	1.65881	Others
ENSMUSG00000019832	Rab32	protein_coding	6.3168	0.38361	Others
ENSMUSG00000019837	Gtf3c6	protein_coding	90.8348	-0.311543	Others
ENSMUSG00000019838	Slc16a10	protein_coding	5.72532	-0.718168	Others
ENSMUSG00000019841	Rev3l	protein_coding	1.18036	2.1206	Others
ENSMUSG00000019842	Traf3ip2	protein_coding	15.6295	-1.65329	Others
ENSMUSG00000019843	Fyn	protein_coding	4.22959	1.86779	Others
ENSMUSG00000019845	Tube1	protein_coding	3.60096	-4.31471	Others
ENSMUSG00000019846	Lama4	protein_coding	1.46054	4.06516	Others
ENSMUSG00000019848	Popdc3	protein_coding	1.33787	-0.532221	Others
ENSMUSG00000019849	Prep	protein_coding	5.01627	-3.0989	Others
ENSMUSG00000019850	Tnfaip3	protein_coding	2.07632	0.367913	Others
ENSMUSG00000019851	Perp	protein_coding	7.03091	1.72155	Others
ENSMUSG00000019852	Arfgef3	protein_coding	2.3251	0.166254	Others
ENSMUSG00000019853	Hebp2	protein_coding	22.8171	-0.414806	Others
ENSMUSG00000019854	Reps1	protein_coding	7.87508	1.21694	Others
ENSMUSG00000019856	Fam184a	protein_coding	1.44936	-0.301105	Others
ENSMUSG00000019857	Asf1a	protein_coding	88.4301	-0.0197225	Others
ENSMUSG00000019861	Gopc	protein_coding	2.50199	1.78556	Others
ENSMUSG00000019863	Qrsl1	protein_coding	10.1631	-0.159596	Others
ENSMUSG00000019864	Rtn4ip1	protein_coding	26.0471	-1.57836	Others
ENSMUSG00000019865	Nmbr	protein_coding	2.2834	-0.447457	Others
ENSMUSG00000019866	Crybg1	protein_coding	0.194001	2.14171	Others
ENSMUSG00000019868	Vta1	protein_coding	81.3116	-0.375661	Others
ENSMUSG00000019872	Smpdl3a	protein_coding	33.7912	0.953278	Others
ENSMUSG00000019873	Reep3	protein_coding	24.8913	1.13966	Others
ENSMUSG00000019874	Fabp7	protein_coding	140.016	2.05029	Others
ENSMUSG00000019876	Pkib	protein_coding	18.7915	5	Others
ENSMUSG00000019877	Serinc1	protein_coding	244.911	0.299297	Others
ENSMUSG00000019878	Hsf2	protein_coding	5.33317	1.47688	Others
ENSMUSG00000019880	Rspo3	protein_coding	1.26725	2.64254	Others
ENSMUSG00000019883	Echdc1	protein_coding	32.2829	-1.19763	Others
ENSMUSG00000019888	Mgat4c	protein_coding	44.1672	-5	Others
ENSMUSG00000019889	Ptprk	protein_coding	2.3194	1.12638	Others
ENSMUSG00000019891	Dcbld1	protein_coding	2.83746	1.42091	Others
ENSMUSG00000019894	Slc6a15	protein_coding	8.82695	0.79178	Others
ENSMUSG00000019897	Ccdc59	protein_coding	42.421	0.203969	Others
ENSMUSG00000019899	Lama2	protein_coding	7.31621	1.71355	Others
ENSMUSG00000019906	Lin7a	protein_coding	8.89239	-0.115706	Others
ENSMUSG00000019907	Ppp1r12a	protein_coding	86.4921	1.1738	Others
ENSMUSG00000019916	P4ha1	protein_coding	20.967	0.651341	Others
ENSMUSG00000019917	Septin10	protein_coding	8.28362	0.473094	Others
ENSMUSG00000019920	Lims1	protein_coding	44.1362	0.811168	Others
ENSMUSG00000019923	Zwint	protein_coding	556.139	-0.451461	Others
ENSMUSG00000019927	Ube2d1	protein_coding	26.3768	0.180296	Others
ENSMUSG00000019929	Dcn	protein_coding	137.994	4.29154	Phd2ko_induced
ENSMUSG00000019942	Cdk1	protein_coding	3.42339	-1.76189	Others
ENSMUSG00000019943	Atp2b1	protein_coding	27.7562	0.559703	Others
ENSMUSG00000019944	Rhobtb1	protein_coding	1.89708	0.375318	Others
ENSMUSG00000019945	Cabcoco1	protein_coding	2.16913	1.40075	Others
ENSMUSG00000019947	Arid5b	protein_coding	3.81853	1.45366	Others
ENSMUSG00000019948	Actr6	protein_coding	63.0711	-1.14982	Others
ENSMUSG00000019951	Uhrf1bp1l	protein_coding	21.7651	-0.83117	Others
ENSMUSG00000019952	Poc1b	protein_coding	4.0088	0.306928	Others
ENSMUSG00000019960	Dusp6	protein_coding	23.8166	0.588353	Others
ENSMUSG00000019961	Tmpo	protein_coding	13.247	0.939545	Others
ENSMUSG00000019966	Kitl	protein_coding	10.8429	2.32923	Others
ENSMUSG00000019969	Psen1	protein_coding	40.1175	-0.072651	Others
ENSMUSG00000019970	Sgk1	protein_coding	40.3748	-0.329064	Others
ENSMUSG00000019971	Cep290	protein_coding	4.49543	0.152555	Others
ENSMUSG00000019975	Ikbip	protein_coding	43.106	-0.0839607	Others
ENSMUSG00000019977	Hbs1l	protein_coding	68.7483	0.0518415	Others
ENSMUSG00000019978	Epb41l2	protein_coding	12.2386	1.66645	Others
ENSMUSG00000019979	Apaf1	protein_coding	2.48407	-0.287899	Others
ENSMUSG00000019984	Med23	protein_coding	6.25519	1.08879	Others
ENSMUSG00000019986	Ahi1	protein_coding	35.2814	-0.075411	Others
ENSMUSG00000019988	Nedd1	protein_coding	10.0921	0.425267	Others
ENSMUSG00000019989	Enpp3	protein_coding	1.35032	3.16649	Others
ENSMUSG00000019990	Pde7b	protein_coding	1.63633	2.137	Others
ENSMUSG00000019996	Map7	protein_coding	12.5975	-0.13258	Others
ENSMUSG00000019997	Ccn2	protein_coding	4.8583	1.81203	Others
ENSMUSG00000019998	Stx7	protein_coding	88.2018	-0.37174	Others
ENSMUSG00000020000	Moxd1	protein_coding	1.27476	3.43868	Others
ENSMUSG00000020003	Pex7	protein_coding	65.6705	-1.37906	Others
ENSMUSG00000020007	Il20ra	protein_coding	10.1886	-0.331257	Others
ENSMUSG00000020009	Ifngr1	protein_coding	71.9027	0.622326	Others
ENSMUSG00000020010	Vnn3	protein_coding	14.2563	-5	Others
ENSMUSG00000020015	Cdk17	protein_coding	2.86132	1.37872	Others
ENSMUSG00000020018	Snrpf	protein_coding	69.4575	-0.757965	Others
ENSMUSG00000020021	Fgd6	protein_coding	0.382551	1.86085	Others
ENSMUSG00000020022	Ndufa12	protein_coding	1748.67	-0.75867	Others
ENSMUSG00000020023	Tmcc3	protein_coding	7.6245	1.76777	Others
ENSMUSG00000020024	Cep83	protein_coding	4.89216	0.87405	Others
ENSMUSG00000020027	Socs2	protein_coding	31.3626	0.973679	Others
ENSMUSG00000020029	Nudt4	protein_coding	18.953	0.767871	Others
ENSMUSG00000020032	Nuak1	protein_coding	0.715156	2.3574	Others
ENSMUSG00000020034	Tcp11l2	protein_coding	27.9225	0.277566	Others
ENSMUSG00000020038	Cry1	protein_coding	9.06468	-0.192874	Others
ENSMUSG00000020042	Btbd11	protein_coding	4.48495	-0.372237	Others
ENSMUSG00000020044	Timp3	protein_coding	284.002	0.928503	Others
ENSMUSG00000020048	Hsp90b1	protein_coding	453.389	-0.172578	Others
ENSMUSG00000020052	Ascl1	protein_coding	5.39465	-1.1323	Others
ENSMUSG00000020053	Igf1	protein_coding	9.63274	1.26475	Others
ENSMUSG00000020056	Washc3	protein_coding	71.8615	-0.371412	Others
ENSMUSG00000020057	Dram1	protein_coding	5.72121	0.554073	Others
ENSMUSG00000020063	Sirt1	protein_coding	0.885465	3.24827	Others
ENSMUSG00000020064	Herc4	protein_coding	19.484	-0.425198	Others
ENSMUSG00000020069	Hnrnph3	protein_coding	70.3953	0.402502	Others
ENSMUSG00000020070	Rufy2	protein_coding	3.37812	1.71017	Others
ENSMUSG00000020072	Pbld2	protein_coding	0.993169	1.82799	Others
ENSMUSG00000020074	Ccar1	protein_coding	27.9223	1.07895	Others
ENSMUSG00000020075	Ddx21	protein_coding	8.7804	0.166383	Others
ENSMUSG00000020076	Ddx50	protein_coding	46.9906	-0.513664	Others
ENSMUSG00000020077	Srgn	protein_coding	63.9501	0.354225	Others
ENSMUSG00000020078	Vps26a	protein_coding	68.9986	0.025165	Others
ENSMUSG00000020079	Supv3l1	protein_coding	4.95667	-0.414749	Others
ENSMUSG00000020081	Tacr2	protein_coding	19.0398	-5	Others
ENSMUSG00000020083	Fam241b	protein_coding	30.5147	-0.497392	Others
ENSMUSG00000020085	Aifm2	protein_coding	157.694	-3.66241	Others
ENSMUSG00000020086	Macroh2a2	protein_coding	15.5457	-0.486559	Others
ENSMUSG00000020087	Tysnd1	protein_coding	51.3406	-2.41483	Others
ENSMUSG00000020088	Sar1a	protein_coding	187.551	-0.560385	Others
ENSMUSG00000020089	Ppa1	protein_coding	105.822	-0.861965	Others
ENSMUSG00000020091	Eif4ebp2	protein_coding	8.24982	0.167391	Others
ENSMUSG00000020092	Pald1	protein_coding	3.86191	0.335247	Others
ENSMUSG00000020097	Sgpl1	protein_coding	29.1834	-0.586959	Others
ENSMUSG00000020098	Pcbd1	protein_coding	102.948	-0.532302	Others
ENSMUSG00000020099	Unc5b	protein_coding	1.95221	-0.668063	Others
ENSMUSG00000020100	Slc29a3	protein_coding	9.06651	-1.40458	Others
ENSMUSG00000020101	Vsir	protein_coding	4.20577	0.554663	Others
ENSMUSG00000020102	Slc16a7	protein_coding	2.61971	-2.01169	Others
ENSMUSG00000020107	Anapc16	protein_coding	109.122	-0.163295	Others
ENSMUSG00000020108	Ddit4	protein_coding	24.8116	-0.0824211	Others
ENSMUSG00000020109	Dnajb12	protein_coding	4.19577	0.336515	Others
ENSMUSG00000020111	Micu1	protein_coding	51.1836	-0.895586	Others
ENSMUSG00000020114	Cand1	protein_coding	16.2742	-0.218471	Others
ENSMUSG00000020115	Tbk1	protein_coding	32.2848	0.216305	Others
ENSMUSG00000020116	Pno1	protein_coding	95.7822	-1.7092	Others
ENSMUSG00000020120	Plek	protein_coding	6.85864	-2.6234	Others
ENSMUSG00000020122	Egfr	protein_coding	1.38207	1.18637	Others
ENSMUSG00000020123	Avpr1a	protein_coding	1.96279	-5	Others
ENSMUSG00000020124	Usp15	protein_coding	25.0569	0.18817	Others
ENSMUSG00000020128	Vps54	protein_coding	10.9179	0.616393	Others
ENSMUSG00000020130	Tbc1d15	protein_coding	67.5802	-0.182388	Others
ENSMUSG00000020131	Pcsk4	protein_coding	2.66254	0.365179	Others
ENSMUSG00000020132	Rab21	protein_coding	8.08724	0.930596	Others
ENSMUSG00000020133	2310011J03Rik	protein_coding	61.0395	0.0685393	Others
ENSMUSG00000020134	Peli1	protein_coding	15.5088	0.689088	Others
ENSMUSG00000020135	Apc2	protein_coding	1.01152	1.00697	Others
ENSMUSG00000020137	Thap2	protein_coding	9.3876	0.926898	Others
ENSMUSG00000020140	Lgr5	protein_coding	74.8391	-3.32559	Phd2ko_repressed
ENSMUSG00000020142	Slc1a4	protein_coding	2.7842	0.0363401	Others
ENSMUSG00000020143	Dock2	protein_coding	1.3074	-0.252362	Others
ENSMUSG00000020149	Rab1a	protein_coding	191.525	-0.430342	Others
ENSMUSG00000020150	Gamt	protein_coding	107.215	-1.9111	Others
ENSMUSG00000020151	Ptprr	protein_coding	8.8736	1.25522	Others
ENSMUSG00000020152	Actr2	protein_coding	265.794	0.507119	Others
ENSMUSG00000020153	Ndufs7	protein_coding	452.493	-0.366799	Others
ENSMUSG00000020154	Ptprb	protein_coding	7.09903	1.28721	Others
ENSMUSG00000020155	Kcnmb1	protein_coding	0.209801	5	Others
ENSMUSG00000020156	Pwwp3a	protein_coding	28.1552	0.640082	Others
ENSMUSG00000020160	Meis1	protein_coding	69.9295	0.168193	Others
ENSMUSG00000020163	Uqcr11	protein_coding	2069.6	-0.89803	Others
ENSMUSG00000020166	Cnot2	protein_coding	31.1712	0.081448	Others
ENSMUSG00000020167	Tcf3	protein_coding	17.4691	0.328148	Others
ENSMUSG00000020170	Frs2	protein_coding	9.23349	-0.438319	Others
ENSMUSG00000020171	Yeats4	protein_coding	17.8443	-0.251098	Others
ENSMUSG00000020173	Cobl	protein_coding	2.34121	1.10682	Others
ENSMUSG00000020175	Rab36	protein_coding	30.5109	0.582839	Others
ENSMUSG00000020176	Grb10	protein_coding	52.6751	-0.336566	Others
ENSMUSG00000020178	Adora2a	protein_coding	2.16947	2.82251	Phd2ko_induced
ENSMUSG00000020180	Snrpd3	protein_coding	25.9244	-0.841849	Others
ENSMUSG00000020181	Nav3	protein_coding	0.41911	-0.187297	Others
ENSMUSG00000020182	Ddc	protein_coding	182.148	1.67084	Others
ENSMUSG00000020183	Cpm	protein_coding	8.9426	-0.406892	Others
ENSMUSG00000020184	Mdm2	protein_coding	38.148	-0.795724	Others
ENSMUSG00000020186	Csrp2	protein_coding	14.0461	0.848202	Others
ENSMUSG00000020189	Osbpl8	protein_coding	7.26691	1.85894	Others
ENSMUSG00000020190	Mknk2	protein_coding	8.55907	0.98213	Others
ENSMUSG00000020196	Cabin1	protein_coding	12.705	0.120103	Others
ENSMUSG00000020198	Ap3d1	protein_coding	19.7051	0.180129	Others
ENSMUSG00000020205	Phlda1	protein_coding	51.0067	0.180361	Others
ENSMUSG00000020211	Sf3a2	protein_coding	36.1813	-0.609676	Others
ENSMUSG00000020212	Mdm1	protein_coding	12.0425	-1.30945	Others
ENSMUSG00000020216	Jsrp1	protein_coding	6.5176	-5	Others
ENSMUSG00000020219	Timm13	protein_coding	367.826	-0.59136	Others
ENSMUSG00000020220	Vps13d	protein_coding	8.36643	0.371757	Others
ENSMUSG00000020224	Llph	protein_coding	25.3917	-0.130711	Others
ENSMUSG00000020225	Tmbim4	protein_coding	360.579	-0.629465	Others
ENSMUSG00000020227	Irak3	protein_coding	2.29513	2.45044	Others
ENSMUSG00000020228	Helb	protein_coding	1.59428	0.120722	Others
ENSMUSG00000020230	Prmt2	protein_coding	64.3351	-0.0697368	Others
ENSMUSG00000020231	Dip2a	protein_coding	3.97476	0.37944	Others
ENSMUSG00000020232	Hmg20b	protein_coding	94.039	-0.0869106	Others
ENSMUSG00000020235	Fzr1	protein_coding	30.4511	-0.0382175	Others
ENSMUSG00000020238	Ncln	protein_coding	20.65	-0.303919	Others
ENSMUSG00000020241	Col6a2	protein_coding	5.98397	2.65656	Others
ENSMUSG00000020246	Hcfc2	protein_coding	19.6617	-0.571552	Others
ENSMUSG00000020248	Nfyb	protein_coding	32.2431	-0.671775	Others
ENSMUSG00000020250	Txnrd1	protein_coding	17.7431	0.229462	Others
ENSMUSG00000020251	Glt8d2	protein_coding	0.424146	3.87989	Others
ENSMUSG00000020253	Ppm1m	protein_coding	22.3548	-1.05651	Others
ENSMUSG00000020255	Nopchap1	protein_coding	0.379119	-0.407124	Others
ENSMUSG00000020256	Aldh1l2	protein_coding	1.30508	-5	Others
ENSMUSG00000020257	Wdr82	protein_coding	14.8241	0.262568	Others
ENSMUSG00000020258	Glyctk	protein_coding	0.328576	0.493216	Others
ENSMUSG00000020260	Pofut2	protein_coding	23.8364	0.406759	Others
ENSMUSG00000020261	Slc36a1	protein_coding	3.26544	-0.198352	Others
ENSMUSG00000020262	Adarb1	protein_coding	7.73556	0.0252729	Others
ENSMUSG00000020263	Appl2	protein_coding	26.5695	-0.980457	Others
ENSMUSG00000020265	Sumo3	protein_coding	178.474	0.0395495	Others
ENSMUSG00000020267	Hint1	protein_coding	611.578	-0.763079	Others
ENSMUSG00000020268	Lyrm7	protein_coding	4.09809	1.03192	Others
ENSMUSG00000020271	Fbxw11	protein_coding	50.4166	-0.472601	Others
ENSMUSG00000020272	Stk10	protein_coding	2.71065	1.09316	Others
ENSMUSG00000020273	Papolg	protein_coding	9.55635	0.227139	Others
ENSMUSG00000020275	Rel	protein_coding	0.858067	0.782783	Others
ENSMUSG00000020277	Pfkl	protein_coding	75.3102	0.079321	Phd2ko_induced
ENSMUSG00000020280	Pus10	protein_coding	7.91012	-1.63936	Others
ENSMUSG00000020282	Rhbdf1	protein_coding	10.0162	1.71352	Others
ENSMUSG00000020283	Pex13	protein_coding	64.8862	-1.00417	Others
ENSMUSG00000020284	Cfap410	protein_coding	67.2352	-1.25157	Others
ENSMUSG00000020287	Mpg	protein_coding	28.1506	-0.741422	Others
ENSMUSG00000020288	Ahsa2	protein_coding	47.142	-0.440927	Others
ENSMUSG00000020289	Nprl3	protein_coding	26.2503	-0.407199	Others
ENSMUSG00000020290	Xpo1	protein_coding	31.0938	-0.105464	Phd2ko_induced
ENSMUSG00000020297	Nsg2	protein_coding	75.0953	-0.896543	Others
ENSMUSG00000020300	Cpeb4	protein_coding	11.953	-1.05453	Others
ENSMUSG00000020303	Stc2	protein_coding	0.272062	1.15836	Others
ENSMUSG00000020305	Asb3	protein_coding	20.0293	-1.01199	Others
ENSMUSG00000020307	Cdc34	protein_coding	5.11075	1.33508	Others
ENSMUSG00000020308	Tpgs1	protein_coding	165.274	0.0517519	Others
ENSMUSG00000020309	Chac2	protein_coding	31.5217	-1.84646	Others
ENSMUSG00000020311	Erlec1	protein_coding	60.4753	-1.26036	Others
ENSMUSG00000020312	Shc2	protein_coding	0.759816	2.31757	Others
ENSMUSG00000020315	Sptbn1	protein_coding	205.977	1.82946	Others
ENSMUSG00000020319	Wdpcp	protein_coding	16.8021	-0.258972	Others
ENSMUSG00000020321	Mdh1	protein_coding	463.262	-0.626151	Others
ENSMUSG00000020325	Fstl3	protein_coding	24.2815	-0.669169	Others
ENSMUSG00000020326	Ccng1	protein_coding	39.6972	-0.712943	Others
ENSMUSG00000020327	Fgf22	protein_coding	6.86028	-5	Others
ENSMUSG00000020328	Nudcd2	protein_coding	36.303	-0.794177	Others
ENSMUSG00000020329	Polrmt	protein_coding	7.78177	0.987553	Others
ENSMUSG00000020331	Hcn2	protein_coding	0.846079	-0.405664	Others
ENSMUSG00000020333	Acsl6	protein_coding	7.88788	-0.248637	Others
ENSMUSG00000020334	Slc22a4	protein_coding	2.39027	-2.74033	Others
ENSMUSG00000020335	Zfp354b	protein_coding	3.91565	-1.83231	Others
ENSMUSG00000020340	Cyfip2	protein_coding	13.6814	0.0429879	Others
ENSMUSG00000020346	Mgat1	protein_coding	49.1798	0.0888976	Others
ENSMUSG00000020349	Ppp2ca	protein_coding	4.62691	1.34349	Others
ENSMUSG00000020354	Sgcd	protein_coding	0.393763	3.97142	Others
ENSMUSG00000020357	Flt4	protein_coding	6.59952	0.652319	Others
ENSMUSG00000020358	Hnrnpab	protein_coding	15.1907	1.09399	Others
ENSMUSG00000020359	Phykpl	protein_coding	15.3357	0.014856	Others
ENSMUSG00000020361	Hspa4	protein_coding	24.704	-1.10208	Others
ENSMUSG00000020362	Cnot6	protein_coding	6.43963	1.18307	Others
ENSMUSG00000020363	Gfpt2	protein_coding	4.94543	2.74932	Others
ENSMUSG00000020364	Zfp354a	protein_coding	3.78996	-1.19719	Others
ENSMUSG00000020366	Mapk9	protein_coding	40.8452	-0.280167	Others
ENSMUSG00000020368	Canx	protein_coding	632.93	0.19567	Others
ENSMUSG00000020372	Rack1	protein_coding	181.179	0.00731773	Others
ENSMUSG00000020374	Rasgef1c	protein_coding	0.855002	3.76871	Others
ENSMUSG00000020375	Rufy1	protein_coding	24.2567	-0.0580646	Others
ENSMUSG00000020376	Rnf130	protein_coding	34.5222	0.274099	Others
ENSMUSG00000020377	Ltc4s	protein_coding	3.56727	2.19918	Others
ENSMUSG00000020380	Rad50	protein_coding	4.60436	0.783251	Others
ENSMUSG00000020381	Mrnip	protein_coding	12.5099	-1.00173	Others
ENSMUSG00000020385	Clk4	protein_coding	45.1696	0.721265	Others
ENSMUSG00000020386	Sar1b	protein_coding	222.507	-1.06039	Others
ENSMUSG00000020387	Jade2	protein_coding	4.46059	-0.346763	Others
ENSMUSG00000020388	Pdlim4	protein_coding	26.7217	1.57514	Others
ENSMUSG00000020389	Cdkl3	protein_coding	1.0442	1.57522	Others
ENSMUSG00000020390	Ube2b	protein_coding	312.977	-0.563843	Others
ENSMUSG00000020392	Cdkn2aipnl	protein_coding	42.3681	-0.445407	Others
ENSMUSG00000020393	Kremen1	protein_coding	3.59208	0.449303	Others
ENSMUSG00000020396	Nefh	protein_coding	4.95733	1.26798	Others
ENSMUSG00000020397	Med7	protein_coding	94.8638	-0.701436	Others
ENSMUSG00000020399	Havcr2	protein_coding	1.73232	-1.22447	Others
ENSMUSG00000020400	Tnip1	protein_coding	16.5069	-0.0843814	Others
ENSMUSG00000020402	Vdac1	protein_coding	75.1721	-0.123002	Others
ENSMUSG00000020407	Upp1	protein_coding	14.3416	0.618898	Others
[truncated: 13,216 more rows]

## Sheet: Fig_1C
gene_id	gene_name	gene_type	log2FC (CB vs AM)	class
ENSMUSG00000000001	Gnai3	protein_coding	-0.27916	Others
ENSMUSG00000000028	Cdc45	protein_coding	-0.640889	Others
ENSMUSG00000000031	H19	lncRNA	11.4488	Others
ENSMUSG00000000037	Scml2	protein_coding	9.44288	Others
ENSMUSG00000000056	Narf	protein_coding	0.211956	Others
ENSMUSG00000000058	Cav2	protein_coding	0.99448	Others
ENSMUSG00000000078	Klf6	protein_coding	1.5594	Others
ENSMUSG00000000085	Scmh1	protein_coding	1.07422	Others
ENSMUSG00000000088	Cox5a	protein_coding	-0.511724	Others
ENSMUSG00000000093	Tbx2	protein_coding	2.47845	Others
ENSMUSG00000000120	Ngfr	protein_coding	2.63319	Others
ENSMUSG00000000127	Fer	protein_coding	0.0666683	Others
ENSMUSG00000000131	Xpo6	protein_coding	1.44082	Others
ENSMUSG00000000134	Tfe3	protein_coding	-0.613919	Others
ENSMUSG00000000142	Axin2	protein_coding	1.36213	Others
ENSMUSG00000000148	Brat1	protein_coding	-0.621141	Others
ENSMUSG00000000149	Gna12	protein_coding	0.865226	Others
ENSMUSG00000000154	Slc22a18	protein_coding	-0.0484817	Others
ENSMUSG00000000167	Pih1d2	protein_coding	-0.068476	Others
ENSMUSG00000000168	Dlat	protein_coding	-0.194609	Others
ENSMUSG00000000171	Sdhd	protein_coding	-0.61936	Others
ENSMUSG00000000184	Ccnd2	protein_coding	-0.90517	Others
ENSMUSG00000000194	Gpr107	protein_coding	-0.420429	Others
ENSMUSG00000000197	Nalcn	protein_coding	0.58636	Others
ENSMUSG00000000214	Th	protein_coding	-2.1201	Others
ENSMUSG00000000223	Drp2	protein_coding	3.84014	Others
ENSMUSG00000000244	Tspan32	protein_coding	0.246506	Others
ENSMUSG00000000253	Gmpr	protein_coding	-1.09848	Others
ENSMUSG00000000266	Mid2	protein_coding	0.43849	Others
ENSMUSG00000000275	Trim25	protein_coding	-0.849639	Others
ENSMUSG00000000276	Dgke	protein_coding	1.17097	Others
ENSMUSG00000000278	Scpep1	protein_coding	-0.904552	Others
ENSMUSG00000000282	Mnt	protein_coding	0.627934	Others
ENSMUSG00000000290	Itgb2	protein_coding	-1.11226	Others
ENSMUSG00000000295	Hddc2	protein_coding	-0.895041	Others
ENSMUSG00000000296	Tpd52l1	protein_coding	-1.76198	Others
ENSMUSG00000000301	Pemt	protein_coding	1.39565	Others
ENSMUSG00000000305	Cdh4	protein_coding	-1.63042	Others
ENSMUSG00000000308	Ckmt1	protein_coding	-0.288065	Others
ENSMUSG00000000317	Bcl6b	protein_coding	0.136352	Others
ENSMUSG00000000318	Clec10a	protein_coding	1.56931	Others
ENSMUSG00000000320	Alox12	protein_coding	3.47893	Others
ENSMUSG00000000326	Comt	protein_coding	-1.10482	Others
ENSMUSG00000000339	Rtca	protein_coding	0.305042	Others
ENSMUSG00000000340	Dbt	protein_coding	-0.878491	Others
ENSMUSG00000000346	Dazap2	protein_coding	0.23978	Others
ENSMUSG00000000355	Mcts1	protein_coding	-0.91258	Others
ENSMUSG00000000359	Rem1	protein_coding	0.0344572	Others
ENSMUSG00000000374	Trappc10	protein_coding	-0.398687	Others
ENSMUSG00000000378	Ccm2	protein_coding	0.665723	Others
ENSMUSG00000000384	Tbrg4	protein_coding	0.152602	Others
ENSMUSG00000000392	Fap	protein_coding	3.46324	Others
ENSMUSG00000000399	Ndufa9	protein_coding	-0.919862	Others
ENSMUSG00000000402	Egfl6	protein_coding	-0.0606456	Others
ENSMUSG00000000409	Lck	protein_coding	1.13686	Others
ENSMUSG00000000416	Cttnbp2	protein_coding	2.15464	Others
ENSMUSG00000000420	Galnt1	protein_coding	0.870698	Others
ENSMUSG00000000439	Mkrn2	protein_coding	0.1244	Others
ENSMUSG00000000440	Pparg	protein_coding	-0.236044	Others
ENSMUSG00000000441	Raf1	protein_coding	-0.170357	Others
ENSMUSG00000000486	Septin1	protein_coding	0.727572	Others
ENSMUSG00000000489	Pdgfb	protein_coding	2.14717	Others
ENSMUSG00000000530	Acvrl1	protein_coding	0.769297	Others
ENSMUSG00000000531	Tamalin	protein_coding	1.03275	Others
ENSMUSG00000000532	Acvr1b	protein_coding	0.850236	Others
ENSMUSG00000000538	Tom1l2	protein_coding	0.711043	Others
ENSMUSG00000000552	Zfp385a	protein_coding	1.10222	Others
ENSMUSG00000000555	Itga5	protein_coding	0.423754	Others
ENSMUSG00000000561	Wdr77	protein_coding	-0.523404	Others
ENSMUSG00000000563	Atp5pb	protein_coding	-0.850793	Others
ENSMUSG00000000567	Sox9	protein_coding	4.32377	Others
ENSMUSG00000000568	Hnrnpd	protein_coding	1.40106	Others
ENSMUSG00000000579	Dynlt1c	protein_coding	-0.201877	Others
ENSMUSG00000000581	C1d	protein_coding	-1.12728	Others
ENSMUSG00000000594	Gm2a	protein_coding	-0.776718	Others
ENSMUSG00000000600	Krit1	protein_coding	-0.424699	Others
ENSMUSG00000000605	Clcn4	protein_coding	-0.105846	Others
ENSMUSG00000000627	Sema4f	protein_coding	0.891844	Others
ENSMUSG00000000628	Hk2	protein_coding	-2.3338	Others
ENSMUSG00000000631	Myo18a	protein_coding	2.11033	Others
ENSMUSG00000000632	Sez6	protein_coding	3.14591	Others
ENSMUSG00000000682	Cd52	protein_coding	-0.398826	Others
ENSMUSG00000000686	Abhd15	protein_coding	-4.02371	Others
ENSMUSG00000000690	Hoxb6	protein_coding	-4.42861	Others
ENSMUSG00000000693	Loxl3	protein_coding	2.80915	Others
ENSMUSG00000000708	Kat2b	protein_coding	2.10566	Others
ENSMUSG00000000711	Rab5b	protein_coding	-0.431433	Others
ENSMUSG00000000730	Dnmt3l	protein_coding	-6.94349	Others
ENSMUSG00000000732	Icosl	protein_coding	-0.698787	Others
ENSMUSG00000000738	Spg7	protein_coding	0.875337	Others
ENSMUSG00000000739	Sult5a1	protein_coding	0.69869	Others
ENSMUSG00000000740	Rpl13	protein_coding	-0.620383	Others
ENSMUSG00000000743	Chmp1a	protein_coding	-0.294421	Others
ENSMUSG00000000751	Rpa1	protein_coding	-0.582798	Others
ENSMUSG00000000753	Serpinf1	protein_coding	4.43472	Phd2ko_induced
ENSMUSG00000000759	Tubgcp3	protein_coding	-0.241748	Others
ENSMUSG00000000776	Polr3d	protein_coding	-0.319406	Others
ENSMUSG00000000782	Tcf7	protein_coding	-0.641247	Others
ENSMUSG00000000787	Ddx3x	protein_coding	0.955987	Others
ENSMUSG00000000794	Kcnn3	protein_coding	-0.191412	Others
ENSMUSG00000000804	Usp32	protein_coding	0.20329	Others
ENSMUSG00000000811	Txnrd3	protein_coding	0.986981	Others
ENSMUSG00000000823	Zfp512b	protein_coding	0.751211	Phd2ko_induced
ENSMUSG00000000826	Dnajc5	protein_coding	-0.241036	Others
ENSMUSG00000000827	Tpd52l2	protein_coding	-0.172087	Others
ENSMUSG00000000838	Fmr1	protein_coding	0.595141	Others
ENSMUSG00000000861	Bcl11a	protein_coding	-1.62448	Others
ENSMUSG00000000876	Pxmp4	protein_coding	0.136416	Others
ENSMUSG00000000881	Dlg3	protein_coding	1.88539	Others
ENSMUSG00000000884	Gnb1l	protein_coding	0.223587	Others
ENSMUSG00000000889	Dbh	protein_coding	-2.71035	Others
ENSMUSG00000000901	Mmp11	protein_coding	-1.02787	Others
ENSMUSG00000000902	Smarcb1	protein_coding	-0.155951	Others
ENSMUSG00000000915	Hip1r	protein_coding	0.282932	Others
ENSMUSG00000000916	Nsun5	protein_coding	0.51731	Others
ENSMUSG00000000934	Top1mt	protein_coding	-0.917559	Others
ENSMUSG00000000948	Gm38393	protein_coding	0.788155	Others
ENSMUSG00000000957	Mmp14	protein_coding	2.03564	Others
ENSMUSG00000000958	Slc7a7	protein_coding	2.04545	Others
ENSMUSG00000000959	Oxa1l	protein_coding	-0.939948	Others
ENSMUSG00000000976	Heatr6	protein_coding	0.1642	Others
ENSMUSG00000000982	Ccl3	protein_coding	-2.44132	Others
ENSMUSG00000001014	Icam4	protein_coding	-0.578435	Others
ENSMUSG00000001016	Ilf2	protein_coding	0.331462	Others
ENSMUSG00000001017	Chtop	protein_coding	0.0723954	Others
ENSMUSG00000001018	Snapin	protein_coding	-0.144747	Others
ENSMUSG00000001020	S100a4	protein_coding	1.55663	Others
ENSMUSG00000001025	S100a6	protein_coding	1.26583	Others
ENSMUSG00000001029	Icam2	protein_coding	0.296345	Others
ENSMUSG00000001034	Mapk7	protein_coding	0.910904	Others
ENSMUSG00000001036	Epn2	protein_coding	0.99974	Others
ENSMUSG00000001039	B9d1	protein_coding	0.388097	Others
ENSMUSG00000001052	Sec24b	protein_coding	0.418433	Others
ENSMUSG00000001054	Rmnd5b	protein_coding	-0.104625	Others
ENSMUSG00000001056	Nhp2	protein_coding	-0.12651	Others
ENSMUSG00000001062	Vps9d1	protein_coding	0.146454	Others
ENSMUSG00000001065	Zfp276	protein_coding	-0.0558934	Others
ENSMUSG00000001082	Mfsd10	protein_coding	0.249069	Others
ENSMUSG00000001089	Luzp1	protein_coding	0.176325	Others
ENSMUSG00000001098	Kctd10	protein_coding	0.486184	Others
ENSMUSG00000001100	Poldip2	protein_coding	-1.48094	Others
ENSMUSG00000001105	Ift20	protein_coding	-0.622886	Others
ENSMUSG00000001119	Col6a1	protein_coding	-0.344532	Others
ENSMUSG00000001120	Pcbp3	protein_coding	0.0655827	Others
ENSMUSG00000001123	Lgals9	protein_coding	0.814746	Others
ENSMUSG00000001127	Araf	protein_coding	-0.45851	Others
ENSMUSG00000001128	Cfp	protein_coding	1.49583	Others
ENSMUSG00000001131	Timp1	protein_coding	-0.845976	Others
ENSMUSG00000001134	Uxt	protein_coding	-0.585333	Others
ENSMUSG00000001138	Cnnm3	protein_coding	1.37039	Others
ENSMUSG00000001143	Lman2l	protein_coding	-0.840207	Others
ENSMUSG00000001150	Mcm3ap	protein_coding	2.07308	Others
ENSMUSG00000001151	Pcnt	protein_coding	0.935257	Others
ENSMUSG00000001156	Mxd1	protein_coding	0.270989	Others
ENSMUSG00000001157	Gmcl1	protein_coding	0.245297	Others
ENSMUSG00000001158	Snrnp27	protein_coding	-0.141078	Others
ENSMUSG00000001166	Oas1c	protein_coding	0.0940734	Others
ENSMUSG00000001173	Ocrl	protein_coding	-0.744823	Others
ENSMUSG00000001175	Calm1	protein_coding	-0.0341998	Others
ENSMUSG00000001211	Agpat3	protein_coding	-0.529453	Others
ENSMUSG00000001227	Sema6b	protein_coding	0.85797	Others
ENSMUSG00000001228	Uhrf1	protein_coding	0.0609031	Others
ENSMUSG00000001229	Dpp9	protein_coding	0.618398	Others
ENSMUSG00000001240	Ramp2	protein_coding	2.70948	Others
ENSMUSG00000001247	Lsr	protein_coding	0.293476	Others
ENSMUSG00000001248	Gramd1a	protein_coding	1.30576	Others
ENSMUSG00000001270	Ckb	protein_coding	1.18711	Phd2ko_repressed
ENSMUSG00000001280	Sp1	protein_coding	1.23314	Others
ENSMUSG00000001281	Itgb7	protein_coding	2.75658	Others
ENSMUSG00000001285	Myg1	protein_coding	-0.4613	Others
ENSMUSG00000001288	Rarg	protein_coding	-0.0121206	Others
ENSMUSG00000001289	Pfdn5	protein_coding	-0.63428	Others
ENSMUSG00000001300	Efnb2	protein_coding	2.3513	Others
ENSMUSG00000001305	Rrp15	protein_coding	-1.07546	Others
ENSMUSG00000001313	Rnd2	protein_coding	1.61692	Others
ENSMUSG00000001323	Srr	protein_coding	-0.533655	Others
ENSMUSG00000001333	Sync	protein_coding	-3.60076	Others
ENSMUSG00000001334	Fndc5	protein_coding	-0.497827	Others
ENSMUSG00000001348	Acp5	protein_coding	-5.31525	Others
ENSMUSG00000001349	Cnn1	protein_coding	2.97817	Others
ENSMUSG00000001366	Fbxo9	protein_coding	-1.31679	Others
ENSMUSG00000001376	Vps50	protein_coding	0.637041	Others
ENSMUSG00000001380	Hars	protein_coding	-0.825397	Others
ENSMUSG00000001383	Zmat2	protein_coding	-0.144196	Others
ENSMUSG00000001403	Ube2c	protein_coding	0.158976	Others
ENSMUSG00000001415	Smg5	protein_coding	1.26854	Others
ENSMUSG00000001416	Cct3	protein_coding	0.0130509	Others
ENSMUSG00000001418	Glmp	protein_coding	-0.918713	Others
ENSMUSG00000001419	Mef2d	protein_coding	0.559527	Others
ENSMUSG00000001424	Snd1	protein_coding	-0.733673	Others
ENSMUSG00000001435	Col18a1	protein_coding	3.37215	Others
ENSMUSG00000001436	Slc19a1	protein_coding	0.27512	Others
ENSMUSG00000001440	Kpnb1	protein_coding	0.644097	Others
ENSMUSG00000001441	Npepps	protein_coding	0.507139	Others
ENSMUSG00000001445	Mrpl10	protein_coding	-1.11268	Others
ENSMUSG00000001467	Cyp51	protein_coding	-0.843297	Others
ENSMUSG00000001472	Tcf25	protein_coding	0.0417382	Others
ENSMUSG00000001473	Tubb6	protein_coding	-1.42259	Others
ENSMUSG00000001482	Def8	protein_coding	-0.966014	Others
ENSMUSG00000001493	Meox1	protein_coding	0.827077	Others
ENSMUSG00000001506	Col1a1	protein_coding	3.99838	Phd2ko_induced
ENSMUSG00000001507	Itga3	protein_coding	0.37798	Others
ENSMUSG00000001518	Itfg2	protein_coding	-0.478741	Others
ENSMUSG00000001520	Nrip2	protein_coding	2.83433	Others
ENSMUSG00000001521	Tulp3	protein_coding	0.200323	Others
ENSMUSG00000001524	Gtf2h4	protein_coding	-0.552407	Others
ENSMUSG00000001525	Tubb5	protein_coding	1.71049	Others
ENSMUSG00000001542	Ell2	protein_coding	-0.947836	Others
ENSMUSG00000001552	Jup	protein_coding	0.408694	Others
ENSMUSG00000001555	Fkbp10	protein_coding	1.46168	Others
ENSMUSG00000001569	Nom1	protein_coding	-0.956553	Others
ENSMUSG00000001576	Ergic1	protein_coding	-0.875844	Others
ENSMUSG00000001588	Acap1	protein_coding	-0.280985	Others
ENSMUSG00000001604	Tcea3	protein_coding	2.98627	Others
ENSMUSG00000001627	Ifrd1	protein_coding	-0.841021	Others
ENSMUSG00000001630	Stk38l	protein_coding	1.23167	Others
ENSMUSG00000001632	Brpf1	protein_coding	1.20656	Others
ENSMUSG00000001642	Akr1b3	protein_coding	-0.999137	Others
ENSMUSG00000001657	Hoxc8	protein_coding	-9.4301	Others
ENSMUSG00000001661	Hoxc6	protein_coding	-4.96539	Others
ENSMUSG00000001663	Gstt1	protein_coding	0.753676	Others
ENSMUSG00000001665	Gstt3	protein_coding	1.00948	Others
ENSMUSG00000001666	Ddt	protein_coding	-1.53454	Others
ENSMUSG00000001674	Ddx18	protein_coding	-0.451515	Others
ENSMUSG00000001687	Ubl3	protein_coding	-0.830236	Others
ENSMUSG00000001700	Gramd3	protein_coding	0.248208	Others
ENSMUSG00000001707	Eef1e1	protein_coding	-0.602866	Others
ENSMUSG00000001729	Akt1	protein_coding	0.508731	Others
ENSMUSG00000001739	Cldn15	protein_coding	-2.59647	Others
ENSMUSG00000001741	Il16	protein_coding	0.155988	Others
ENSMUSG00000001750	Tcirg1	protein_coding	0.0189112	Others
ENSMUSG00000001751	Naglu	protein_coding	-1.8637	Others
ENSMUSG00000001755	Coasy	protein_coding	-1.6376	Others
ENSMUSG00000001761	Smo	protein_coding	1.06507	Others
ENSMUSG00000001763	Tspan33	protein_coding	1.67944	Others
ENSMUSG00000001767	Crnkl1	protein_coding	-0.361912	Others
ENSMUSG00000001768	Rin2	protein_coding	1.92008	Others
ENSMUSG00000001773	Folh1	protein_coding	0.0925861	Others
ENSMUSG00000001774	Chordc1	protein_coding	-0.579856	Others
ENSMUSG00000001783	Rtcb	protein_coding	-0.344215	Others
ENSMUSG00000001785	Pwp1	protein_coding	-0.272884	Others
ENSMUSG00000001786	Fbxo7	protein_coding	1.53695	Others
ENSMUSG00000001794	Capns1	protein_coding	0.25173	Others
ENSMUSG00000001802	Lrp3	protein_coding	0.721014	Others
ENSMUSG00000001829	Clpb	protein_coding	-0.786483	Others
ENSMUSG00000001833	Septin7	protein_coding	-0.184718	Others
ENSMUSG00000001844	Zdhhc4	protein_coding	-0.899972	Others
ENSMUSG00000001847	Rac1	protein_coding	-0.425742	Others
ENSMUSG00000001855	Nup214	protein_coding	0.44529	Others
ENSMUSG00000001864	Aif1l	protein_coding	-1.5517	Others
ENSMUSG00000001865	Cpa3	protein_coding	3.03909	Others
ENSMUSG00000001870	Ltbp1	protein_coding	3.33213	Others
ENSMUSG00000001891	Ugp2	protein_coding	-0.27359	Others
ENSMUSG00000001909	Trmt1	protein_coding	0.683113	Others
ENSMUSG00000001910	Nacc1	protein_coding	-0.731115	Others
ENSMUSG00000001911	Nfix	protein_coding	2.50209	Others
ENSMUSG00000001918	Slc1a5	protein_coding	2.40448	Others
ENSMUSG00000001924	Uba1	protein_coding	-0.275975	Others
ENSMUSG00000001930	Vwf	protein_coding	4.79402	Others
ENSMUSG00000001942	Siae	protein_coding	-0.905231	Others
ENSMUSG00000001946	Esam	protein_coding	0.732864	Others
ENSMUSG00000001948	Spa17	protein_coding	0.00512466	Others
ENSMUSG00000001962	Fam50a	protein_coding	-0.312288	Others
ENSMUSG00000001964	Emd	protein_coding	-0.763572	Others
ENSMUSG00000001983	Taco1	protein_coding	-1.50201	Others
ENSMUSG00000001985	Grik3	protein_coding	2.23218	Others
ENSMUSG00000001986	Gria3	protein_coding	-1.17316	Others
ENSMUSG00000001995	Sipa1l2	protein_coding	2.16502	Others
ENSMUSG00000001998	Ap4e1	protein_coding	0.56254	Others
ENSMUSG00000001999	Blvra	protein_coding	-0.331836	Others
ENSMUSG00000002007	Srpk3	protein_coding	2.29224	Others
ENSMUSG00000002010	Idh3g	protein_coding	-0.764559	Others
ENSMUSG00000002012	Pnck	protein_coding	-0.798651	Others
ENSMUSG00000002014	Ssr4	protein_coding	-0.667665	Others
ENSMUSG00000002015	Bcap31	protein_coding	-0.603383	Others
ENSMUSG00000002017	Fam98a	protein_coding	-0.850287	Others
ENSMUSG00000002028	Kmt2a	protein_coding	1.20709	Others
ENSMUSG00000002031	Ift46	protein_coding	0.53781	Others
ENSMUSG00000002032	Tmem25	protein_coding	-2.16092	Others
ENSMUSG00000002033	Cd3g	protein_coding	-0.308567	Others
ENSMUSG00000002043	Trappc6a	protein_coding	-0.78933	Others
ENSMUSG00000002052	Supt6	protein_coding	0.382405	Others
ENSMUSG00000002058	Unc119	protein_coding	0.879632	Others
ENSMUSG00000002059	Rab34	protein_coding	-0.269953	Others
ENSMUSG00000002064	Sdf2	protein_coding	-0.991958	Others
ENSMUSG00000002068	Ccne1	protein_coding	-2.3931	Others
ENSMUSG00000002083	Bbc3	protein_coding	2.12741	Others
ENSMUSG00000002102	Psmc3	protein_coding	0.137356	Others
ENSMUSG00000002103	Acp2	protein_coding	-0.661866	Others
ENSMUSG00000002104	Rapsn	protein_coding	-1.32012	Others
ENSMUSG00000002105	Slc39a13	protein_coding	-0.924754	Others
ENSMUSG00000002107	Celf2	protein_coding	1.81872	Others
ENSMUSG00000002108	Nr1h3	protein_coding	-0.255075	Others
ENSMUSG00000002109	Ddb2	protein_coding	0.968704	Others
ENSMUSG00000002111	Spi1	protein_coding	-0.654604	Others
ENSMUSG00000002129	Sf3a1	protein_coding	0.156361	Others
ENSMUSG00000002147	Stat6	protein_coding	-0.412385	Others
ENSMUSG00000002190	Clgn	protein_coding	2.40938	Others
ENSMUSG00000002204	Napsa	protein_coding	0.267282	Others
ENSMUSG00000002205	Vrk3	protein_coding	-0.916482	Others
ENSMUSG00000002210	Smg9	protein_coding	-0.422845	Others
ENSMUSG00000002221	Paxip1	protein_coding	0.421225	Others
ENSMUSG00000002222	Rmnd5a	protein_coding	1.48496	Others
ENSMUSG00000002227	Mov10	protein_coding	-0.145374	Others
ENSMUSG00000002228	Ppm1j	protein_coding	1.39672	Others
ENSMUSG00000002233	Rhoc	protein_coding	1.36897	Others
ENSMUSG00000002250	Ppard	protein_coding	1.16709	Others
ENSMUSG00000002257	Def6	protein_coding	0.936289	Others
ENSMUSG00000002265	Peg3	protein_coding	0.0242201	Others
ENSMUSG00000002274	Metrn	protein_coding	1.3459	Others
ENSMUSG00000002279	Lmf1	protein_coding	-0.437373	Others
ENSMUSG00000002280	Ciao3	protein_coding	-0.940644	Others
ENSMUSG00000002289	Angptl4	protein_coding	-0.0656822	Others
ENSMUSG00000002297	Dbf4	protein_coding	-4.87898	Others
ENSMUSG00000002307	Daxx	protein_coding	-0.318433	Others
ENSMUSG00000002308	Cd320	protein_coding	-1.36323	Others
ENSMUSG00000002319	Ipo4	protein_coding	-1.03925	Others
ENSMUSG00000002320	Tm9sf1	protein_coding	-0.119883	Others
ENSMUSG00000002324	Rec8	protein_coding	-1.91916	Others
ENSMUSG00000002325	Irf9	protein_coding	-0.157337	Others
ENSMUSG00000002326	Gmpr2	protein_coding	-0.663344	Others
ENSMUSG00000002329	Mdp1	protein_coding	-1.10342	Others
ENSMUSG00000002332	Dhrs1	protein_coding	0.49614	Others
ENSMUSG00000002341	Ncan	protein_coding	2.52995	Others
ENSMUSG00000002342	Tmem161a	protein_coding	-0.495404	Others
ENSMUSG00000002343	Armc6	protein_coding	0.52882	Others
ENSMUSG00000002345	Borcs8	protein_coding	0.228554	Others
ENSMUSG00000002346	Slc25a42	protein_coding	-0.78231	Others
ENSMUSG00000002365	Snx9	protein_coding	0.683911	Others
ENSMUSG00000002372	Ranbp3	protein_coding	0.0551489	Others
ENSMUSG00000002379	Ndufa11	protein_coding	-0.425111	Others
ENSMUSG00000002393	Nr2f6	protein_coding	0.254267	Others
ENSMUSG00000002395	Use1	protein_coding	-0.473906	Others
ENSMUSG00000002396	Ocel1	protein_coding	-1.03603	Others
ENSMUSG00000002409	Dyrk1b	protein_coding	-1.75937	Others
ENSMUSG00000002413	Braf	protein_coding	0.824823	Others
ENSMUSG00000002416	Ndufb2	protein_coding	-0.722779	Others
ENSMUSG00000002428	Hltf	protein_coding	0.468046	Others
ENSMUSG00000002455	Prpf6	protein_coding	0.699252	Others
ENSMUSG00000002458	Rgs19	protein_coding	-0.442268	Others
ENSMUSG00000002459	Rgs20	protein_coding	1.83094	Others
ENSMUSG00000002475	Abhd3	protein_coding	-4.65625	Others
ENSMUSG00000002477	Snrpd1	protein_coding	-0.701887	Others
ENSMUSG00000002486	Tchp	protein_coding	0.285314	Others
ENSMUSG00000002489	Tiam1	protein_coding	2.48861	Others
ENSMUSG00000002496	Tsc2	protein_coding	0.724062	Others
ENSMUSG00000002504	Slc9a3r2	protein_coding	1.0837	Phd2ko_induced
ENSMUSG00000002524	Puf60	protein_coding	0.0496466	Others
ENSMUSG00000002546	Golga2	protein_coding	-0.142801	Others
ENSMUSG00000002550	Uck1	protein_coding	-0.743909	Others
ENSMUSG00000002565	Scin	protein_coding	3.15742	Others
ENSMUSG00000002578	Ikzf4	protein_coding	0.108674	Others
ENSMUSG00000002580	Mien1	protein_coding	-0.258186	Others
ENSMUSG00000002602	Axl	protein_coding	1.50632	Others
ENSMUSG00000002603	Tgfb1	protein_coding	0.273792	Others
ENSMUSG00000002608	Ccdc97	protein_coding	-0.25746	Others
ENSMUSG00000002617	Zfp40	protein_coding	-0.307552	Others
ENSMUSG00000002625	Akap8l	protein_coding	0.393023	Others
ENSMUSG00000002635	Pdcd2l	protein_coding	0.315595	Others
ENSMUSG00000002658	Gtf2f1	protein_coding	-0.0254269	Others
ENSMUSG00000002660	Clpp	protein_coding	-0.768297	Others
ENSMUSG00000002661	Alkbh7	protein_coding	-0.91013	Others
ENSMUSG00000002668	Dennd1c	protein_coding	-1.29433	Others
ENSMUSG00000002679	Med6	protein_coding	-0.546691	Others
ENSMUSG00000002688	Prkd1	protein_coding	3.18304	Others
ENSMUSG00000002699	Lcp2	protein_coding	0.975361	Others
ENSMUSG00000002718	Cse1l	protein_coding	-1.01713	Others
ENSMUSG00000002728	Naa20	protein_coding	-0.0789091	Others
ENSMUSG00000002731	Prkra	protein_coding	-0.465567	Others
ENSMUSG00000002732	Fkbp7	protein_coding	0.0739642	Others
ENSMUSG00000002733	Plekha3	protein_coding	0.473065	Others
ENSMUSG00000002741	Ykt6	protein_coding	-0.183083	Others
ENSMUSG00000002748	Baz1b	protein_coding	0.914043	Others
ENSMUSG00000002763	Pex6	protein_coding	1.20882	Others
ENSMUSG00000002767	Mrpl2	protein_coding	-0.725386	Others
ENSMUSG00000002768	Mea1	protein_coding	-0.0562836	Others
ENSMUSG00000002769	Gnmt	protein_coding	-0.528586	Others
ENSMUSG00000002778	Kdelr1	protein_coding	-1.22333	Others
ENSMUSG00000002781	Tmem143	protein_coding	-0.995374	Others
ENSMUSG00000002797	Ggct	protein_coding	-2.31611	Others
ENSMUSG00000002799	Jag2	protein_coding	2.80013	Others
ENSMUSG00000002803	Btbd6	protein_coding	-1.1509	Others
ENSMUSG00000002804	Nudt14	protein_coding	-0.82336	Others
ENSMUSG00000002808	Epdr1	protein_coding	0.97801	Phd2ko_induced
ENSMUSG00000002812	Flii	protein_coding	0.787332	Others
ENSMUSG00000002814	Top3a	protein_coding	0.416198	Others
ENSMUSG00000002820	Atg4d	protein_coding	-0.160929	Others
ENSMUSG00000002825	Qtrt1	protein_coding	0.21031	Others
ENSMUSG00000002831	Plin4	protein_coding	-0.737263	Others
ENSMUSG00000002833	Hdgfl2	protein_coding	0.362351	Others
ENSMUSG00000002835	Chaf1a	protein_coding	2.1875	Others
ENSMUSG00000002844	Adprh	protein_coding	-0.0504001	Others
ENSMUSG00000002845	Tmem39a	protein_coding	0.1237	Others
ENSMUSG00000002846	Timmdc1	protein_coding	0.228833	Others
ENSMUSG00000002847	Pla1a	protein_coding	-10.5708	Others
ENSMUSG00000002870	Mcm2	protein_coding	-0.792335	Others
ENSMUSG00000002871	Tpra1	protein_coding	-0.588801	Others
ENSMUSG00000002881	Nab1	protein_coding	1.37528	Others
ENSMUSG00000002885	Adgre5	protein_coding	2.19111	Others
ENSMUSG00000002897	Il17ra	protein_coding	-0.902856	Others
ENSMUSG00000002900	Lamb1	protein_coding	0.492679	Others
ENSMUSG00000002908	Kcnn1	protein_coding	-2.25598	Others
ENSMUSG00000002910	Arrdc2	protein_coding	-0.0926954	Others
ENSMUSG00000002930	Ppp1r17	protein_coding	-0.56109	Others
ENSMUSG00000002944	Cd36	protein_coding	-1.30227	Others
ENSMUSG00000002948	Map2k7	protein_coding	-0.0744987	Others
ENSMUSG00000002949	Timm44	protein_coding	0.197107	Others
ENSMUSG00000002957	Ap2a2	protein_coding	0.472052	Others
ENSMUSG00000002963	Pnkp	protein_coding	-0.357485	Others
ENSMUSG00000002968	Med25	protein_coding	0.239593	Others
ENSMUSG00000002980	Bcam	protein_coding	2.03784	Others
ENSMUSG00000002981	Clptm1	protein_coding	-0.583086	Others
ENSMUSG00000002983	Relb	protein_coding	0.859102	Others
ENSMUSG00000002984	Tomm40	protein_coding	-0.476163	Others
ENSMUSG00000002985	Apoe	protein_coding	1.04118	Others
ENSMUSG00000002992	Apoc2	protein_coding	-7.64094	Others
ENSMUSG00000002996	Hbp1	protein_coding	0.0173515	Others
ENSMUSG00000002997	Prkar2b	protein_coding	-2.18729	Others
ENSMUSG00000003031	Cdkn1b	protein_coding	1.6395	Others
ENSMUSG00000003032	Klf4	protein_coding	3.87345	Others
ENSMUSG00000003033	Ap1m1	protein_coding	-0.0218043	Others
ENSMUSG00000003037	Rab8a	protein_coding	-0.26968	Others
ENSMUSG00000003038	Hmgn2	protein_coding	-1.05229	Others
ENSMUSG00000003039	Fam32a	protein_coding	-0.0419555	Others
ENSMUSG00000003062	Stard3nl	protein_coding	0.274554	Others
ENSMUSG00000003068	Stk11	protein_coding	1.18527	Others
ENSMUSG00000003070	Efna2	protein_coding	-0.509629	Others
ENSMUSG00000003072	Atp5d	protein_coding	-0.741737	Others
ENSMUSG00000003099	Ppp5c	protein_coding	-0.150106	Others
ENSMUSG00000003119	Cdk12	protein_coding	0.540726	Others
ENSMUSG00000003123	Lipe	protein_coding	-0.891564	Others
ENSMUSG00000003131	Pafah1b2	protein_coding	-1.0472	Others
ENSMUSG00000003134	Tbc1d8	protein_coding	0.279622	Others
ENSMUSG00000003135	Cnot11	protein_coding	0.491801	Others
ENSMUSG00000003153	Slc2a3	protein_coding	0.954215	Others
ENSMUSG00000003154	Foxj2	protein_coding	2.22772	Others
ENSMUSG00000003161	Sri	protein_coding	0.199551	Others
ENSMUSG00000003166	Dgcr2	protein_coding	-0.365654	Others
ENSMUSG00000003184	Irf3	protein_coding	0.170058	Others
ENSMUSG00000003190	Bcl2l12	protein_coding	0.0295607	Others
ENSMUSG00000003198	Zfp959	protein_coding	1.12366	Others
ENSMUSG00000003199	Mpnd	protein_coding	0.985075	Others
ENSMUSG00000003200	Sh3gl1	protein_coding	0.317149	Others
ENSMUSG00000003206	Ebi3	protein_coding	1.46517	Others
ENSMUSG00000003208	Yju2	protein_coding	0.53493	Others
ENSMUSG00000003226	Ranbp2	protein_coding	-0.00645686	Others
ENSMUSG00000003228	Grk5	protein_coding	-0.514253	Others
ENSMUSG00000003233	Dvl3	protein_coding	0.226932	Others
ENSMUSG00000003234	Abcf3	protein_coding	-0.639241	Others
ENSMUSG00000003235	Eif2b5	protein_coding	0.145973	Others
ENSMUSG00000003269	Cyth2	protein_coding	-0.160914	Others
ENSMUSG00000003271	Sult2b1	protein_coding	-8.40788	Others
ENSMUSG00000003273	Car11	protein_coding	0.126781	Others
ENSMUSG00000003279	Dlgap1	protein_coding	1.06729	Others
ENSMUSG00000003282	Plag1	protein_coding	3.5509	Phd2ko_induced
ENSMUSG00000003283	Hck	protein_coding	-0.742411	Others
ENSMUSG00000003299	Mrpl4	protein_coding	-1.0875	Others
ENSMUSG00000003308	Keap1	protein_coding	-0.571	Others
ENSMUSG00000003316	Glg1	protein_coding	1.06931	Others
ENSMUSG00000003344	Btbd2	protein_coding	0.13758	Others
ENSMUSG00000003345	Csnk1g2	protein_coding	0.832083	Others
ENSMUSG00000003346	Abhd17a	protein_coding	0.371087	Others
ENSMUSG00000003348	Mob3a	protein_coding	0.265018	Others
ENSMUSG00000003352	Cacnb3	protein_coding	-0.165472	Others
ENSMUSG00000003354	Ccdc65	protein_coding	7.43084	Others
ENSMUSG00000003355	Fkbp11	protein_coding	-1.85186	Others
ENSMUSG00000003360	Ddx23	protein_coding	0.739155	Others
ENSMUSG00000003363	Pld3	protein_coding	-1.29467	Others
ENSMUSG00000003378	Grik5	protein_coding	5.5629	Others
ENSMUSG00000003379	Cd79a	protein_coding	-7.63715	Others
ENSMUSG00000003380	Rabac1	protein_coding	-0.331242	Others
ENSMUSG00000003382	Etv3	protein_coding	-0.0242286	Others
ENSMUSG00000003402	Prkcsh	protein_coding	-0.392009	Others
ENSMUSG00000003410	Elavl3	protein_coding	1.43006	Others
ENSMUSG00000003411	Rab3b	protein_coding	-0.651632	Others
ENSMUSG00000003418	St8sia6	protein_coding	2.56322	Phd2ko_induced
ENSMUSG00000003420	Fcgrt	protein_coding	0.461914	Others
ENSMUSG00000003421	Nosip	protein_coding	0.233309	Others
ENSMUSG00000003423	Pih1d1	protein_coding	0.0476655	Others
ENSMUSG00000003429	Rps11	protein_coding	-0.886087	Others
ENSMUSG00000003435	Supt5	protein_coding	-0.874782	Others
ENSMUSG00000003436	Dll3	protein_coding	0.0671269	Others
ENSMUSG00000003437	Paf1	protein_coding	-0.209106	Others
ENSMUSG00000003438	Timm50	protein_coding	-0.517788	Others
ENSMUSG00000003444	Med29	protein_coding	-0.666165	Others
ENSMUSG00000003452	Bicd1	protein_coding	0.23642	Others
ENSMUSG00000003458	Ncstn	protein_coding	0.163712	Others
ENSMUSG00000003464	Pex19	protein_coding	0.0688954	Others
ENSMUSG00000003469	Phyhip	protein_coding	-1.49915	Others
ENSMUSG00000003477	Inmt	protein_coding	5.16548	Others
ENSMUSG00000003484	Cyp4f18	protein_coding	-0.808407	Others
ENSMUSG00000003500	Impdh1	protein_coding	1.35465	Others
ENSMUSG00000003518	Dusp3	protein_coding	0.893532	Others
ENSMUSG00000003526	Prodh	protein_coding	-1.42148	Others
ENSMUSG00000003527	Ess2	protein_coding	0.21104	Others
ENSMUSG00000003528	Slc25a1	protein_coding	-0.320469	Others
ENSMUSG00000003531	Dgcr6	protein_coding	-0.371001	Others
ENSMUSG00000003534	Ddr1	protein_coding	-0.335013	Others
ENSMUSG00000003541	Ier3	protein_coding	0.968075	Others
ENSMUSG00000003546	Klc4	protein_coding	-0.0210626	Others
ENSMUSG00000003549	Ercc1	protein_coding	0.358327	Others
ENSMUSG00000003559	As3mt	protein_coding	-1.62015	Others
ENSMUSG00000003573	Homer3	protein_coding	0.705812	Others
ENSMUSG00000003575	Crtc1	protein_coding	-0.00756683	Others
ENSMUSG00000003581	Rnf215	protein_coding	0.903642	Others
ENSMUSG00000003585	Sec14l2	protein_coding	-4.11233	Others
ENSMUSG00000003604	Aven	protein_coding	2.35992	Others
ENSMUSG00000003617	Cp	protein_coding	1.81836	Others
ENSMUSG00000003623	Crot	protein_coding	-0.410933	Others
ENSMUSG00000003644	Rps6ka1	protein_coding	0.279858	Others
ENSMUSG00000003657	Calb2	protein_coding	-8.26362	Others
ENSMUSG00000003660	Snrnp200	protein_coding	-0.00918163	Others
ENSMUSG00000003662	Ciao1	protein_coding	-0.529474	Others
ENSMUSG00000003680	Taf6l	protein_coding	-0.932511	Others
ENSMUSG00000003721	Insig2	protein_coding	-0.729096	Others
ENSMUSG00000003731	Kpna6	protein_coding	-0.0630303	Others
ENSMUSG00000003746	Man1a	protein_coding	-0.181626	Others
ENSMUSG00000003752	Itpkc	protein_coding	0.632804	Others
ENSMUSG00000003762	Coq8b	protein_coding	-0.577212	Others
ENSMUSG00000003778	Brd8	protein_coding	0.419653	Others
ENSMUSG00000003779	Kif20a	protein_coding	-0.297712	Others
ENSMUSG00000003808	Farsa	protein_coding	-1.69789	Others
ENSMUSG00000003809	Gcdh	protein_coding	-1.29779	Others
ENSMUSG00000003810	Mast2	protein_coding	1.71931	Others
ENSMUSG00000003812	Dnase2a	protein_coding	-0.780076	Others
ENSMUSG00000003813	Rad23a	protein_coding	-0.566603	Others
ENSMUSG00000003814	Calr	protein_coding	0.422031	Others
ENSMUSG00000003824	Syce2	protein_coding	-0.329034	Others
ENSMUSG00000003847	Nfat5	protein_coding	0.282236	Others
ENSMUSG00000003848	Nob1	protein_coding	-0.810759	Others
ENSMUSG00000003849	Nqo1	protein_coding	-0.220991	Others
ENSMUSG00000003863	Ppfia3	protein_coding	1.75831	Others
ENSMUSG00000003865	Gys1	protein_coding	0.348584	Others
ENSMUSG00000003868	Ruvbl2	protein_coding	0.0753492	Others
ENSMUSG00000003872	Lin7b	protein_coding	0.207692	Others
ENSMUSG00000003873	Bax	protein_coding	-0.352604	Others
ENSMUSG00000003882	Il7r	protein_coding	2.24804	Others
ENSMUSG00000003923	Tfam	protein_coding	0.110398	Others
ENSMUSG00000003929	Zfp81	protein_coding	1.54907	Others
ENSMUSG00000003948	Mmd	protein_coding	-1.00262	Others
ENSMUSG00000003949	Hlf	protein_coding	-0.545114	Others
ENSMUSG00000003955	Fam162a	protein_coding	0.538264	Phd2ko_induced
ENSMUSG00000003970	Rpl8	protein_coding	-0.21811	Others
ENSMUSG00000003992	Ssbp2	protein_coding	0.187663	Phd2ko_repressed
ENSMUSG00000004018	Fancl	protein_coding	-0.440671	Others
ENSMUSG00000004031	Brinp2	protein_coding	0.481335	Others
ENSMUSG00000004032	Gstm5	protein_coding	0.303935	Others
ENSMUSG00000004035	Gstm7	protein_coding	-3.16198	Others
ENSMUSG00000004040	Stat3	protein_coding	0.631406	Others
ENSMUSG00000004043	Stat5a	protein_coding	-0.463532	Others
ENSMUSG00000004044	Cavin1	protein_coding	2.48794	Others
ENSMUSG00000004054	Map3k11	protein_coding	-0.165592	Others
ENSMUSG00000004056	Akt2	protein_coding	-0.662632	Others
ENSMUSG00000004069	Dnaja3	protein_coding	-0.922807	Others
ENSMUSG00000004070	Hmox2	protein_coding	0.275812	Others
ENSMUSG00000004071	Cdip1	protein_coding	-0.699315	Others
ENSMUSG00000004085	Map3k20	protein_coding	2.56086	Others
ENSMUSG00000004096	Cwc15	protein_coding	-0.154696	Others
ENSMUSG00000004098	Col5a3	protein_coding	0.547802	Others
ENSMUSG00000004099	Dnmt1	protein_coding	0.386158	Others
ENSMUSG00000004100	Ppan	protein_coding	-1.01169	Others
ENSMUSG00000004105	Angptl2	protein_coding	1.25703	Others
ENSMUSG00000004113	Cacna1b	protein_coding	1.01368	Others
ENSMUSG00000004127	Trmt10a	protein_coding	0.0161085	Others
ENSMUSG00000004151	Etv1	protein_coding	0.0482097	Others
ENSMUSG00000004187	Kifc2	protein_coding	0.477218	Others
ENSMUSG00000004207	Psap	protein_coding	-1.36813	Others
ENSMUSG00000004221	Ikbkg	protein_coding	-1.38367	Others
ENSMUSG00000004233	Wars2	protein_coding	-0.419446	Others
ENSMUSG00000004263	Atn1	protein_coding	-0.238456	Others
ENSMUSG00000004264	Phb2	protein_coding	-1.36162	Others
ENSMUSG00000004266	Ptpn6	protein_coding	-0.135702	Others
ENSMUSG00000004267	Eno2	protein_coding	0.988912	Others
ENSMUSG00000004268	Emg1	protein_coding	-0.1737	Others
ENSMUSG00000004270	Lpcat3	protein_coding	-1.47665	Others
ENSMUSG00000004285	Atp6v1f	protein_coding	-0.246758	Others
ENSMUSG00000004317	Clcn5	protein_coding	-0.3357	Others
ENSMUSG00000004319	Clcn3	protein_coding	-0.987866	Others
ENSMUSG00000004328	Hif3a	protein_coding	0.0512042	Others
ENSMUSG00000004347	Pde1c	protein_coding	2.94645	Others
ENSMUSG00000004356	Utp20	protein_coding	-0.158056	Others
ENSMUSG00000004359	Spic	protein_coding	0.319489	Others
ENSMUSG00000004360	9330159F19Rik	protein_coding	1.52786	Others
ENSMUSG00000004364	Cul3	protein_coding	-0.0455429	Others
ENSMUSG00000004383	Large1	protein_coding	0.126934	Others
ENSMUSG00000004393	Ddx56	protein_coding	-0.158398	Others
ENSMUSG00000004394	Tmed4	protein_coding	-0.600691	Others
ENSMUSG00000004446	Bid	protein_coding	-0.327194	Others
ENSMUSG00000004451	Ralb	protein_coding	-0.643942	Others
ENSMUSG00000004455	Ppp1cc	protein_coding	0.947345	Others
ENSMUSG00000004460	Dnajb11	protein_coding	0.0399865	Others
ENSMUSG00000004462	Tbccd1	protein_coding	-0.411944	Others
ENSMUSG00000004473	Clec11a	protein_coding	2.88331	Others
ENSMUSG00000004500	Zfp324	protein_coding	-1.16589	Others
ENSMUSG00000004508	Gab2	protein_coding	0.38852	Others
ENSMUSG00000004530	Coro1c	protein_coding	-0.466425	Others
ENSMUSG00000004535	Tax1bp1	protein_coding	-0.313752	Others
ENSMUSG00000004558	Ndrg2	protein_coding	0.108609	Others
ENSMUSG00000004561	Mettl17	protein_coding	-0.148204	Others
ENSMUSG00000004562	Arhgef40	protein_coding	2.44566	Others
ENSMUSG00000004565	Pnpla6	protein_coding	0.185586	Others
ENSMUSG00000004567	Mcoln1	protein_coding	-0.120465	Others
ENSMUSG00000004568	Arhgef18	protein_coding	1.45901	Others
ENSMUSG00000004591	Pkn2	protein_coding	0.902672	Others
ENSMUSG00000004609	Cd33	protein_coding	-0.81798	Others
ENSMUSG00000004610	Etfb	protein_coding	-0.561085	Others
ENSMUSG00000004612	Nkg7	protein_coding	-2.83045	Others
ENSMUSG00000004626	Stxbp2	protein_coding	-1.72474	Others
ENSMUSG00000004631	Sgce	protein_coding	0.475532	Others
ENSMUSG00000004633	Chn2	protein_coding	-0.671183	Others
ENSMUSG00000004637	Wwox	protein_coding	-0.855271	Others
ENSMUSG00000004642	Slbp	protein_coding	-0.677669	Others
ENSMUSG00000004655	Aqp1	protein_coding	4.83996	Others
ENSMUSG00000004661	Arid3b	protein_coding	1.15349	Others
ENSMUSG00000004665	Cnn2	protein_coding	1.40072	Others
ENSMUSG00000004667	Polr2e	protein_coding	-0.439999	Others
ENSMUSG00000004677	Myo9b	protein_coding	1.25591	Others
ENSMUSG00000004698	Hdac9	protein_coding	11.0285	Phd2ko_induced
ENSMUSG00000004707	Ly9	protein_coding	-8.9426	Others
ENSMUSG00000004709	Cd244a	protein_coding	-0.673469	Others
ENSMUSG00000004730	Adgre1	protein_coding	0.186598	Others
ENSMUSG00000004748	Mtfp1	protein_coding	-1.85685	Others
ENSMUSG00000004768	Rab23	protein_coding	0.126162	Others
ENSMUSG00000004771	Rab11a	protein_coding	-0.640777	Others
ENSMUSG00000004788	Eif2b2	protein_coding	-0.00760917	Others
ENSMUSG00000004789	Dlst	protein_coding	0.207545	Others
ENSMUSG00000004791	Pgf	protein_coding	5.41213	Phd2ko_induced
ENSMUSG00000004798	Ulk2	protein_coding	0.787003	Others
ENSMUSG00000004815	Dgkq	protein_coding	0.170757	Others
ENSMUSG00000004837	Grap	protein_coding	0.356555	Others
ENSMUSG00000004843	Chmp2b	protein_coding	-0.296654	Others
ENSMUSG00000004846	Plod3	protein_coding	0.46218	Others
ENSMUSG00000004849	Ap1s1	protein_coding	-0.839982	Others
ENSMUSG00000004864	Mapk13	protein_coding	-9.99221	Others
ENSMUSG00000004865	Srpk1	protein_coding	0.375118	Others
ENSMUSG00000004880	Lbr	protein_coding	0.737793	Others
ENSMUSG00000004891	Nes	protein_coding	1.56686	Others
ENSMUSG00000004892	Bcan	protein_coding	-0.681588	Others
ENSMUSG00000004895	Prcc	protein_coding	0.0797255	Others
ENSMUSG00000004896	Rrnad1	protein_coding	0.0537892	Others
ENSMUSG00000004897	Hdgf	protein_coding	-0.370076	Others
ENSMUSG00000004929	Thop1	protein_coding	-0.197343	Others
ENSMUSG00000004931	Apba3	protein_coding	-0.608529	Others
ENSMUSG00000004933	Matk	protein_coding	-2.19696	Others
ENSMUSG00000004934	Pias4	protein_coding	0.31752	Others
ENSMUSG00000004936	Map2k1	protein_coding	-0.920012	Others
ENSMUSG00000004937	Sgta	protein_coding	-0.846802	Others
ENSMUSG00000004945	Tmem242	protein_coding	-0.68692	Others
ENSMUSG00000004947	Dtx2	protein_coding	0.799757	Others
ENSMUSG00000004951	Hspb1	protein_coding	-0.379665	Phd2ko_repressed
ENSMUSG00000004952	Rasa4	protein_coding	0.913158	Others
ENSMUSG00000004961	Syt5	protein_coding	-0.61577	Others
ENSMUSG00000004980	Hnrnpa2b1	protein_coding	-0.506331	Others
ENSMUSG00000004994	Ccdc130	protein_coding	0.756557	Others
ENSMUSG00000004996	Mri1	protein_coding	0.108063	Others
ENSMUSG00000005034	Prkacb	protein_coding	-0.321532	Others
ENSMUSG00000005043	Sgsh	protein_coding	-0.345142	Others
ENSMUSG00000005045	Chd5	protein_coding	2.32276	Others
ENSMUSG00000005054	Cstb	protein_coding	-1.82464	Others
ENSMUSG00000005057	Sh2b2	protein_coding	-0.990191	Others
ENSMUSG00000005069	Pex5	protein_coding	0.436405	Others
ENSMUSG00000005078	Jkamp	protein_coding	-0.0422021	Others
ENSMUSG00000005087	Cd44	protein_coding	0.574641	Others
ENSMUSG00000005102	Eif2ak4	protein_coding	0.0687125	Others
ENSMUSG00000005103	Wdr1	protein_coding	0.817533	Others
ENSMUSG00000005107	Slc2a9	protein_coding	-7.65779	Phd2ko_repressed
ENSMUSG00000005124	Ccn4	protein_coding	0.46797	Others
ENSMUSG00000005125	Ndrg1	protein_coding	2.57487	Others
ENSMUSG00000005131	4930550C14Rik	protein_coding	-0.370633	Others
ENSMUSG00000005142	Man2b1	protein_coding	-0.111768	Others
ENSMUSG00000005148	Klf5	protein_coding	2.99872	Others
ENSMUSG00000005150	Wdr83	protein_coding	0.401362	Others
ENSMUSG00000005161	Prdx2	protein_coding	-1.07111	Others
ENSMUSG00000005198	Polr2a	protein_coding	-0.0276121	Others
ENSMUSG00000005204	Senp3	protein_coding	0.53963	Others
ENSMUSG00000005225	Plekha8	protein_coding	0.293031	Others
ENSMUSG00000005233	Spc25	protein_coding	-3.12998	Others
ENSMUSG00000005251	Ripk4	protein_coding	-9.67116	Phd2ko_repressed
ENSMUSG00000005262	Ufd1	protein_coding	-0.312914	Others
ENSMUSG00000005267	Zfp287	protein_coding	3.22918	Others
ENSMUSG00000005268	Prlr	protein_coding	-5.21868	Others
ENSMUSG00000005299	Letm1	protein_coding	-0.981908	Others
ENSMUSG00000005312	Ubqln1	protein_coding	-0.316595	Others
ENSMUSG00000005320	Fgfr4	protein_coding	0.198301	Others
ENSMUSG00000005338	Cadm3	protein_coding	1.0112	Others
ENSMUSG00000005354	Txn2	protein_coding	-1.30375	Others
ENSMUSG00000005360	Slc1a3	protein_coding	4.20603	Others
ENSMUSG00000005362	Crbn	protein_coding	0.00142967	Others
ENSMUSG00000005370	Msh6	protein_coding	0.621337	Others
ENSMUSG00000005371	Fbxo11	protein_coding	-0.146629	Others
ENSMUSG00000005373	Mlxipl	protein_coding	-2.14946	Others
ENSMUSG00000005374	Tbl2	protein_coding	-0.962218	Others
ENSMUSG00000005378	Bud23	protein_coding	-0.58474	Others
ENSMUSG00000005397	Nid1	protein_coding	1.66599	Others
ENSMUSG00000005410	Mcm5	protein_coding	0.416732	Others
ENSMUSG00000005413	Hmox1	protein_coding	-4.83897	Others
ENSMUSG00000005417	Mprip	protein_coding	1.11329	Others
ENSMUSG00000005442	Cic	protein_coding	0.468941	Others
ENSMUSG00000005447	Pafah1b3	protein_coding	-0.42143	Others
ENSMUSG00000005465	Il27ra	protein_coding	1.16591	Others
ENSMUSG00000005469	Prkaca	protein_coding	0.494447	Others
ENSMUSG00000005470	Asf1b	protein_coding	-0.40479	Others
ENSMUSG00000005481	Ddx39a	protein_coding	0.590204	Others
ENSMUSG00000005483	Dnajb1	protein_coding	-0.428164	Others
ENSMUSG00000005501	Usp40	protein_coding	0.18903	Others
ENSMUSG00000005505	Kbtbd4	protein_coding	-0.84719	Others
ENSMUSG00000005506	Celf1	protein_coding	-0.20103	Others
ENSMUSG00000005510	Ndufs3	protein_coding	-0.995497	Others
ENSMUSG00000005514	Por	protein_coding	-0.526338	Others
ENSMUSG00000005533	Igf1r	protein_coding	0.239459	Others
ENSMUSG00000005534	Insr	protein_coding	0.614816	Others
ENSMUSG00000005553	Atp4a	protein_coding	-8.8063	Others
ENSMUSG00000005566	Trim28	protein_coding	1.48178	Others
ENSMUSG00000005575	Ube2m	protein_coding	0.446357	Others
ENSMUSG00000005580	Adcy9	protein_coding	0.664347	Others
ENSMUSG00000005583	Mef2c	protein_coding	1.7305	Others
ENSMUSG00000005609	Ctr9	protein_coding	-0.460892	Others
ENSMUSG00000005610	Eif4g2	protein_coding	-0.483639	Others
ENSMUSG00000005611	Irag1	protein_coding	1.98363	Others
ENSMUSG00000005615	Pcyt1a	protein_coding	-0.536168	Others
ENSMUSG00000005621	Zfp592	protein_coding	0.686012	Others
ENSMUSG00000005625	Psmd4	protein_coding	-0.739638	Others
ENSMUSG00000005640	Insrr	protein_coding	-1.2715	Others
ENSMUSG00000005656	Snx6	protein_coding	-0.291849	Others
ENSMUSG00000005667	Mthfd2	protein_coding	-0.476402	Others
ENSMUSG00000005672	Kit	protein_coding	-0.405981	Others
ENSMUSG00000005674	Tomm40l	protein_coding	-0.902932	Others
ENSMUSG00000005681	Apoa2	protein_coding	3.42025	Others
ENSMUSG00000005682	Pan2	protein_coding	0.677912	Others
ENSMUSG00000005683	Cs	protein_coding	-0.197681	Others
ENSMUSG00000005686	Ampd3	protein_coding	-1.08349	Others
ENSMUSG00000005687	Bcas2	protein_coding	-0.400672	Others
ENSMUSG00000005698	Ctcf	protein_coding	0.690881	Others
ENSMUSG00000005699	Pard6a	protein_coding	-0.0783866	Others
ENSMUSG00000005705	Agrp	protein_coding	3.0045	Others
ENSMUSG00000005718	Tfap4	protein_coding	1.13421	Others
ENSMUSG00000005732	Ranbp1	protein_coding	-0.318002	Others
ENSMUSG00000005774	Rfx5	protein_coding	-0.796992	Others
ENSMUSG00000005779	Psmb4	protein_coding	-0.388325	Others
ENSMUSG00000005802	Slc30a4	protein_coding	0.036705	Others
ENSMUSG00000005803	Sqor	protein_coding	0.37292	Others
ENSMUSG00000005804	Bloc1s6	protein_coding	-0.138899	Others
ENSMUSG00000005813	Metap1	protein_coding	-0.656539	Others
ENSMUSG00000005823	Gpr108	protein_coding	-0.885276	Others
ENSMUSG00000005836	Gata6	protein_coding	-0.697815	Others
ENSMUSG00000005846	Rsl1d1	protein_coding	-1.03698	Others
ENSMUSG00000005871	Apc	protein_coding	1.734	Others
ENSMUSG00000005873	Reep5	protein_coding	-1.06303	Others
ENSMUSG00000005881	Ergic3	protein_coding	-0.676857	Others
ENSMUSG00000005882	Uqcc1	protein_coding	-0.621632	Others
ENSMUSG00000005886	Ncoa2	protein_coding	1.60567	Others
ENSMUSG00000005893	Nr2c2	protein_coding	1.13625	Others
ENSMUSG00000005897	Nr2c1	protein_coding	-0.29098	Others
ENSMUSG00000005899	Smpd4	protein_coding	-0.195939	Others
ENSMUSG00000005907	Pex1	protein_coding	-1.11127	Others
ENSMUSG00000005936	Kctd20	protein_coding	0.138407	Others
ENSMUSG00000005949	Ctns	protein_coding	1.97596	Others
ENSMUSG00000005951	Shpk	protein_coding	1.97288	Others
ENSMUSG00000005958	Ephb3	protein_coding	3.21154	Others
ENSMUSG00000005968	Tuft1	protein_coding	-3.07441	Others
ENSMUSG00000005973	Rcn1	protein_coding	1.02127	Others
ENSMUSG00000005981	Trap1	protein_coding	-1.00279	Others
ENSMUSG00000005982	Naa60	protein_coding	0.283033	Others
ENSMUSG00000005983	1700037C18Rik	protein_coding	-0.87227	Others
ENSMUSG00000005986	Ankrd13d	protein_coding	-0.0973691	Others
ENSMUSG00000006005	Tpr	protein_coding	0.543981	Others
ENSMUSG00000006010	Odr4	protein_coding	-0.249442	Others
ENSMUSG00000006014	Prg4	protein_coding	0.834801	Others
ENSMUSG00000006019	Dhx34	protein_coding	-0.0590432	Others
ENSMUSG00000006021	Kptn	protein_coding	-0.520086	Others
ENSMUSG00000006024	Napa	protein_coding	-0.423167	Others
ENSMUSG00000006050	Sra1	protein_coding	-0.54635	Others
ENSMUSG00000006057	Atp5g1	protein_coding	-0.621022	Others
ENSMUSG00000006058	Snf8	protein_coding	0.190714	Others
ENSMUSG00000006095	Tbcb	protein_coding	0.118672	Others
ENSMUSG00000006127	Inpp5k	protein_coding	0.243943	Others
ENSMUSG00000006134	Crkl	protein_coding	0.284656	Others
ENSMUSG00000006154	Eps8l1	protein_coding	1.3895	Others
ENSMUSG00000006169	Clint1	protein_coding	0.463322	Others
ENSMUSG00000006191	Cdkal1	protein_coding	0.489107	Others
ENSMUSG00000006205	Htra1	protein_coding	1.83618	Others
ENSMUSG00000006215	Zbtb17	protein_coding	0.326107	Others
ENSMUSG00000006218	Fam131c	protein_coding	-2.7529	Others
ENSMUSG00000006219	Fblim1	protein_coding	-0.462251	Others
ENSMUSG00000006221	Hspb7	protein_coding	1.85101	Others
ENSMUSG00000006235	Epor	protein_coding	-8.83772	Others
ENSMUSG00000006241	Ccdc159	protein_coding	-0.390165	Others
ENSMUSG00000006262	Mob1b	protein_coding	-0.669958	Others
ENSMUSG00000006273	Atp6v1b2	protein_coding	-0.480352	Others
ENSMUSG00000006276	Eps15l1	protein_coding	0.60563	Others
ENSMUSG00000006281	Tep1	protein_coding	0.0321957	Others
ENSMUSG00000006288	Ttc5	protein_coding	-0.0722701	Others
ENSMUSG00000006289	Osgep	protein_coding	-0.733785	Others
ENSMUSG00000006299	Aamp	protein_coding	-0.207192	Others
ENSMUSG00000006301	Tmbim1	protein_coding	0.6142	Others
ENSMUSG00000006304	Arpc2	protein_coding	0.0458238	Others
ENSMUSG00000006307	Kmt2b	protein_coding	1.57207	Others
ENSMUSG00000006315	Tmem147	protein_coding	-1.16639	Others
ENSMUSG00000006333	Rps9	protein_coding	-0.631381	Others
ENSMUSG00000006335	Tfpt	protein_coding	0.162228	Others
ENSMUSG00000006342	Susd2	protein_coding	0.140253	Others
ENSMUSG00000006344	Ggt5	protein_coding	-1.05129	Others
ENSMUSG00000006356	Crip2	protein_coding	2.61716	Others
ENSMUSG00000006360	Crip1	protein_coding	2.94988	Others
ENSMUSG00000006362	Cbfa2t3	protein_coding	0.949156	Others
ENSMUSG00000006369	Fbln1	protein_coding	2.22533	Others
ENSMUSG00000006373	Pgrmc1	protein_coding	-1.88908	Others
ENSMUSG00000006378	Gcat	protein_coding	-1.75213	Others
ENSMUSG00000006386	Tek	protein_coding	0.525309	Others
ENSMUSG00000006390	Elovl1	protein_coding	-0.0908066	Others
ENSMUSG00000006392	Med8	protein_coding	-0.458484	Others
ENSMUSG00000006395	Hyi	protein_coding	0.677984	Others
ENSMUSG00000006398	Cdc20	protein_coding	0.168821	Others
ENSMUSG00000006403	Adamts4	protein_coding	0.212701	Others
ENSMUSG00000006412	Pfdn2	protein_coding	-0.687342	Others
ENSMUSG00000006418	Rnf114	protein_coding	-0.659643	Others
ENSMUSG00000006423	Steep1	protein_coding	-0.511562	Others
ENSMUSG00000006435	Neurl1a	protein_coding	-1.09465	Others
ENSMUSG00000006442	Srm	protein_coding	-0.947491	Others
ENSMUSG00000006445	Epha2	protein_coding	0.197083	Others
ENSMUSG00000006456	Rbm14	protein_coding	-0.76046	Others
ENSMUSG00000006457	Actn3	protein_coding	0.0907583	Others
ENSMUSG00000006463	Zdhhc24	protein_coding	-1.24195	Others
ENSMUSG00000006464	Bbs1	protein_coding	-0.0382339	Others
ENSMUSG00000006471	Ndor1	protein_coding	0.881596	Others
ENSMUSG00000006476	Nsmf	protein_coding	0.391555	Others
ENSMUSG00000006494	Pdk1	protein_coding	0.0418417	Others
ENSMUSG00000006498	Ptbp1	protein_coding	0.0248537	Others
ENSMUSG00000006517	Mvd	protein_coding	-0.0128537	Others
ENSMUSG00000006519	Cyba	protein_coding	0.495353	Others
ENSMUSG00000006526	Stimate	protein_coding	0.451063	Others
ENSMUSG00000006527	Sfmbt1	protein_coding	-0.180386	Others
ENSMUSG00000006546	Cryba2	protein_coding	-8.6039	Others
ENSMUSG00000006575	Rundc3a	protein_coding	1.18271	Others
ENSMUSG00000006576	Slc4a3	protein_coding	-0.406972	Others
ENSMUSG00000006585	Cdt1	protein_coding	1.67133	Others
ENSMUSG00000006586	Runx1t1	protein_coding	4.564	Others
ENSMUSG00000006589	Aprt	protein_coding	-1.15441	Others
ENSMUSG00000006599	Gtf2h1	protein_coding	0.309578	Others
ENSMUSG00000006611	Hfe	protein_coding	-0.573275	Others
ENSMUSG00000006641	Slc5a6	protein_coding	-1.18649	Others
ENSMUSG00000006651	Aplp1	protein_coding	-0.0445139	Others
ENSMUSG00000006673	Qrich1	protein_coding	-0.734622	Others
ENSMUSG00000006675	P4htm	protein_coding	0.69563	Others
ENSMUSG00000006676	Usp19	protein_coding	-0.35092	Others
ENSMUSG00000006678	Pola1	protein_coding	1.2805	Others
ENSMUSG00000006699	Cdc42	protein_coding	-0.371327	Others
ENSMUSG00000006705	Pknox1	protein_coding	-0.809039	Others
ENSMUSG00000006711	D130043K22Rik	protein_coding	-0.327561	Others
ENSMUSG00000006715	Gmnn	protein_coding	-0.808126	Others
ENSMUSG00000006717	Acot13	protein_coding	-0.363949	Others
ENSMUSG00000006720	Zfp184	protein_coding	-0.807002	Others
ENSMUSG00000006728	Cdk4	protein_coding	-0.8358	Others
ENSMUSG00000006731	B4galnt1	protein_coding	-2.30539	Others
ENSMUSG00000006732	Mettl1	protein_coding	-0.664623	Others
ENSMUSG00000006736	Tspan31	protein_coding	-0.67133	Others
ENSMUSG00000006740	Kif5b	protein_coding	0.117183	Others
ENSMUSG00000006763	Saal1	protein_coding	0.0963991	Others
ENSMUSG00000006782	Cnp	protein_coding	1.62965	Others
ENSMUSG00000006784	Odad4	protein_coding	-8.72222	Others
ENSMUSG00000006800	Sulf2	protein_coding	0.805559	Others
ENSMUSG00000006818	Sod2	protein_coding	-1.64515	Others
ENSMUSG00000006850	Tmco6	protein_coding	0.422998	Others
ENSMUSG00000006906	Stambp	protein_coding	0.201585	Others
ENSMUSG00000006920	Ezh1	protein_coding	0.600088	Others
ENSMUSG00000006930	Hap1	protein_coding	-0.901578	Others
ENSMUSG00000006931	P3h4	protein_coding	-1.05671	Others
ENSMUSG00000006932	Ctnnb1	protein_coding	1.33686	Others
ENSMUSG00000006941	Eif1b	protein_coding	-0.236745	Others
ENSMUSG00000006958	Chrd	protein_coding	1.14892	Others
ENSMUSG00000006998	Psmd2	protein_coding	0.0350138	Others
ENSMUSG00000007021	Syngr3	protein_coding	1.29709	Others
ENSMUSG00000007029	Vars	protein_coding	-0.50588	Others
ENSMUSG00000007033	Hspa1l	protein_coding	-0.168938	Others
ENSMUSG00000007034	Slc44a4	protein_coding	-8.51285	Others
ENSMUSG00000007036	Abhd16a	protein_coding	-0.348882	Others
ENSMUSG00000007038	Neu1	protein_coding	-0.484389	Others
ENSMUSG00000007039	Ddah2	protein_coding	2.8008	Others
ENSMUSG00000007041	Clic1	protein_coding	0.0111317	Others
ENSMUSG00000007050	Lsm2	protein_coding	-0.460671	Others
ENSMUSG00000007080	Pole	protein_coding	8.41565	Others
ENSMUSG00000007097	Atp1a2	protein_coding	3.63944	Others
ENSMUSG00000007107	Atp1a4	protein_coding	-9.80977	Others
ENSMUSG00000007207	Stx1a	protein_coding	1.13719	Others
ENSMUSG00000007216	Zfp775	protein_coding	0.74933	Others
ENSMUSG00000007338	Mrpl49	protein_coding	-0.30409	Others
ENSMUSG00000007379	Dennd2c	protein_coding	-8.34353	Others
ENSMUSG00000007411	Mark3	protein_coding	1.08455	Others
ENSMUSG00000007415	Gatad1	protein_coding	0.838458	Others
ENSMUSG00000007440	Pcdha10	protein_coding	-1.27899	Others
ENSMUSG00000007458	M6pr	protein_coding	-0.726037	Others
ENSMUSG00000007476	Lrrc8a	protein_coding	1.88574	Others
ENSMUSG00000007564	Ppp2r1a	protein_coding	0.468298	Others
ENSMUSG00000007570	Fance	protein_coding	1.13198	Others
ENSMUSG00000007589	Tinf2	protein_coding	0.449382	Phd2ko_induced
ENSMUSG00000007603	Dus3l	protein_coding	0.0684449	Others
ENSMUSG00000007610	Gtpbp3	protein_coding	-0.0263814	Others
ENSMUSG00000007613	Tgfbr1	protein_coding	-0.423526	Others
ENSMUSG00000007617	Homer1	protein_coding	0.828517	Others
ENSMUSG00000007646	Rad51c	protein_coding	-1.58922	Others
ENSMUSG00000007655	Cav1	protein_coding	3.23848	Others
ENSMUSG00000007656	Arpp19	protein_coding	-1.01852	Others
ENSMUSG00000007659	Bcl2l1	protein_coding	0.614664	Others
ENSMUSG00000007670	Khsrp	protein_coding	0.849867	Others
ENSMUSG00000007721	Ccdc124	protein_coding	-0.0258101	Others
ENSMUSG00000007739	Cct4	protein_coding	-0.568207	Others
ENSMUSG00000007777	0610009B22Rik	protein_coding	-1.48122	Others
ENSMUSG00000007783	Cpt1c	protein_coding	-0.00235967	Others
ENSMUSG00000007805	Twist2	protein_coding	9.58393	Others
ENSMUSG00000007812	Zfp655	protein_coding	-0.223385	Others
ENSMUSG00000007815	Rhoa	protein_coding	-0.110132	Others
ENSMUSG00000007817	Zmiz1	protein_coding	-0.0181715	Others
ENSMUSG00000007827	Ankrd26	protein_coding	0.578431	Others
ENSMUSG00000007833	Aldh16a1	protein_coding	0.390555	Others
ENSMUSG00000007836	Hnrnpa0	protein_coding	0.373062	Others
ENSMUSG00000007837	Prrg2	protein_coding	0.536464	Others
ENSMUSG00000007850	Hnrnph1	protein_coding	1.26826	Others
ENSMUSG00000007867	Ift43	protein_coding	0.58064	Others
ENSMUSG00000007872	Id3	protein_coding	1.60413	Others
ENSMUSG00000007877	Tcap	protein_coding	3.27646	Others
ENSMUSG00000007880	Arid1a	protein_coding	0.965007	Others
ENSMUSG00000007891	Ctsd	protein_coding	-0.72023	Others
ENSMUSG00000007892	Rplp1	protein_coding	-0.678147	Others
ENSMUSG00000007908	Hmgcll1	protein_coding	0.209468	Others
ENSMUSG00000007944	Ttc9b	protein_coding	2.92495	Others
ENSMUSG00000007946	Phox2a	protein_coding	1.19383	Others
ENSMUSG00000007950	Abhd8	protein_coding	-1.49464	Others
ENSMUSG00000007987	Ift22	protein_coding	0.45356	Others
ENSMUSG00000007989	Fzd3	protein_coding	1.71129	Others
ENSMUSG00000008028	1700008O03Rik	protein_coding	1.09959	Others
ENSMUSG00000008035	Mid1ip1	protein_coding	-0.447754	Others
ENSMUSG00000008036	Ap2s1	protein_coding	0.203067	Others
ENSMUSG00000008090	Fgfrl1	protein_coding	3.30976	Others
ENSMUSG00000008136	Fhl2	protein_coding	-1.35563	Others
ENSMUSG00000008140	Emc10	protein_coding	0.126075	Others
ENSMUSG00000008153	Clstn3	protein_coding	-1.68402	Others
ENSMUSG00000008167	Fbxw9	protein_coding	0.785608	Others
ENSMUSG00000008200	Fnbp4	protein_coding	0.87451	Others
ENSMUSG00000008206	Cers4	protein_coding	0.729645	Others
ENSMUSG00000008226	Scrn3	protein_coding	0.13847	Others
ENSMUSG00000008301	Phax	protein_coding	0.129558	Others
ENSMUSG00000008305	Tle1	protein_coding	-0.618839	Others
ENSMUSG00000008318	Relt	protein_coding	0.371679	Others
ENSMUSG00000008333	Snrpb2	protein_coding	-0.377727	Others
ENSMUSG00000008348	Ubc	protein_coding	-0.547994	Others
ENSMUSG00000008373	Prpf31	protein_coding	-0.399391	Others
ENSMUSG00000008384	Sertad1	protein_coding	0.79633	Others
ENSMUSG00000008393	Carhsp1	protein_coding	0.659279	Others
ENSMUSG00000008398	Elk3	protein_coding	1.11301	Others
ENSMUSG00000008429	Herpud2	protein_coding	1.00841	Others
ENSMUSG00000008435	Rdh13	protein_coding	1.04528	Others
ENSMUSG00000008450	Nutf2	protein_coding	-0.766374	Others
ENSMUSG00000008475	Arpc5	protein_coding	0.462967	Others
ENSMUSG00000008496	Pou2f2	protein_coding	0.089788	Others
ENSMUSG00000008540	Mgst1	protein_coding	-3.23054	Others
ENSMUSG00000008575	Nfib	protein_coding	1.23923	Others
ENSMUSG00000008604	Ubqln4	protein_coding	0.0782075	Others
ENSMUSG00000008658	Rbfox1	protein_coding	2.87869	Others
ENSMUSG00000008668	Rps18	protein_coding	-1.05196	Others
ENSMUSG00000008682	Rpl10	protein_coding	-0.987436	Others
ENSMUSG00000008683	Rps15a	protein_coding	-1.48166	Others
ENSMUSG00000008690	Ncaph2	protein_coding	0.0166133	Others
ENSMUSG00000008730	Hipk1	protein_coding	0.56254	Others
ENSMUSG00000008734	Gprc5b	protein_coding	0.0622345	Others
ENSMUSG00000008763	Man1a2	protein_coding	0.0389679	Others
ENSMUSG00000008822	Acyp1	protein_coding	-0.731817	Others
ENSMUSG00000008855	Hdac5	protein_coding	0.920565	Others
ENSMUSG00000008859	Rala	protein_coding	-0.205442	Others
ENSMUSG00000008892	Vdac3	protein_coding	-0.558586	Others
ENSMUSG00000008932	Slc1a7	protein_coding	9.87642	Others
ENSMUSG00000008958	Vps72	protein_coding	-0.336988	Others
ENSMUSG00000008976	Gabpa	protein_coding	1.31278	Others
ENSMUSG00000008999	Bmp7	protein_coding	-0.165747	Others
ENSMUSG00000009013	Dynll1	protein_coding	-0.213501	Others
ENSMUSG00000009030	Pdcl	protein_coding	-0.306456	Others
ENSMUSG00000009035	Tmem184b	protein_coding	-0.120371	Others
ENSMUSG00000009070	Rsph14	protein_coding	1.34751	Others
ENSMUSG00000009073	Nf2	protein_coding	0.0414481	Others
ENSMUSG00000009075	Cabp7	protein_coding	-1.33626	Others
ENSMUSG00000009076	Zmat5	protein_coding	-0.377644	Others
ENSMUSG00000009079	Ewsr1	protein_coding	0.32504	Others
ENSMUSG00000009090	Ap1b1	protein_coding	-0.402949	Others
ENSMUSG00000009108	Gnat2	protein_coding	-1.22585	Others
ENSMUSG00000009112	Bcl2l13	protein_coding	0.0703986	Others
ENSMUSG00000009145	Dqx1	protein_coding	-0.278806	Others
ENSMUSG00000009185	Ccl8	protein_coding	2.50268	Others
ENSMUSG00000009207	Lnpk	protein_coding	0.481971	Others
ENSMUSG00000009216	Fam163b	protein_coding	-0.589936	Others
ENSMUSG00000009281	Rarres2	protein_coding	3.10021	Others
ENSMUSG00000009291	Pttg1ip	protein_coding	-0.566004	Others
ENSMUSG00000009292	Trpm2	protein_coding	-1.43866	Others
ENSMUSG00000009293	Ube2g2	protein_coding	-0.447278	Others
ENSMUSG00000009378	Slc16a12	protein_coding	-7.82637	Others
ENSMUSG00000009394	Syn2	protein_coding	0.787666	Others
ENSMUSG00000009406	Elk1	protein_coding	1.11082	Others
ENSMUSG00000009418	Nav1	protein_coding	1.15093	Others
ENSMUSG00000009470	Tnpo1	protein_coding	0.201578	Others
ENSMUSG00000009535	Rnmt	protein_coding	-0.74573	Others
ENSMUSG00000009545	Kcnq1	protein_coding	-1.88491	Others
ENSMUSG00000009549	Srp14	protein_coding	-0.847437	Others
ENSMUSG00000009555	Cdk9	protein_coding	1.72545	Others
ENSMUSG00000009563	Tor2a	protein_coding	-0.0825209	Others
ENSMUSG00000009566	Fpgs	protein_coding	-0.553252	Others
ENSMUSG00000009569	Mrtfb	protein_coding	0.86637	Others
ENSMUSG00000009575	Cbx5	protein_coding	-0.428684	Others
ENSMUSG00000009585	Apobec3	protein_coding	0.147986	Others
ENSMUSG00000009614	Sardh	protein_coding	1.92584	Others
ENSMUSG00000009621	Vav2	protein_coding	-0.428639	Others
ENSMUSG00000009630	Ppp2cb	protein_coding	0.364213	Others
ENSMUSG00000009633	G0s2	protein_coding	0.49589	Others
ENSMUSG00000009640	Dmap1	protein_coding	0.0256268	Others
ENSMUSG00000009647	Mcu	protein_coding	-0.921829	Others
ENSMUSG00000009654	Oit3	protein_coding	-1.64359	Others
ENSMUSG00000009681	Bcr	protein_coding	0.8498	Others
ENSMUSG00000009687	Fxyd5	protein_coding	1.28606	Phd2ko_induced
ENSMUSG00000009731	Kcnd1	protein_coding	0.843318	Others
ENSMUSG00000009733	Tfcp2	protein_coding	-0.0743253	Others
ENSMUSG00000009739	Pou6f1	protein_coding	1.60636	Others
ENSMUSG00000009741	Ubp1	protein_coding	1.67545	Others
ENSMUSG00000009772	Nuak2	protein_coding	-0.255764	Others
ENSMUSG00000009828	Cilk1	protein_coding	0.20428	Others
ENSMUSG00000009863	Sdhb	protein_coding	-0.752892	Others
ENSMUSG00000009876	Cox4i2	protein_coding	3.87968	Phd2ko_induced
ENSMUSG00000009894	Snap47	protein_coding	-0.714374	Others
ENSMUSG00000009905	Kdsr	protein_coding	-0.6726	Others
ENSMUSG00000009907	Vps4b	protein_coding	-0.348468	Others
ENSMUSG00000009927	Rps25	protein_coding	-0.80028	Others
ENSMUSG00000009995	Tafazzin	protein_coding	-0.599095	Others
ENSMUSG00000010025	Aldh3a2	protein_coding	-0.349364	Others
ENSMUSG00000010045	Tmem115	protein_coding	-0.107766	Others
ENSMUSG00000010047	Hyal2	protein_coding	-0.0939244	Others
ENSMUSG00000010048	Ifrd2	protein_coding	-0.489638	Others
ENSMUSG00000010051	Hyal1	protein_coding	1.81137	Others
ENSMUSG00000010054	Tusc2	protein_coding	-0.631672	Others
ENSMUSG00000010057	Nprl2	protein_coding	-0.577531	Others
ENSMUSG00000010066	Cacna2d2	protein_coding	3.43658	Others
ENSMUSG00000010067	Rassf1	protein_coding	0.416146	Others
ENSMUSG00000010080	Epn3	protein_coding	-9.57819	Others
ENSMUSG00000010086	Rnf112	protein_coding	-0.328727	Others
ENSMUSG00000010095	Slc3a2	protein_coding	-0.507564	Others
ENSMUSG00000010097	Nxf1	protein_coding	-0.217002	Others
ENSMUSG00000010110	Stx5a	protein_coding	-0.653674	Others
ENSMUSG00000010142	Tnfrsf13b	protein_coding	0.843895	Others
ENSMUSG00000010154	Spire2	protein_coding	3.67959	Others
ENSMUSG00000010175	Prox1	protein_coding	-1.963	Others
ENSMUSG00000010205	Raver1	protein_coding	-3.76007	Others
ENSMUSG00000010277	2610507B11Rik	protein_coding	0.592859	Others
ENSMUSG00000010290	AI597479	protein_coding	0.411169	Others
ENSMUSG00000010307	Tmem86a	protein_coding	-1.02271	Others
ENSMUSG00000010358	Ifi35	protein_coding	0.238599	Others
ENSMUSG00000010362	Rdm1	protein_coding	-0.245542	Others
ENSMUSG00000010376	Nedd8	protein_coding	-0.336822	Others
ENSMUSG00000010392	Gosr1	protein_coding	-0.553531	Others
ENSMUSG00000010406	Mrpl52	protein_coding	-0.573189	Others
ENSMUSG00000010453	Kansl3	protein_coding	-0.527074	Others
ENSMUSG00000010461	Eya4	protein_coding	-1.00706	Others
ENSMUSG00000010505	Myt1	protein_coding	-0.233536	Others
ENSMUSG00000010517	Faf1	protein_coding	0.145818	Others
ENSMUSG00000010538	Tsacc	protein_coding	0.609488	Others
ENSMUSG00000010554	Mettl16	protein_coding	-0.968611	Others
ENSMUSG00000010592	Dazl	protein_coding	0.34117	Others
ENSMUSG00000010607	Pigyl	protein_coding	-0.681221	Others
ENSMUSG00000010608	Rbm25	protein_coding	0.382052	Others
ENSMUSG00000010609	Psen2	protein_coding	0.266271	Others
ENSMUSG00000010660	Plcd1	protein_coding	1.71302	Others
ENSMUSG00000010663	Fads1	protein_coding	-1.71261	Phd2ko_repressed
ENSMUSG00000010721	Lmbr1	protein_coding	-0.544425	Others
ENSMUSG00000010751	Tnfrsf22	protein_coding	2.737	Others
ENSMUSG00000010755	Cars	protein_coding	0.231576	Others
ENSMUSG00000010830	Kdelr3	protein_coding	1.47663	Others
ENSMUSG00000010911	Apip	protein_coding	-1.03669	Others
ENSMUSG00000010914	Pdhx	protein_coding	-1.47929	Others
ENSMUSG00000010936	Vac14	protein_coding	1.14826	Others
ENSMUSG00000011096	Akt1s1	protein_coding	-0.661516	Others
ENSMUSG00000011114	Tbrg1	protein_coding	0.0429755	Others
ENSMUSG00000011148	Adssl1	protein_coding	-1.01007	Others
ENSMUSG00000011158	Brf1	protein_coding	0.640856	Others
ENSMUSG00000011171	Vipr2	protein_coding	0.775764	Others
ENSMUSG00000011179	Odc1	protein_coding	-0.586519	Others
ENSMUSG00000011254	Thg1l	protein_coding	-0.313174	Others
ENSMUSG00000011256	Adam19	protein_coding	2.51525	Others
ENSMUSG00000011257	Pabpc4	protein_coding	-0.389541	Others
ENSMUSG00000011263	Exoc3l2	protein_coding	0.284135	Others
ENSMUSG00000011305	Plin5	protein_coding	-5.79687	Phd2ko_repressed
ENSMUSG00000011306	Sugp1	protein_coding	-0.00724356	Others
ENSMUSG00000011382	Dhdh	protein_coding	-0.582555	Others
ENSMUSG00000011427	Zfp790	protein_coding	0.200901	Others
ENSMUSG00000011589	Fsd1	protein_coding	0.694844	Others
ENSMUSG00000011658	Fuz	protein_coding	-0.449234	Others
ENSMUSG00000011751	Sptbn4	protein_coding	0.602135	Others
ENSMUSG00000011752	Pgam1	protein_coding	-1.00234	Others
ENSMUSG00000011831	Evi5	protein_coding	0.34499	Phd2ko_induced
ENSMUSG00000011832	Evi5l	protein_coding	-0.708763	Others
ENSMUSG00000011837	Snapc2	protein_coding	0.145772	Others
ENSMUSG00000011877	Git1	protein_coding	2.07625	Others
ENSMUSG00000011884	Gltp	protein_coding	-0.108198	Others
ENSMUSG00000011958	Bnip2	protein_coding	-0.333273	Others
ENSMUSG00000011960	Ccnt1	protein_coding	-0.449538	Others
ENSMUSG00000012017	Scarf2	protein_coding	2.91516	Others
ENSMUSG00000012076	Brms1l	protein_coding	-0.748388	Others
ENSMUSG00000012114	Med15	protein_coding	0.00281908	Others
ENSMUSG00000012117	Dhdds	protein_coding	-0.31369	Others
ENSMUSG00000012126	Ubxn11	protein_coding	0.0518466	Others
ENSMUSG00000012296	Tjap1	protein_coding	-0.553216	Others
ENSMUSG00000012405	Rpl15	protein_coding	-0.582733	Others
ENSMUSG00000012422	Tmem167	protein_coding	-0.975027	Others
ENSMUSG00000012428	Steap4	protein_coding	3.65526	Others
ENSMUSG00000012429	Mplkip	protein_coding	0.421462	Others
ENSMUSG00000012443	Kif11	protein_coding	1.63386	Others
ENSMUSG00000012483	Rpa3	protein_coding	-0.135721	Others
ENSMUSG00000012519	Mlkl	protein_coding	-0.528777	Others
ENSMUSG00000012520	Phox2b	protein_coding	0.0608966	Phd2ko_repressed
ENSMUSG00000012535	Tnpo3	protein_coding	0.43194	Others
ENSMUSG00000012609	Ttll5	protein_coding	0.711043	Others
ENSMUSG00000012640	Zfp715	protein_coding	0.339615	Others
ENSMUSG00000012848	Rps5	protein_coding	-0.53213	Others
ENSMUSG00000013033	Adgrl1	protein_coding	-0.105074	Others
ENSMUSG00000013076	Amotl1	protein_coding	1.87583	Others
ENSMUSG00000013083	2200002J24Rik	protein_coding	-7.52706	Others
ENSMUSG00000013089	Etv5	protein_coding	-0.845987	Others
ENSMUSG00000013150	Gfod2	protein_coding	-0.186362	Others
ENSMUSG00000013155	Enkd1	protein_coding	-0.0966552	Others
ENSMUSG00000013160	Atp6v0d1	protein_coding	-0.172279	Others
ENSMUSG00000013236	Ptprs	protein_coding	1.10847	Others
ENSMUSG00000013275	Slc41a1	protein_coding	0.5512	Others
ENSMUSG00000013367	Iglon5	protein_coding	-2.55586	Others
ENSMUSG00000013419	Zfp651	protein_coding	1.11815	Others
ENSMUSG00000013465	Nelfb	protein_coding	-0.0393106	Others
ENSMUSG00000013483	Card14	protein_coding	-7.7957	Others
ENSMUSG00000013495	Tmem175	protein_coding	-0.465771	Others
ENSMUSG00000013523	Bcas1	protein_coding	2.96905	Others
ENSMUSG00000013539	Tango2	protein_coding	-0.461117	Others
ENSMUSG00000013584	Aldh1a2	protein_coding	1.39144	Others
ENSMUSG00000013593	Ndufs2	protein_coding	-1.42157	Others
ENSMUSG00000013622	Atraid	protein_coding	-0.544474	Others
ENSMUSG00000013629	Cad	protein_coding	-0.377672	Others
ENSMUSG00000013646	Sh3bp5l	protein_coding	0.00242423	Others
ENSMUSG00000013662	Atad1	protein_coding	-0.147749	Others
ENSMUSG00000013663	Pten	protein_coding	1.01138	Others
ENSMUSG00000013698	Pea15a	protein_coding	1.52828	Others
ENSMUSG00000013701	Timm23	protein_coding	-0.858067	Others
ENSMUSG00000013707	Tnfaip8l2	protein_coding	-0.17656	Others
ENSMUSG00000013736	Trnt1	protein_coding	-0.575472	Others
ENSMUSG00000013766	Ly6g6e	protein_coding	8.15426	Others
ENSMUSG00000013787	Ehmt2	protein_coding	1.12937	Others
ENSMUSG00000013822	Elof1	protein_coding	-0.203478	Others
ENSMUSG00000013833	Med16	protein_coding	-0.0539198	Others
ENSMUSG00000013846	St3gal1	protein_coding	2.02329	Others
ENSMUSG00000013858	Tmem259	protein_coding	0.379639	Others
ENSMUSG00000013878	Rnf170	protein_coding	-0.797223	Others
ENSMUSG00000013921	Clip3	protein_coding	0.428286	Others
ENSMUSG00000013973	Dedd	protein_coding	0.208154	Others
ENSMUSG00000013997	Nit1	protein_coding	-0.410827	Others
ENSMUSG00000014030	Pax5	protein_coding	-8.92279	Others
ENSMUSG00000014039	Prdm15	protein_coding	1.83523	Others
ENSMUSG00000014074	Rnf168	protein_coding	-0.681952	Others
ENSMUSG00000014075	Dynlt2b	protein_coding	-0.334862	Others
ENSMUSG00000014077	Chp1	protein_coding	-0.981703	Others
ENSMUSG00000014158	Trpv4	protein_coding	3.11644	Others
ENSMUSG00000014164	Klhl3	protein_coding	1.27074	Others
ENSMUSG00000014177	Tvp23b	protein_coding	-1.26226	Others
ENSMUSG00000014195	Dnajc7	protein_coding	0.152687	Others
ENSMUSG00000014226	Cacybp	protein_coding	-0.767917	Others
ENSMUSG00000014232	Cluap1	protein_coding	0.227755	Others
ENSMUSG00000014243	Zswim7	protein_coding	-0.0427827	Others
ENSMUSG00000014245	Pigl	protein_coding	-2.02515	Others
ENSMUSG00000014294	Ndufa2	protein_coding	-0.220727	Others
ENSMUSG00000014301	Pam16	protein_coding	-0.478917	Others
ENSMUSG00000014303	Glis2	protein_coding	2.20858	Others
ENSMUSG00000014313	Cox6c	protein_coding	-0.742035	Others
ENSMUSG00000014329	Bicc1	protein_coding	1.86009	Others
ENSMUSG00000014349	Ube2z	protein_coding	2.39534	Others
ENSMUSG00000014353	Tmem87b	protein_coding	-0.0649529	Others
ENSMUSG00000014355	Anapc1	protein_coding	0.00841561	Others
ENSMUSG00000014361	Mertk	protein_coding	2.00846	Others
ENSMUSG00000014402	Tsg101	protein_coding	-0.623487	Others
ENSMUSG00000014418	Hps5	protein_coding	0.558285	Others
ENSMUSG00000014426	Map3k4	protein_coding	1.0204	Others
ENSMUSG00000014444	Piezo1	protein_coding	3.79268	Others
ENSMUSG00000014470	Rnf166	protein_coding	-0.413331	Others
ENSMUSG00000014496	Ankrd28	protein_coding	3.39407	Others
ENSMUSG00000014503	Pkd2l2	protein_coding	-0.672259	Others
ENSMUSG00000014504	Srp19	protein_coding	-0.81785	Others
ENSMUSG00000014547	Wdfy2	protein_coding	1.36206	Others
ENSMUSG00000014550	Rbsn	protein_coding	-0.888515	Others
ENSMUSG00000014551	Mrps25	protein_coding	-0.506074	Others
ENSMUSG00000014554	Dguok	protein_coding	-0.802903	Others
ENSMUSG00000014592	Camta1	protein_coding	0.153533	Others
ENSMUSG00000014599	Csf1	protein_coding	0.890043	Others
ENSMUSG00000014601	Strip1	protein_coding	-0.133238	Others
ENSMUSG00000014602	Kif1a	protein_coding	1.38559	Others
ENSMUSG00000014606	Slc25a11	protein_coding	-0.10724	Others
ENSMUSG00000014633	Cmc2	protein_coding	-0.959822	Others
ENSMUSG00000014668	Chfr	protein_coding	0.154613	Others
ENSMUSG00000014748	Tex261	protein_coding	-0.693884	Others
ENSMUSG00000014763	Fam120b	protein_coding	-0.702406	Others
ENSMUSG00000014767	Tbp	protein_coding	-0.268993	Others
ENSMUSG00000014769	Psmb1	protein_coding	-0.380243	Others
ENSMUSG00000014771	Pdcd2	protein_coding	-0.643301	Others
ENSMUSG00000014773	Dll1	protein_coding	2.22208	Others
ENSMUSG00000014776	Nol3	protein_coding	0.467001	Others
ENSMUSG00000014778	Fhod1	protein_coding	1.28498	Others
ENSMUSG00000014782	Plekhg4	protein_coding	0.413523	Others
ENSMUSG00000014791	Elmo3	protein_coding	-0.873511	Others
ENSMUSG00000014813	Stc1	protein_coding	1.90159	Others
ENSMUSG00000014837	4931428F04Rik	protein_coding	-1.15076	Others
ENSMUSG00000014846	Tppp3	protein_coding	2.2248	Others
ENSMUSG00000014850	Msh3	protein_coding	-0.2953	Others
ENSMUSG00000014856	Tmem208	protein_coding	-0.500823	Others
ENSMUSG00000014859	E2f4	protein_coding	0.358212	Others
ENSMUSG00000014867	Surf4	protein_coding	-0.985371	Others
ENSMUSG00000014873	Surf2	protein_coding	0.134189	Others
ENSMUSG00000014905	Dnajb9	protein_coding	-0.831688	Others
ENSMUSG00000014907	Naf1	protein_coding	-0.334025	Others
ENSMUSG00000014932	Yes1	protein_coding	-0.593373	Others
ENSMUSG00000014956	Ppp1cb	protein_coding	0.433388	Others
ENSMUSG00000014959	Gorasp2	protein_coding	-0.717418	Others
ENSMUSG00000014980	Tsen15	protein_coding	-0.36039	Others
ENSMUSG00000015002	Efr3a	protein_coding	-0.0978478	Others
ENSMUSG00000015013	Trappc2l	protein_coding	-0.633125	Others
ENSMUSG00000015016	Acsf3	protein_coding	-2.14467	Others
ENSMUSG00000015023	Ddx19a	protein_coding	-0.292058	Others
ENSMUSG00000015027	Galns	protein_coding	-0.1297	Others
ENSMUSG00000015053	Gata2	protein_coding	-2.13358	Others
ENSMUSG00000015083	C8g	protein_coding	1.4571	Others
ENSMUSG00000015085	Entpd2	protein_coding	4.95429	Others
ENSMUSG00000015087	Rabl6	protein_coding	0.375762	Others
ENSMUSG00000015090	Ptgds	protein_coding	-0.389536	Others
ENSMUSG00000015092	Edf1	protein_coding	-0.193159	Others
ENSMUSG00000015094	Npdc1	protein_coding	0.0328733	Others
ENSMUSG00000015095	Fbxw5	protein_coding	-0.34463	Others
ENSMUSG00000015112	Slc25a13	protein_coding	-0.773328	Others
ENSMUSG00000015120	Ube2i	protein_coding	-0.326347	Others
ENSMUSG00000015126	Tsr3	protein_coding	-0.647768	Others
ENSMUSG00000015127	Unkl	protein_coding	-0.300016	Others
ENSMUSG00000015133	Lrrk1	protein_coding	2.1481	Others
ENSMUSG00000015134	Aldh1a3	protein_coding	-2.20892	Phd2ko_repressed
ENSMUSG00000015143	Actn1	protein_coding	1.56974	Others
ENSMUSG00000015149	Sirt2	protein_coding	0.279932	Others
ENSMUSG00000015165	Hnrnpl	protein_coding	1.04377	Others
ENSMUSG00000015176	Nolc1	protein_coding	0.587542	Others
ENSMUSG00000015189	Casd1	protein_coding	0.853054	Others
ENSMUSG00000015202	Cnksr3	protein_coding	0.86211	Others
ENSMUSG00000015214	Mtmr1	protein_coding	-0.651205	Others
ENSMUSG00000015217	Hmgb3	protein_coding	-1.46944	Others
ENSMUSG00000015222	Map2	protein_coding	1.10484	Others
ENSMUSG00000015224	Cyp2j9	protein_coding	3.8483	Others
ENSMUSG00000015243	Abca1	protein_coding	-0.118741	Others
ENSMUSG00000015247	Nipsnap3b	protein_coding	-0.842452	Others
ENSMUSG00000015289	Lage3	protein_coding	-0.367371	Others
ENSMUSG00000015290	Ubl4a	protein_coding	-0.837817	Others
ENSMUSG00000015291	Gdi1	protein_coding	0.259017	Others
ENSMUSG00000015305	Sash1	protein_coding	1.33614	Others
ENSMUSG00000015312	Gadd45b	protein_coding	-2.09602	Others
ENSMUSG00000015335	Zdhhc12	protein_coding	-0.356267	Others
ENSMUSG00000015337	Endog	protein_coding	-0.625697	Others
ENSMUSG00000015340	Cybb	protein_coding	-1.02061	Others
ENSMUSG00000015341	Golga7	protein_coding	-0.314154	Others
ENSMUSG00000015342	Xk	protein_coding	0.227566	Others
ENSMUSG00000015355	Cd48	protein_coding	-0.648817	Others
ENSMUSG00000015357	Clpx	protein_coding	-1.12001	Others
ENSMUSG00000015363	Trabd	protein_coding	0.502976	Others
ENSMUSG00000015377	Dennd6b	protein_coding	-1.45866	Others
ENSMUSG00000015396	Cd83	protein_coding	-0.805179	Others
ENSMUSG00000015405	Ace2	protein_coding	-3.33771	Others
ENSMUSG00000015437	Gzmb	protein_coding	-7.99194	Others
ENSMUSG00000015451	C4a	lncRNA	-5.24831	Others
ENSMUSG00000015452	Ager	protein_coding	2.47221	Others
ENSMUSG00000015461	Atf6b	protein_coding	-0.259318	Others
ENSMUSG00000015467	Egfl8	protein_coding	4.87952	Others
ENSMUSG00000015468	Notch4	protein_coding	1.39145	Others
ENSMUSG00000015474	Ppt2	protein_coding	-0.483856	Others
ENSMUSG00000015476	Prrt1	protein_coding	0.423702	Others
ENSMUSG00000015478	Rnf5	protein_coding	-0.38307	Others
ENSMUSG00000015484	Fam163a	protein_coding	-0.438846	Others
ENSMUSG00000015488	Cacfd1	protein_coding	-0.170153	Others
ENSMUSG00000015501	Hivep2	protein_coding	0.415514	Others
ENSMUSG00000015522	Arnt	protein_coding	0.134236	Others
ENSMUSG00000015533	Itga2	protein_coding	0.978165	Others
ENSMUSG00000015536	Mocs2	protein_coding	-0.914458	Others
ENSMUSG00000015542	Nat9	protein_coding	0.207541	Others
ENSMUSG00000015568	Lpl	protein_coding	-0.417984	Others
ENSMUSG00000015575	Atp6v0e	protein_coding	-0.838215	Others
ENSMUSG00000015597	Zfp318	protein_coding	1.29597	Others
ENSMUSG00000015605	Srf	protein_coding	0.20331	Others
ENSMUSG00000015619	Gata3	protein_coding	-4.03801	Others
ENSMUSG00000015647	Lama5	protein_coding	1.61225	Others
ENSMUSG00000015652	Steap1	protein_coding	0.20985	Others
ENSMUSG00000015653	Steap2	protein_coding	0.640018	Others
ENSMUSG00000015656	Hspa8	protein_coding	-0.783132	Phd2ko_repressed
ENSMUSG00000015659	Serac1	protein_coding	-2.63443	Others
ENSMUSG00000015668	Pdzd11	protein_coding	-0.545827	Others
ENSMUSG00000015671	Psma2	protein_coding	-0.765301	Others
ENSMUSG00000015672	Mrpl32	protein_coding	-1.04548	Others
ENSMUSG00000015697	Setdb1	protein_coding	0.915654	Others
ENSMUSG00000015702	Anxa9	protein_coding	-1.28143	Others
ENSMUSG00000015709	Arnt2	protein_coding	0.242195	Others
ENSMUSG00000015711	Prune1	protein_coding	-0.256257	Others
ENSMUSG00000015714	Cers2	protein_coding	-0.944209	Others
ENSMUSG00000015733	Capza2	protein_coding	-0.5238	Others
ENSMUSG00000015745	Plekho1	protein_coding	2.53399	Others
ENSMUSG00000015747	Vps45	protein_coding	-0.491029	Others
ENSMUSG00000015748	Prpf3	protein_coding	1.00954	Others
ENSMUSG00000015749	Anp32e	protein_coding	-0.144781	Others
ENSMUSG00000015750	Aph1a	protein_coding	-0.977509	Others
ENSMUSG00000015755	Tab2	protein_coding	1.07907	Others
ENSMUSG00000015757	Ppil4	protein_coding	0.309145	Others
ENSMUSG00000015759	Cnih1	protein_coding	-1.12784	Others
ENSMUSG00000015766	Eps8	protein_coding	0.00470812	Others
ENSMUSG00000015776	Med22	protein_coding	-0.462399	Others
ENSMUSG00000015790	Surf1	protein_coding	-0.211265	Others
ENSMUSG00000015804	Med28	protein_coding	-0.583091	Others
ENSMUSG00000015806	Qdpr	protein_coding	-1.46055	Others
ENSMUSG00000015829	Tnr	protein_coding	-9.77614	Others
ENSMUSG00000015837	Sqstm1	protein_coding	-1.08805	Others
ENSMUSG00000015839	Nfe2l2	protein_coding	-0.0201649	Others
ENSMUSG00000015843	Rxrg	protein_coding	4.90376	Others
ENSMUSG00000015846	Rxra	protein_coding	2.57984	Others
ENSMUSG00000015850	Adamtsl4	protein_coding	1.27259	Others
ENSMUSG00000015852	Fcrls	protein_coding	2.2604	Others
ENSMUSG00000015869	Prpsap1	protein_coding	-0.0830999	Others
ENSMUSG00000015879	Fam184b	protein_coding	0.066731	Others
ENSMUSG00000015882	Lcorl	protein_coding	0.0590107	Others
ENSMUSG00000015889	Lta4h	protein_coding	0.0538164	Others
ENSMUSG00000015932	Dstn	protein_coding	0.600933	Others
ENSMUSG00000015937	Macroh2a1	protein_coding	0.64491	Others
ENSMUSG00000015942	Gtf2ird2	protein_coding	1.12225	Others
ENSMUSG00000015943	Bola1	protein_coding	0.20037	Others
ENSMUSG00000015944	Castor2	protein_coding	0.333916	Others
ENSMUSG00000015947	Fcgr1	protein_coding	-1.4748	Others
ENSMUSG00000015950	Ncf1	protein_coding	0.675897	Others
ENSMUSG00000015961	Adss	protein_coding	0.00505161	Others
ENSMUSG00000015966	Il17rb	protein_coding	-1.25398	Others
ENSMUSG00000015968	Cacna1d	protein_coding	0.682504	Others
ENSMUSG00000015970	Chdh	protein_coding	-4.7132	Others
ENSMUSG00000015971	Actr8	protein_coding	-0.510951	Others
ENSMUSG00000015980	Lrrc27	protein_coding	-1.20327	Others
ENSMUSG00000015994	Fnta	protein_coding	-0.292184	Others
ENSMUSG00000016018	Mtrex	protein_coding	0.236559	Others
ENSMUSG00000016024	Lbp	protein_coding	0.142134	Others
ENSMUSG00000016087	Fli1	protein_coding	1.10336	Others
ENSMUSG00000016128	Stard13	protein_coding	2.27804	Others
ENSMUSG00000016179	Camk1g	protein_coding	3.37518	Others
ENSMUSG00000016181	Utp25	protein_coding	0.0532386	Others
ENSMUSG00000016194	Hsd11b1	protein_coding	-2.00551	Others
ENSMUSG00000016200	Syt14	protein_coding	-0.162628	Others
ENSMUSG00000016206	H2-M3	protein_coding	-0.734365	Others
ENSMUSG00000016239	Lonrf3	protein_coding	1.82213	Others
ENSMUSG00000016252	Atp5e	protein_coding	-0.568958	Others
ENSMUSG00000016253	Nelfcd	protein_coding	1.59385	Others
ENSMUSG00000016256	Ctsz	protein_coding	0.315342	Others
ENSMUSG00000016257	Prelid3b	protein_coding	-1.20899	Others
ENSMUSG00000016262	Sertad4	protein_coding	0.373597	Others
ENSMUSG00000016283	H2-M2	protein_coding	-8.93125	Others
ENSMUSG00000016308	Ube2a	protein_coding	-1.14645	Others
ENSMUSG00000016319	Slc25a5	protein_coding	-0.30104	Others
ENSMUSG00000016344	Ppdpf	protein_coding	-0.282052	Others
ENSMUSG00000016346	Kcnq2	protein_coding	0.978022	Others
ENSMUSG00000016349	Eef1a2	protein_coding	-1.26623	Others
ENSMUSG00000016356	Col20a1	protein_coding	2.55836	Others
ENSMUSG00000016382	Pls3	protein_coding	1.89449	Others
ENSMUSG00000016386	Mpped2	protein_coding	-4.77885	Others
ENSMUSG00000016409	Nkap	protein_coding	-0.129737	Others
ENSMUSG00000016427	Ndufa1	protein_coding	-0.836513	Others
ENSMUSG00000016477	E2f3	protein_coding	-1.44441	Others
ENSMUSG00000016481	Cr1l	protein_coding	-0.149527	Others
ENSMUSG00000016487	Ppfibp1	protein_coding	0.406399	Others
ENSMUSG00000016493	Cd46	protein_coding	5.48774	Others
ENSMUSG00000016494	Cd34	protein_coding	1.97258	Phd2ko_induced
ENSMUSG00000016495	Plgrkt	protein_coding	-0.369094	Others
ENSMUSG00000016496	Cd274	protein_coding	-1.43947	Others
ENSMUSG00000016503	Gtf3a	protein_coding	-0.457019	Others
ENSMUSG00000016510	Mtif3	protein_coding	-0.784938	Others
ENSMUSG00000016520	Lnx2	protein_coding	0.843289	Others
ENSMUSG00000016526	Dyrk3	protein_coding	-1.28668	Others
ENSMUSG00000016528	Mapkapk2	protein_coding	0.742768	Others
ENSMUSG00000016534	Lamp2	protein_coding	-1.39328	Others
ENSMUSG00000016541	Atxn10	protein_coding	-0.352361	Others
ENSMUSG00000016552	Foxred2	protein_coding	-0.872716	Others
ENSMUSG00000016554	Eif3d	protein_coding	-0.696452	Others
ENSMUSG00000016559	H3f3b	protein_coding	0.621569	Others
ENSMUSG00000016619	Nup50	protein_coding	-0.454855	Others
ENSMUSG00000016637	Ift27	protein_coding	0.00982438	Others
ENSMUSG00000016664	Pacsin2	protein_coding	0.340615	Others
ENSMUSG00000016756	Cmah	protein_coding	5.37943	Others
ENSMUSG00000016757	Ttll12	protein_coding	-1.1203	Others
ENSMUSG00000016758	Bik	protein_coding	1.36973	Others
ENSMUSG00000016763	Scube1	protein_coding	1.26477	Others
ENSMUSG00000016831	Tox4	protein_coding	-0.423749	Others
ENSMUSG00000016833	Mrps18c	protein_coding	-0.407453	Others
ENSMUSG00000016918	Sulf1	protein_coding	3.85909	Others
ENSMUSG00000016921	Srsf6	protein_coding	-0.277337	Others
ENSMUSG00000016933	Plcg1	protein_coding	0.937721	Others
ENSMUSG00000016940	Kctd2	protein_coding	0.336124	Others
ENSMUSG00000016946	Kctd5	protein_coding	0.801321	Others
ENSMUSG00000016984	Etaa1	protein_coding	-0.280174	Others
ENSMUSG00000016995	Matn4	protein_coding	3.49206	Others
ENSMUSG00000017009	Sdc4	protein_coding	1.35688	Others
ENSMUSG00000017057	Il13ra1	protein_coding	1.48867	Others
ENSMUSG00000017119	Nbr1	protein_coding	0.373218	Others
ENSMUSG00000017132	Cyth1	protein_coding	-0.354	Others
ENSMUSG00000017144	Rnd3	protein_coding	2.17926	Others
ENSMUSG00000017167	Cntnap1	protein_coding	0.336577	Others
ENSMUSG00000017176	Nt5c3b	protein_coding	-0.620537	Others
ENSMUSG00000017188	Coa3	protein_coding	-0.0188778	Others
ENSMUSG00000017210	Med24	protein_coding	0.169835	Others
ENSMUSG00000017221	Psmd3	protein_coding	0.0415178	Others
ENSMUSG00000017264	Exosc10	protein_coding	1.2131	Others
ENSMUSG00000017286	Glod4	protein_coding	-1.68191	Others
ENSMUSG00000017288	Vps53	protein_coding	-0.968241	Others
ENSMUSG00000017291	Taok1	protein_coding	0.927569	Others
ENSMUSG00000017299	Dnttip1	protein_coding	0.846741	Others
ENSMUSG00000017307	Acot8	protein_coding	-1.48797	Others
ENSMUSG00000017309	Cd300lg	protein_coding	0.748362	Others
ENSMUSG00000017314	Mpp2	protein_coding	-0.118613	Others
ENSMUSG00000017344	Vtn	protein_coding	-0.946932	Others
ENSMUSG00000017376	Nlk	protein_coding	1.72776	Others
ENSMUSG00000017386	Traf4	protein_coding	2.10814	Others
ENSMUSG00000017390	Aldoc	protein_coding	0.856111	Others
ENSMUSG00000017400	Stac2	protein_coding	-4.91852	Others
ENSMUSG00000017404	Rpl19	protein_coding	-0.477316	Others
ENSMUSG00000017405	Nek8	protein_coding	0.166667	Others
ENSMUSG00000017412	Cacnb4	protein_coding	0.555632	Others
ENSMUSG00000017417	Plxdc1	protein_coding	2.48033	Others
ENSMUSG00000017418	Arl5b	protein_coding	1.20685	Others
ENSMUSG00000017421	Zfp207	protein_coding	0.330431	Others
ENSMUSG00000017428	Psmd11	protein_coding	-0.496079	Others
ENSMUSG00000017446	C1qtnf1	protein_coding	1.33212	Others
ENSMUSG00000017453	Pipox	protein_coding	3.335	Others
ENSMUSG00000017466	Timp2	protein_coding	2.26923	Others
ENSMUSG00000017478	Zc3h18	protein_coding	0.74406	Others
ENSMUSG00000017485	Top2b	protein_coding	0.704098	Others
ENSMUSG00000017491	Rarb	protein_coding	-0.861157	Others
ENSMUSG00000017493	Igfbp4	protein_coding	4.26578	Others
ENSMUSG00000017499	Cdc6	protein_coding	0.656057	Others
ENSMUSG00000017548	Suz12	protein_coding	0.751092	Others
ENSMUSG00000017550	Atad5	protein_coding	1.03105	Others
ENSMUSG00000017561	Crlf3	protein_coding	-0.137174	Others
ENSMUSG00000017607	Tns4	protein_coding	2.61813	Others
ENSMUSG00000017615	Tnfaip1	protein_coding	0.638219	Others
ENSMUSG00000017631	Abr	protein_coding	0.939233	Others
ENSMUSG00000017639	Rab11fip4	protein_coding	0.895489	Others
ENSMUSG00000017652	Cd40	protein_coding	-0.545781	Others
ENSMUSG00000017664	Slc35c2	protein_coding	-0.603719	Others
ENSMUSG00000017667	Zfp334	protein_coding	1.14067	Others
ENSMUSG00000017670	Elmo2	protein_coding	-0.0534088	Others
ENSMUSG00000017677	Wsb1	protein_coding	-0.0987669	Others
ENSMUSG00000017679	Ttpal	protein_coding	-0.67629	Others
ENSMUSG00000017686	Rhot1	protein_coding	-0.476369	Others
ENSMUSG00000017692	Rhbdl3	protein_coding	-1.75598	Others
ENSMUSG00000017697	Ada	protein_coding	-1.35538	Others
ENSMUSG00000017707	Serinc3	protein_coding	-0.00350074	Others
ENSMUSG00000017713	Tha1	protein_coding	-1.13335	Others
ENSMUSG00000017715	Pgs1	protein_coding	0.171062	Others
ENSMUSG00000017716	Birc5	protein_coding	0.798767	Others
ENSMUSG00000017718	Afmid	protein_coding	0.43683	Others
ENSMUSG00000017721	Pigt	protein_coding	-3.47377	Others
ENSMUSG00000017734	Dbndd2	protein_coding	0.575224	Others
ENSMUSG00000017740	Slc12a5	protein_coding	-0.326087	Others
ENSMUSG00000017747	Ghdc	protein_coding	-0.386685	Others
ENSMUSG00000017754	Pltp	protein_coding	2.17651	Others
ENSMUSG00000017756	Slc12a7	protein_coding	0.430571	Others
ENSMUSG00000017760	Ctsa	protein_coding	-0.273131	Others
ENSMUSG00000017764	Zswim1	protein_coding	-0.760523	Others
ENSMUSG00000017765	Slc12a4	protein_coding	0.509204	Others
ENSMUSG00000017774	Myo1c	protein_coding	-0.0989623	Others
ENSMUSG00000017776	Crk	protein_coding	0.940512	Others
ENSMUSG00000017778	Cox7c	protein_coding	-0.275714	Others
ENSMUSG00000017781	Pitpna	protein_coding	1.11466	Others
ENSMUSG00000017801	Mlx	protein_coding	-1.50023	Others
ENSMUSG00000017802	Retreg3	protein_coding	-0.849587	Others
ENSMUSG00000017830	Dhx58	protein_coding	-1.14996	Others
ENSMUSG00000017831	Rab5a	protein_coding	0.00413776	Others
ENSMUSG00000017837	Nkiras2	protein_coding	-0.316024	Others
ENSMUSG00000017843	Ppp2r5c	protein_coding	-0.100538	Others
ENSMUSG00000017858	Ift52	protein_coding	-1.04409	Others
ENSMUSG00000017861	Mybl2	protein_coding	-7.69167	Others
ENSMUSG00000017897	Eya2	protein_coding	3.52892	Others
ENSMUSG00000017929	B4galt5	protein_coding	-0.329555	Others
ENSMUSG00000017943	Gdap1l1	protein_coding	-0.691966	Others
ENSMUSG00000017969	Ptgis	protein_coding	0.0243989	Others
ENSMUSG00000017978	Cadps2	protein_coding	-0.578097	Others
ENSMUSG00000017999	Ddx27	protein_coding	0.568284	Others
ENSMUSG00000018001	Cyth3	protein_coding	0.615596	Others
ENSMUSG00000018008	Cyth4	protein_coding	0.114916	Others
ENSMUSG00000018012	Rac3	protein_coding	0.276722	Others
ENSMUSG00000018040	Rrp7a	protein_coding	-0.296371	Others
ENSMUSG00000018042	Cyb5r3	protein_coding	-0.435852	Others
ENSMUSG00000018068	Ints2	protein_coding	-0.626159	Others
ENSMUSG00000018076	Med13l	protein_coding	1.44358	Others
ENSMUSG00000018102	H2bc4	protein_coding	-1.37272	Others
ENSMUSG00000018143	Mafk	protein_coding	-0.14822	Others
ENSMUSG00000018160	Med1	protein_coding	0.0609808	Others
ENSMUSG00000018166	Erbb3	protein_coding	3.79863	Others
ENSMUSG00000018167	Stard3	protein_coding	0.213723	Others
ENSMUSG00000018169	Mfng	protein_coding	-0.300182	Others
ENSMUSG00000018171	Vmp1	protein_coding	-0.686802	Others
ENSMUSG00000018189	Uchl5	protein_coding	-0.0693095	Others
ENSMUSG00000018196	Glrx2	protein_coding	-1.16007	Others
ENSMUSG00000018199	Ro60	protein_coding	0.865127	Others
ENSMUSG00000018209	Stk4	protein_coding	0.494624	Others
ENSMUSG00000018217	Pmp22	protein_coding	1.82791	Others
ENSMUSG00000018238	Gdf9	protein_coding	2.87628	Others
ENSMUSG00000018239	Zcchc10	protein_coding	-0.97367	Others
ENSMUSG00000018259	Prl8a2	protein_coding	-10.5283	Others
ENSMUSG00000018286	Psmb6	protein_coding	-0.0280815	Others
ENSMUSG00000018287	Spag7	protein_coding	-0.592262	Others
ENSMUSG00000018293	Pfn1	protein_coding	-0.562771	Others
ENSMUSG00000018322	Tomm34	protein_coding	-0.0136274	Others
ENSMUSG00000018326	Ywhab	protein_coding	0.304461	Others
ENSMUSG00000018334	Ksr1	protein_coding	3.58257	Others
ENSMUSG00000018339	Gpx3	protein_coding	1.25036	Others
ENSMUSG00000018340	Anxa6	protein_coding	0.657903	Others
ENSMUSG00000018347	Zkscan6	protein_coding	-1.87538	Others
ENSMUSG00000018362	Kpna2	protein_coding	-0.247165	Others
ENSMUSG00000018363	Smurf2	protein_coding	1.33446	Others
ENSMUSG00000018372	Cep95	protein_coding	1.24591	Others
ENSMUSG00000018377	Vezf1	protein_coding	0.775178	Others
ENSMUSG00000018378	Cuedc1	protein_coding	0.373823	Others
ENSMUSG00000018379	Srsf1	protein_coding	1.68312	Others
ENSMUSG00000018381	Abi3	protein_coding	0.0824347	Others
ENSMUSG00000018387	Shroom1	protein_coding	-2.77632	Others
ENSMUSG00000018395	Kif3a	protein_coding	0.279853	Others
ENSMUSG00000018398	Septin8	protein_coding	1.53443	Others
ENSMUSG00000018401	Mtmr4	protein_coding	0.116346	Others
ENSMUSG00000018405	Mrm1	protein_coding	-1.39667	Others
ENSMUSG00000018411	Mapt	protein_coding	-1.42159	Others
ENSMUSG00000018412	Kansl1	protein_coding	-0.128278	Others
ENSMUSG00000018415	Gid4	protein_coding	0.692463	Others
ENSMUSG00000018417	Myo1b	protein_coding	0.811593	Others
ENSMUSG00000018425	Dhx40	protein_coding	-0.0831189	Others
ENSMUSG00000018427	Ypel2	protein_coding	0.586086	Others
ENSMUSG00000018428	Akap1	protein_coding	-0.1531	Others
ENSMUSG00000018433	Nol11	protein_coding	-0.465682	Others
ENSMUSG00000018442	Derl2	protein_coding	-1.17312	Others
ENSMUSG00000018446	C1qbp	protein_coding	-0.84104	Others
ENSMUSG00000018449	Rpain	protein_coding	0.439493	Others
ENSMUSG00000018451	6330403K07Rik	protein_coding	-0.114224	Others
ENSMUSG00000018459	Slc13a3	protein_coding	2.51842	Others
ENSMUSG00000018470	Kcnab3	protein_coding	-3.47697	Others
ENSMUSG00000018474	Chd3	protein_coding	1.16771	Others
ENSMUSG00000018476	Kdm6b	protein_coding	1.90942	Others
ENSMUSG00000018481	Appbp2	protein_coding	-0.271464	Others
ENSMUSG00000018486	Wnt9b	protein_coding	-7.99838	Others
ENSMUSG00000018500	Adora2b	protein_coding	-1.84233	Others
ENSMUSG00000018501	Ncor1	protein_coding	0.816808	Others
ENSMUSG00000018507	Trpv2	protein_coding	0.581674	Others
ENSMUSG00000018509	Cenpv	protein_coding	0.976293	Others
ENSMUSG00000018537	Pcgf2	protein_coding	1.80651	Others
ENSMUSG00000018541	Cwc25	protein_coding	-0.569743	Others
ENSMUSG00000018547	Pip4k2b	protein_coding	2.50355	Others
ENSMUSG00000018548	Trim37	protein_coding	-0.0187829	Others
ENSMUSG00000018559	Ctdnep1	protein_coding	1.70087	Others
ENSMUSG00000018565	Elp5	protein_coding	-0.433257	Others
ENSMUSG00000018566	Slc2a4	protein_coding	1.22004	Others
ENSMUSG00000018567	Gabarap	protein_coding	-0.594283	Others
ENSMUSG00000018572	Phf23	protein_coding	-0.0408073	Others
ENSMUSG00000018574	Acadvl	protein_coding	-0.532936	Others
ENSMUSG00000018583	G3bp1	protein_coding	0.289409	Others
ENSMUSG00000018585	Atox1	protein_coding	-0.671247	Others
ENSMUSG00000018593	Sparc	protein_coding	0.676137	Others
ENSMUSG00000018599	Mief2	protein_coding	-0.963474	Others
ENSMUSG00000018604	Tbx3	protein_coding	-2.86952	Others
ENSMUSG00000018648	Dusp14	protein_coding	-2.41595	Others
ENSMUSG00000018651	Tada2a	protein_coding	0.631037	Others
ENSMUSG00000018654	Ikzf1	protein_coding	-1.19314	Others
ENSMUSG00000018659	Pnpo	protein_coding	-0.897598	Others
ENSMUSG00000018661	Cog1	protein_coding	-0.823658	Others
ENSMUSG00000018666	Cbx1	protein_coding	-0.325499	Others
ENSMUSG00000018669	Cdk5rap3	protein_coding	-0.275921	Others
ENSMUSG00000018672	Copz2	protein_coding	0.0993787	Others
ENSMUSG00000018677	Slc25a39	protein_coding	-1.36046	Others
ENSMUSG00000018678	Sp2	protein_coding	0.930145	Others
ENSMUSG00000018697	Aatf	protein_coding	0.325541	Others
ENSMUSG00000018707	Dync1h1	protein_coding	1.28785	Others
ENSMUSG00000018733	Pex12	protein_coding	-0.527581	Others
ENSMUSG00000018736	Ndel1	protein_coding	-0.0948548	Others
ENSMUSG00000018740	Slc25a35	protein_coding	-0.43529	Others
ENSMUSG00000018750	Zbtb4	protein_coding	1.24736	Others
ENSMUSG00000018752	Tnfsfm13	protein_coding	0.524822	Others
ENSMUSG00000018761	Mpdu1	protein_coding	-0.980775	Others
ENSMUSG00000018765	Fxr2	protein_coding	0.714177	Others
ENSMUSG00000018770	Atp5g3	protein_coding	-0.486539	Others
ENSMUSG00000018774	Cd68	protein_coding	-0.609462	Others
ENSMUSG00000018796	Acsl1	protein_coding	-1.07272	Others
ENSMUSG00000018800	Abca5	protein_coding	0.5542	Others
ENSMUSG00000018809	Smyd4	protein_coding	-1.92274	Others
ENSMUSG00000018819	Lsp1	protein_coding	2.18086	Others
ENSMUSG00000018820	Zfyve27	protein_coding	0.0638649	Others
ENSMUSG00000018821	Avpi1	protein_coding	-1.34403	Others
ENSMUSG00000018822	Sfrp5	protein_coding	3.34782	Others
ENSMUSG00000018830	Myh11	protein_coding	5.33556	Others
ENSMUSG00000018841	Rad51d	protein_coding	-0.149956	Others
ENSMUSG00000018845	Unc45b	protein_coding	-0.442915	Others
ENSMUSG00000018846	Pank3	protein_coding	-0.442632	Others
ENSMUSG00000018848	Rars	protein_coding	-0.734687	Others
ENSMUSG00000018849	Wwc1	protein_coding	-5.24008	Others
ENSMUSG00000018858	Mrpl58	protein_coding	-0.403894	Others
ENSMUSG00000018861	Fdxr	protein_coding	-4.19681	Others
ENSMUSG00000018865	Sult4a1	protein_coding	2.05859	Others
ENSMUSG00000018882	Mrpl45	protein_coding	-0.612438	Others
ENSMUSG00000018899	Irf1	protein_coding	0.228296	Others
ENSMUSG00000018900	Slc22a5	protein_coding	-0.185487	Others
ENSMUSG00000018906	P4ha2	protein_coding	-0.292348	Others
ENSMUSG00000018909	Arrb1	protein_coding	1.86128	Others
ENSMUSG00000018920	Cxcl16	protein_coding	-0.804286	Others
ENSMUSG00000018921	Pelp1	protein_coding	-0.616642	Others
ENSMUSG00000018923	Med11	protein_coding	0.711691	Others
ENSMUSG00000018927	Ccl6	protein_coding	-0.770597	Others
ENSMUSG00000018930	Ccl4	protein_coding	-8.48364	Others
ENSMUSG00000018931	Natd1	protein_coding	1.27738	Others
ENSMUSG00000018932	Map2k3	protein_coding	-0.164083	Others
ENSMUSG00000018965	Ywhah	protein_coding	0.478051	Others
ENSMUSG00000018974	Sart3	protein_coding	-0.352786	Others
ENSMUSG00000018983	E2f2	protein_coding	0.128643	Others
ENSMUSG00000018986	Slfn3	protein_coding	2.34546	Others
ENSMUSG00000018995	Nars2	protein_coding	-2.0817	Others
ENSMUSG00000018999	Slc35b4	protein_coding	-0.480896	Others
ENSMUSG00000019027	Dnah1	protein_coding	-3.4669	Others
ENSMUSG00000019039	Dalrd3	protein_coding	0.819789	Others
ENSMUSG00000019054	Fis1	protein_coding	-0.193358	Others
ENSMUSG00000019055	Plod1	protein_coding	0.0822083	Others
ENSMUSG00000019066	Rab3d	protein_coding	0.173284	Others
ENSMUSG00000019080	Mfsd3	protein_coding	-1.84167	Others
ENSMUSG00000019082	Slc25a22	protein_coding	-0.927977	Others
ENSMUSG00000019087	Atp6ap1	protein_coding	-0.841045	Others
ENSMUSG00000019088	Dnase1l1	protein_coding	1.00547	Others
ENSMUSG00000019122	Ccl9	protein_coding	-1.0076	Others
ENSMUSG00000019124	Scrn1	protein_coding	-0.871456	Others
ENSMUSG00000019132	BC005537	protein_coding	0.399995	Others
ENSMUSG00000019139	Isyna1	protein_coding	-0.0602849	Others
ENSMUSG00000019143	Hars2	protein_coding	1.41179	Phd2ko_induced
ENSMUSG00000019146	Cacng2	protein_coding	1.48912	Others
ENSMUSG00000019158	Tmem160	protein_coding	-1.15139	Others
ENSMUSG00000019173	Rab5c	protein_coding	-1.79898	Others
ENSMUSG00000019178	Styxl1	protein_coding	-0.0539252	Others
ENSMUSG00000019179	Mdh2	protein_coding	-0.372945	Others
ENSMUSG00000019188	H13	protein_coding	-1.02458	Others
ENSMUSG00000019189	Rnf145	protein_coding	-1.03367	Others
ENSMUSG00000019194	Scn1b	protein_coding	1.47601	Others
ENSMUSG00000019210	Atp6v1e1	protein_coding	-0.381226	Others
ENSMUSG00000019214	Chtf18	protein_coding	-1.38609	Others
ENSMUSG00000019232	Etnppl	protein_coding	1.08908	Others
ENSMUSG00000019235	Rps6kl1	protein_coding	1.76512	Others
ENSMUSG00000019254	Ppp1r12c	protein_coding	1.94914	Others
ENSMUSG00000019256	Ahr	protein_coding	3.31512	Others
ENSMUSG00000019261	Map1s	protein_coding	-0.96984	Others
ENSMUSG00000019278	Dpep1	protein_coding	-1.90526	Others
ENSMUSG00000019295	Tmem129	protein_coding	-0.329375	Others
ENSMUSG00000019297	Nop9	protein_coding	-0.719779	Others
ENSMUSG00000019302	Atp6v0a1	protein_coding	0.0649484	Others
ENSMUSG00000019303	Psmc3ip	protein_coding	0.677693	Others
ENSMUSG00000019320	Noxo1	protein_coding	-0.421984	Others
ENSMUSG00000019326	Aoc3	protein_coding	4.25779	Others
ENSMUSG00000019338	Zfp687	protein_coding	-0.937842	Others
ENSMUSG00000019359	Gdpd2	protein_coding	-8.3764	Phd2ko_repressed
ENSMUSG00000019362	D8Ertd738e	protein_coding	0.0447479	Others
ENSMUSG00000019370	Calm3	protein_coding	0.176091	Others
ENSMUSG00000019373	Cops3	protein_coding	-0.781079	Others
ENSMUSG00000019428	Fkbp8	protein_coding	-0.214916	Others
ENSMUSG00000019429	Ffar3	protein_coding	0.848485	Others
ENSMUSG00000019432	Ddx39b	protein_coding	0.0860881	Others
ENSMUSG00000019433	Gipc1	protein_coding	0.382675	Others
ENSMUSG00000019437	Tlcd1	protein_coding	-1.24305	Others
ENSMUSG00000019461	Plscr3	protein_coding	-0.0807541	Others
ENSMUSG00000019464	Ptger1	protein_coding	3.96345	Others
ENSMUSG00000019467	Arhgef25	protein_coding	2.12946	Others
ENSMUSG00000019470	Xab2	protein_coding	-0.453137	Others
ENSMUSG00000019471	Cdc37	protein_coding	-0.489265	Others
ENSMUSG00000019478	Rab4a	protein_coding	-0.574862	Others
ENSMUSG00000019487	Trip10	protein_coding	0.835808	Others
ENSMUSG00000019494	Cops6	protein_coding	-0.510425	Others
ENSMUSG00000019505	Ubb	protein_coding	0.226146	Others
ENSMUSG00000019518	Ap4m1	protein_coding	1.0767	Others
ENSMUSG00000019528	Gyg	protein_coding	-1.21606	Others
ENSMUSG00000019539	Rcn3	protein_coding	0.396724	Others
ENSMUSG00000019558	Slc6a8	protein_coding	0.341033	Others
ENSMUSG00000019564	Arid3a	protein_coding	-0.346712	Others
ENSMUSG00000019577	Pdk4	protein_coding	2.96454	Others
ENSMUSG00000019578	Ubxn6	protein_coding	0.484776	Others
ENSMUSG00000019579	Mydgf	protein_coding	-0.301548	Others
ENSMUSG00000019590	Cyb561	protein_coding	-0.789096	Others
ENSMUSG00000019647	Sema6a	protein_coding	0.962718	Others
ENSMUSG00000019659	Ccdc12	protein_coding	-0.164328	Others
ENSMUSG00000019689	Fmc1	protein_coding	-0.283153	Others
ENSMUSG00000019699	Akt3	protein_coding	1.81518	Others
ENSMUSG00000019710	Mrpl24	protein_coding	-0.967352	Others
ENSMUSG00000019715	Gle1	protein_coding	0.337139	Others
ENSMUSG00000019718	L3hypdh	protein_coding	-1.08507	Others
ENSMUSG00000019726	Lyst	protein_coding	1.63413	Others
ENSMUSG00000019731	Slc35e1	protein_coding	1.63224	Others
ENSMUSG00000019732	Calr3	protein_coding	-0.344063	Others
ENSMUSG00000019734	Tmc4	protein_coding	-1.49963	Others
ENSMUSG00000019737	Syne4	protein_coding	-0.0534344	Others
ENSMUSG00000019738	Polr2i	protein_coding	-0.421463	Others
ENSMUSG00000019761	Krt10	protein_coding	-0.843029	Others
ENSMUSG00000019763	Rmnd1	protein_coding	-0.2785	Others
ENSMUSG00000019768	Esr1	protein_coding	1.14019	Others
ENSMUSG00000019772	Vip	protein_coding	0.10019	Others
ENSMUSG00000019773	Fbxo5	protein_coding	-0.054614	Others
ENSMUSG00000019774	Mtrf1l	protein_coding	-0.200987	Others
ENSMUSG00000019775	Rgs17	protein_coding	-0.475725	Others
ENSMUSG00000019777	Hdac2	protein_coding	1.01159	Others
ENSMUSG00000019779	Frk	protein_coding	-0.425179	Others
ENSMUSG00000019782	Rwdd1	protein_coding	-0.454712	Others
ENSMUSG00000019785	Clvs2	protein_coding	1.07393	Others
ENSMUSG00000019789	Hey2	protein_coding	1.05575	Others
ENSMUSG00000019790	Stxbp5	protein_coding	1.30101	Others
ENSMUSG00000019791	Hint3	protein_coding	-1.64119	Others
ENSMUSG00000019792	Trmt11	protein_coding	-0.0479715	Others
ENSMUSG00000019794	Katna1	protein_coding	-0.291609	Others
ENSMUSG00000019795	Pcmt1	protein_coding	-0.424222	Others
ENSMUSG00000019796	Lrp11	protein_coding	-0.351274	Others
ENSMUSG00000019797	Mtres1	protein_coding	-0.210419	Others
ENSMUSG00000019802	Sec63	protein_coding	0.832384	Others
ENSMUSG00000019804	Snx3	protein_coding	-0.217186	Others
ENSMUSG00000019806	Aig1	protein_coding	-0.148151	Others
ENSMUSG00000019808	Adat2	protein_coding	-0.572447	Others
ENSMUSG00000019809	Pex3	protein_coding	-0.925903	Others
ENSMUSG00000019810	Fuca2	protein_coding	-1.15781	Others
ENSMUSG00000019813	Cep57l1	protein_coding	-0.890049	Others
ENSMUSG00000019814	Ltv1	protein_coding	-0.685004	Others
ENSMUSG00000019817	Plagl1	protein_coding	-1.16384	Others
ENSMUSG00000019818	Cd164	protein_coding	-0.654537	Others
ENSMUSG00000019820	Utrn	protein_coding	2.2729	Others
ENSMUSG00000019822	Smpd2	protein_coding	-1.27378	Others
ENSMUSG00000019823	Mical1	protein_coding	2.06785	Others
ENSMUSG00000019826	Zbtb24	protein_coding	0.0123266	Others
ENSMUSG00000019831	Wasf1	protein_coding	1.65881	Others
ENSMUSG00000019832	Rab32	protein_coding	0.38361	Others
ENSMUSG00000019837	Gtf3c6	protein_coding	-0.311543	Others
ENSMUSG00000019838	Slc16a10	protein_coding	-0.718168	Others
ENSMUSG00000019841	Rev3l	protein_coding	2.1206	Others
ENSMUSG00000019842	Traf3ip2	protein_coding	-1.65329	Others
ENSMUSG00000019843	Fyn	protein_coding	1.86779	Others
ENSMUSG00000019845	Tube1	protein_coding	-4.31471	Others
ENSMUSG00000019846	Lama4	protein_coding	4.06516	Others
ENSMUSG00000019848	Popdc3	protein_coding	-0.532221	Others
ENSMUSG00000019849	Prep	protein_coding	-3.0989	Others
ENSMUSG00000019850	Tnfaip3	protein_coding	0.367913	Others
ENSMUSG00000019851	Perp	protein_coding	1.72155	Others
ENSMUSG00000019852	Arfgef3	protein_coding	0.166254	Others
ENSMUSG00000019853	Hebp2	protein_coding	-0.414806	Others
ENSMUSG00000019854	Reps1	protein_coding	1.21694	Others
ENSMUSG00000019856	Fam184a	protein_coding	-0.301105	Others
ENSMUSG00000019857	Asf1a	protein_coding	-0.0197225	Others
ENSMUSG00000019861	Gopc	protein_coding	1.78556	Others
ENSMUSG00000019863	Qrsl1	protein_coding	-0.159596	Others
ENSMUSG00000019864	Rtn4ip1	protein_coding	-1.57836	Others
ENSMUSG00000019865	Nmbr	protein_coding	-0.447457	Others
ENSMUSG00000019866	Crybg1	protein_coding	2.14171	Others
ENSMUSG00000019868	Vta1	protein_coding	-0.375661	Others
ENSMUSG00000019872	Smpdl3a	protein_coding	0.953278	Others
ENSMUSG00000019873	Reep3	protein_coding	1.13966	Others
ENSMUSG00000019874	Fabp7	protein_coding	2.05029	Others
ENSMUSG00000019876	Pkib	protein_coding	5.98911	Others
ENSMUSG00000019877	Serinc1	protein_coding	0.299297	Others
ENSMUSG00000019878	Hsf2	protein_coding	1.47688	Others
ENSMUSG00000019880	Rspo3	protein_coding	2.64254	Others
ENSMUSG00000019883	Echdc1	protein_coding	-1.19763	Others
ENSMUSG00000019888	Mgat4c	protein_coding	-13.5481	Others
ENSMUSG00000019889	Ptprk	protein_coding	1.12638	Others
ENSMUSG00000019891	Dcbld1	protein_coding	1.42091	Others
ENSMUSG00000019894	Slc6a15	protein_coding	0.79178	Others
ENSMUSG00000019897	Ccdc59	protein_coding	0.203969	Others
ENSMUSG00000019899	Lama2	protein_coding	1.71355	Others
ENSMUSG00000019906	Lin7a	protein_coding	-0.115706	Others
ENSMUSG00000019907	Ppp1r12a	protein_coding	1.1738	Others
ENSMUSG00000019916	P4ha1	protein_coding	0.651341	Others
ENSMUSG00000019917	Septin10	protein_coding	0.473094	Others
ENSMUSG00000019920	Lims1	protein_coding	0.811168	Others
ENSMUSG00000019923	Zwint	protein_coding	-0.451461	Others
ENSMUSG00000019927	Ube2d1	protein_coding	0.180296	Others
ENSMUSG00000019929	Dcn	protein_coding	4.29154	Phd2ko_induced
ENSMUSG00000019942	Cdk1	protein_coding	-1.76189	Others
ENSMUSG00000019943	Atp2b1	protein_coding	0.559703	Others
ENSMUSG00000019944	Rhobtb1	protein_coding	0.375318	Others
ENSMUSG00000019945	Cabcoco1	protein_coding	1.40075	Others
ENSMUSG00000019947	Arid5b	protein_coding	1.45366	Others
ENSMUSG00000019948	Actr6	protein_coding	-1.14982	Others
ENSMUSG00000019951	Uhrf1bp1l	protein_coding	-0.83117	Others
ENSMUSG00000019952	Poc1b	protein_coding	0.306928	Others
ENSMUSG00000019960	Dusp6	protein_coding	0.588353	Others
ENSMUSG00000019961	Tmpo	protein_coding	0.939545	Others
ENSMUSG00000019966	Kitl	protein_coding	2.32923	Others
ENSMUSG00000019969	Psen1	protein_coding	-0.072651	Others
ENSMUSG00000019970	Sgk1	protein_coding	-0.329064	Others
ENSMUSG00000019971	Cep290	protein_coding	0.152555	Others
ENSMUSG00000019975	Ikbip	protein_coding	-0.0839607	Others
ENSMUSG00000019977	Hbs1l	protein_coding	0.0518415	Others
ENSMUSG00000019978	Epb41l2	protein_coding	1.66645	Others
ENSMUSG00000019979	Apaf1	protein_coding	-0.287899	Others
ENSMUSG00000019984	Med23	protein_coding	1.08879	Others
ENSMUSG00000019986	Ahi1	protein_coding	-0.075411	Others
ENSMUSG00000019988	Nedd1	protein_coding	0.425267	Others
ENSMUSG00000019989	Enpp3	protein_coding	3.16649	Others
ENSMUSG00000019990	Pde7b	protein_coding	2.137	Others
ENSMUSG00000019996	Map7	protein_coding	-0.13258	Others
ENSMUSG00000019997	Ccn2	protein_coding	1.81203	Others
ENSMUSG00000019998	Stx7	protein_coding	-0.37174	Others
ENSMUSG00000020000	Moxd1	protein_coding	3.43868	Others
ENSMUSG00000020003	Pex7	protein_coding	-1.37906	Others
ENSMUSG00000020007	Il20ra	protein_coding	-0.331257	Others
ENSMUSG00000020009	Ifngr1	protein_coding	0.622326	Others
ENSMUSG00000020010	Vnn3	protein_coding	-11.1751	Others
ENSMUSG00000020015	Cdk17	protein_coding	1.37872	Others
ENSMUSG00000020018	Snrpf	protein_coding	-0.757965	Others
ENSMUSG00000020021	Fgd6	protein_coding	1.86085	Others
ENSMUSG00000020022	Ndufa12	protein_coding	-0.75867	Others
ENSMUSG00000020023	Tmcc3	protein_coding	1.76777	Others
ENSMUSG00000020024	Cep83	protein_coding	0.87405	Others
ENSMUSG00000020027	Socs2	protein_coding	0.973679	Others
ENSMUSG00000020029	Nudt4	protein_coding	0.767871	Others
ENSMUSG00000020032	Nuak1	protein_coding	2.3574	Others
ENSMUSG00000020034	Tcp11l2	protein_coding	0.277566	Others
ENSMUSG00000020038	Cry1	protein_coding	-0.192874	Others
ENSMUSG00000020042	Btbd11	protein_coding	-0.372237	Others
ENSMUSG00000020044	Timp3	protein_coding	0.928503	Others
ENSMUSG00000020048	Hsp90b1	protein_coding	-0.172578	Others
ENSMUSG00000020052	Ascl1	protein_coding	-1.1323	Others
ENSMUSG00000020053	Igf1	protein_coding	1.26475	Others
ENSMUSG00000020056	Washc3	protein_coding	-0.371412	Others
ENSMUSG00000020057	Dram1	protein_coding	0.554073	Others
ENSMUSG00000020063	Sirt1	protein_coding	3.24827	Others
ENSMUSG00000020064	Herc4	protein_coding	-0.425198	Others
ENSMUSG00000020069	Hnrnph3	protein_coding	0.402502	Others
ENSMUSG00000020070	Rufy2	protein_coding	1.71017	Others
ENSMUSG00000020072	Pbld2	protein_coding	1.82799	Others
ENSMUSG00000020074	Ccar1	protein_coding	1.07895	Others
ENSMUSG00000020075	Ddx21	protein_coding	0.166383	Others
ENSMUSG00000020076	Ddx50	protein_coding	-0.513664	Others
ENSMUSG00000020077	Srgn	protein_coding	0.354225	Others
ENSMUSG00000020078	Vps26a	protein_coding	0.025165	Others
ENSMUSG00000020079	Supv3l1	protein_coding	-0.414749	Others
ENSMUSG00000020081	Tacr2	protein_coding	-5.64601	Others
ENSMUSG00000020083	Fam241b	protein_coding	-0.497392	Others
ENSMUSG00000020085	Aifm2	protein_coding	-3.66241	Others
ENSMUSG00000020086	Macroh2a2	protein_coding	-0.486559	Others
ENSMUSG00000020087	Tysnd1	protein_coding	-2.41483	Others
ENSMUSG00000020088	Sar1a	protein_coding	-0.560385	Others
ENSMUSG00000020089	Ppa1	protein_coding	-0.861965	Others
ENSMUSG00000020091	Eif4ebp2	protein_coding	0.167391	Others
ENSMUSG00000020092	Pald1	protein_coding	0.335247	Others
ENSMUSG00000020097	Sgpl1	protein_coding	-0.586959	Others
ENSMUSG00000020098	Pcbd1	protein_coding	-0.532302	Others
ENSMUSG00000020099	Unc5b	protein_coding	-0.668063	Others
ENSMUSG00000020100	Slc29a3	protein_coding	-1.40458	Others
ENSMUSG00000020101	Vsir	protein_coding	0.554663	Others
ENSMUSG00000020102	Slc16a7	protein_coding	-2.01169	Others
ENSMUSG00000020107	Anapc16	protein_coding	-0.163295	Others
ENSMUSG00000020108	Ddit4	protein_coding	-0.0824211	Others
ENSMUSG00000020109	Dnajb12	protein_coding	0.336515	Others
ENSMUSG00000020111	Micu1	protein_coding	-0.895586	Others
ENSMUSG00000020114	Cand1	protein_coding	-0.218471	Others
ENSMUSG00000020115	Tbk1	protein_coding	0.216305	Others
ENSMUSG00000020116	Pno1	protein_coding	-1.7092	Others
ENSMUSG00000020120	Plek	protein_coding	-2.6234	Others
ENSMUSG00000020122	Egfr	protein_coding	1.18637	Others
ENSMUSG00000020123	Avpr1a	protein_coding	-8.68223	Others
ENSMUSG00000020124	Usp15	protein_coding	0.18817	Others
ENSMUSG00000020128	Vps54	protein_coding	0.616393	Others
ENSMUSG00000020130	Tbc1d15	protein_coding	-0.182388	Others
ENSMUSG00000020131	Pcsk4	protein_coding	0.365179	Others
ENSMUSG00000020132	Rab21	protein_coding	0.930596	Others
ENSMUSG00000020133	2310011J03Rik	protein_coding	0.0685393	Others
ENSMUSG00000020134	Peli1	protein_coding	0.689088	Others
ENSMUSG00000020135	Apc2	protein_coding	1.00697	Others
ENSMUSG00000020137	Thap2	protein_coding	0.926898	Others
ENSMUSG00000020140	Lgr5	protein_coding	-3.32559	Phd2ko_repressed
ENSMUSG00000020142	Slc1a4	protein_coding	0.0363401	Others
ENSMUSG00000020143	Dock2	protein_coding	-0.252362	Others
ENSMUSG00000020149	Rab1a	protein_coding	-0.430342	Others
ENSMUSG00000020150	Gamt	protein_coding	-1.9111	Others
ENSMUSG00000020151	Ptprr	protein_coding	1.25522	Others
ENSMUSG00000020152	Actr2	protein_coding	0.507119	Others
ENSMUSG00000020153	Ndufs7	protein_coding	-0.366799	Others
ENSMUSG00000020154	Ptprb	protein_coding	1.28721	Others
ENSMUSG00000020155	Kcnmb1	protein_coding	5.07158	Others
ENSMUSG00000020156	Pwwp3a	protein_coding	0.640082	Others
ENSMUSG00000020160	Meis1	protein_coding	0.168193	Others
ENSMUSG00000020163	Uqcr11	protein_coding	-0.89803	Others
ENSMUSG00000020166	Cnot2	protein_coding	0.081448	Others
ENSMUSG00000020167	Tcf3	protein_coding	0.328148	Others
ENSMUSG00000020170	Frs2	protein_coding	-0.438319	Others
ENSMUSG00000020171	Yeats4	protein_coding	-0.251098	Others
ENSMUSG00000020173	Cobl	protein_coding	1.10682	Others
ENSMUSG00000020175	Rab36	protein_coding	0.582839	Others
ENSMUSG00000020176	Grb10	protein_coding	-0.336566	Others
ENSMUSG00000020178	Adora2a	protein_coding	2.82251	Phd2ko_induced
ENSMUSG00000020180	Snrpd3	protein_coding	-0.841849	Others
ENSMUSG00000020181	Nav3	protein_coding	-0.187297	Others
ENSMUSG00000020182	Ddc	protein_coding	1.67084	Others
ENSMUSG00000020183	Cpm	protein_coding	-0.406892	Others
ENSMUSG00000020184	Mdm2	protein_coding	-0.795724	Others
ENSMUSG00000020186	Csrp2	protein_coding	0.848202	Others
ENSMUSG00000020189	Osbpl8	protein_coding	1.85894	Others
ENSMUSG00000020190	Mknk2	protein_coding	0.98213	Others
ENSMUSG00000020196	Cabin1	protein_coding	0.120103	Others
ENSMUSG00000020198	Ap3d1	protein_coding	0.180129	Others
ENSMUSG00000020205	Phlda1	protein_coding	0.180361	Others
ENSMUSG00000020211	Sf3a2	protein_coding	-0.609676	Others
ENSMUSG00000020212	Mdm1	protein_coding	-1.30945	Others
ENSMUSG00000020216	Jsrp1	protein_coding	-8.55234	Others
ENSMUSG00000020219	Timm13	protein_coding	-0.59136	Others
ENSMUSG00000020220	Vps13d	protein_coding	0.371757	Others
ENSMUSG00000020224	Llph	protein_coding	-0.130711	Others
ENSMUSG00000020225	Tmbim4	protein_coding	-0.629465	Others
ENSMUSG00000020227	Irak3	protein_coding	2.45044	Others
ENSMUSG00000020228	Helb	protein_coding	0.120722	Others
ENSMUSG00000020230	Prmt2	protein_coding	-0.0697368	Others
ENSMUSG00000020231	Dip2a	protein_coding	0.37944	Others
ENSMUSG00000020232	Hmg20b	protein_coding	-0.0869106	Others
ENSMUSG00000020235	Fzr1	protein_coding	-0.0382175	Others
ENSMUSG00000020238	Ncln	protein_coding	-0.303919	Others
ENSMUSG00000020241	Col6a2	protein_coding	2.65656	Others
ENSMUSG00000020246	Hcfc2	protein_coding	-0.571552	Others
ENSMUSG00000020248	Nfyb	protein_coding	-0.671775	Others
ENSMUSG00000020250	Txnrd1	protein_coding	0.229462	Others
ENSMUSG00000020251	Glt8d2	protein_coding	3.87989	Others
ENSMUSG00000020253	Ppm1m	protein_coding	-1.05651	Others
ENSMUSG00000020255	Nopchap1	protein_coding	-0.407124	Others
ENSMUSG00000020256	Aldh1l2	protein_coding	-8.88399	Others
ENSMUSG00000020257	Wdr82	protein_coding	0.262568	Others
ENSMUSG00000020258	Glyctk	protein_coding	0.493216	Others
ENSMUSG00000020260	Pofut2	protein_coding	0.406759	Others
ENSMUSG00000020261	Slc36a1	protein_coding	-0.198352	Others
ENSMUSG00000020262	Adarb1	protein_coding	0.0252729	Others
ENSMUSG00000020263	Appl2	protein_coding	-0.980457	Others
ENSMUSG00000020265	Sumo3	protein_coding	0.0395495	Others
ENSMUSG00000020267	Hint1	protein_coding	-0.763079	Others
ENSMUSG00000020268	Lyrm7	protein_coding	1.03192	Others
ENSMUSG00000020271	Fbxw11	protein_coding	-0.472601	Others
ENSMUSG00000020272	Stk10	protein_coding	1.09316	Others
ENSMUSG00000020273	Papolg	protein_coding	0.227139	Others
ENSMUSG00000020275	Rel	protein_coding	0.782783	Others
ENSMUSG00000020277	Pfkl	protein_coding	0.079321	Phd2ko_induced
ENSMUSG00000020280	Pus10	protein_coding	-1.63936	Others
ENSMUSG00000020282	Rhbdf1	protein_coding	1.71352	Others
ENSMUSG00000020283	Pex13	protein_coding	-1.00417	Others
ENSMUSG00000020284	Cfap410	protein_coding	-1.25157	Others
ENSMUSG00000020287	Mpg	protein_coding	-0.741422	Others
ENSMUSG00000020288	Ahsa2	protein_coding	-0.440927	Others
ENSMUSG00000020289	Nprl3	protein_coding	-0.407199	Others
ENSMUSG00000020290	Xpo1	protein_coding	-0.105464	Phd2ko_induced
ENSMUSG00000020297	Nsg2	protein_coding	-0.896543	Others
ENSMUSG00000020300	Cpeb4	protein_coding	-1.05453	Others
ENSMUSG00000020303	Stc2	protein_coding	1.15836	Others
ENSMUSG00000020305	Asb3	protein_coding	-1.01199	Others
ENSMUSG00000020307	Cdc34	protein_coding	1.33508	Others
ENSMUSG00000020308	Tpgs1	protein_coding	0.0517519	Others
ENSMUSG00000020309	Chac2	protein_coding	-1.84646	Others
ENSMUSG00000020311	Erlec1	protein_coding	-1.26036	Others
ENSMUSG00000020312	Shc2	protein_coding	2.31757	Others
ENSMUSG00000020315	Sptbn1	protein_coding	1.82946	Others
ENSMUSG00000020319	Wdpcp	protein_coding	-0.258972	Others
ENSMUSG00000020321	Mdh1	protein_coding	-0.626151	Others
ENSMUSG00000020325	Fstl3	protein_coding	-0.669169	Others
ENSMUSG00000020326	Ccng1	protein_coding	-0.712943	Others
ENSMUSG00000020327	Fgf22	protein_coding	-8.85852	Others
ENSMUSG00000020328	Nudcd2	protein_coding	-0.794177	Others
ENSMUSG00000020329	Polrmt	protein_coding	0.987553	Others
ENSMUSG00000020331	Hcn2	protein_coding	-0.405664	Others
ENSMUSG00000020333	Acsl6	protein_coding	-0.248637	Others
ENSMUSG00000020334	Slc22a4	protein_coding	-2.74033	Others
ENSMUSG00000020335	Zfp354b	protein_coding	-1.83231	Others
ENSMUSG00000020340	Cyfip2	protein_coding	0.0429879	Others
ENSMUSG00000020346	Mgat1	protein_coding	0.0888976	Others
ENSMUSG00000020349	Ppp2ca	protein_coding	1.34349	Others
ENSMUSG00000020354	Sgcd	protein_coding	3.97142	Others
ENSMUSG00000020357	Flt4	protein_coding	0.652319	Others
ENSMUSG00000020358	Hnrnpab	protein_coding	1.09399	Others
ENSMUSG00000020359	Phykpl	protein_coding	0.014856	Others
ENSMUSG00000020361	Hspa4	protein_coding	-1.10208	Others
ENSMUSG00000020362	Cnot6	protein_coding	1.18307	Others
ENSMUSG00000020363	Gfpt2	protein_coding	2.74932	Others
ENSMUSG00000020364	Zfp354a	protein_coding	-1.19719	Others
ENSMUSG00000020366	Mapk9	protein_coding	-0.280167	Others
ENSMUSG00000020368	Canx	protein_coding	0.19567	Others
ENSMUSG00000020372	Rack1	protein_coding	0.00731773	Others
ENSMUSG00000020374	Rasgef1c	protein_coding	3.76871	Others
ENSMUSG00000020375	Rufy1	protein_coding	-0.0580646	Others
ENSMUSG00000020376	Rnf130	protein_coding	0.274099	Others
ENSMUSG00000020377	Ltc4s	protein_coding	2.19918	Others
ENSMUSG00000020380	Rad50	protein_coding	0.783251	Others
ENSMUSG00000020381	Mrnip	protein_coding	-1.00173	Others
ENSMUSG00000020385	Clk4	protein_coding	0.721265	Others
ENSMUSG00000020386	Sar1b	protein_coding	-1.06039	Others
ENSMUSG00000020387	Jade2	protein_coding	-0.346763	Others
ENSMUSG00000020388	Pdlim4	protein_coding	1.57514	Others
ENSMUSG00000020389	Cdkl3	protein_coding	1.57522	Others
ENSMUSG00000020390	Ube2b	protein_coding	-0.563843	Others
ENSMUSG00000020392	Cdkn2aipnl	protein_coding	-0.445407	Others
ENSMUSG00000020393	Kremen1	protein_coding	0.449303	Others
ENSMUSG00000020396	Nefh	protein_coding	1.26798	Others
ENSMUSG00000020397	Med7	protein_coding	-0.701436	Others
ENSMUSG00000020399	Havcr2	protein_coding	-1.22447	Others
ENSMUSG00000020400	Tnip1	protein_coding	-0.0843814	Others
ENSMUSG00000020402	Vdac1	protein_coding	-0.123002	Others
ENSMUSG00000020407	Upp1	protein_coding	0.618898	Others
[truncated: 13,216 more rows]

## Sheet: Fig_2B
% O2	wild-type								Phd2ko
18						-4.73694	-2.52668				-0.54667	0.975536	3.09072	0.693512
10					-0.46727	0.512978	1.53124				2.50362	6.70823	13.2774
5	0.223554	-4.12661	0.445767	0.940633	-0.40023	-3.55242	-0.78928		18.6732	4.49684	8.42491	23.9004	29.9662	12.279
2	-0.49996	-3.26157	-0.02592	-0.729249					26.2112	7.33285				15.6741
1	0.807376	-1.95003	-0.44707	-1.32639	0.017176	2.65306	-0.78297		25.5908	9.74216	15.1858	37.6186	47.2315	18.0173
0	2.12546	2.12281	1.72714	-0.0487727	-3.2837	14.4731	5.88128		37.9501	21.9661	23.6914	48.4906	44.4373	33.0653

## Sheet: Fig_2C
Time [s]	F/F0 Wild-type	Test solution		Time [s]	F/F0 Phd2ko	Test solution		"1" in 'Test solution' column indicates that the test gas is applied
2	1			2	1
4	0.994271			4	0.984267
6	0.98679			6	0.999736
8	0.984599			8	0.999872
10	0.995646			10	0.99174
12	0.989061			12	1.00285
14	0.996701			14	0.997921
16	0.992002			16	1.00364
18	0.990383			18	1.00276
20	0.993292			20	0.992719
22	0.994535			22	0.99912
24	0.980878			24	1.00004
26	0.9944			26	1.00585
28	0.990503			28	1.00372
30	0.988418			30	0.995862
32	0.988294			32	1.00264
34	0.992279			34	0.992992
36	0.987654			36	0.993892
38	0.9886			38	0.994094
40	0.98376			40	1.00285
42	0.990496			42	1.00641
44	0.991906			44	1.00046
46	0.986562			46	1.00422
48	0.98487			48	0.998119
50	1.00042			50	1.00523
52	0.989724			52	1.00719
54	0.992609			54	0.99887
56	0.993495			56	1.00223
58	0.986526			58	0.996046
60	0.981282			60	1.007
62	0.983261			62	0.994738
64	0.993789			64	1.00454
66	0.983545			66	1.00519
68	0.990653			68	1.01169
70	0.991082			70	1.0002
72	0.979237			72	0.997035
74	0.976245			74	1.00529
76	0.982123			76	1.00864
78	0.987361			78	0.997178
80	0.986764			80	1.0109
82	0.997247			82	1.00783
84	0.987094			84	1.00951
86	0.977374			86	1.00475
88	0.983153			88	1.00221
90	0.978361			90	1.00976
92	0.992749			92	1.00807
94	0.978212	1		94	1.00328	1
96	0.995183	1		96	1.00676	1
98	0.983664	1		98	0.997576	1
100	0.982792	1		100	1.00902	1
102	0.988259	1		102	0.998028	1
104	0.988074	1		104	1.00411	1
106	0.971614	1		106	1.01503	1
108	0.987578	1		108	1.00774	1
110	0.989718	1		110	1.00664	1
112	0.981766	1		112	1.00856	1
114	0.97517	1		114	1.00925	1
116	0.979444	1		116	1.0142	1
118	0.97998	1		118	1.00915	1
120	0.972806	1		120	1.00867	1
122	0.982203	1		122	1.01594	1
124	0.977463	1		124	1.01116	1
126	0.977142	1		126	1.00885	1
128	0.97286	1		128	1.00097	1
130	0.976328	1		130	1.009	1
132	0.975902	1		132	1.01653	1
134	0.972746	1		134	1.00227	1
136	0.984997	1		136	1.0121	1
138	0.970439	1		138	1.01285	1
140	0.974717	1		140	1.01188	1
142	0.97677	1		142	1.01086	1
144	0.978714	1		144	1.01908	1
146	0.974226	1		146	1.01148	1
148	0.97629	1		148	1.00527	1
150	0.983434	1		150	1.00714	1
152	0.9748	1		152	1.0115	1
154	0.965922	1		154	1.01224	1
156	0.971715	1		156	1.00483	1
158	0.977459	1		158	1.00441	1
160	0.96911	1		160	1.01407	1
162	0.968958	1		162	1.01317	1
164	0.976046	1		164	1.01835	1
166	0.976196	1		166	1.00312	1
168	0.966007	1		168	1.00573	1
170	0.965294	1		170	1.01675	1
172	0.969709	1		172	1.00441	1
174	0.97248	1		174	1.01398	1
176	0.969621	1		176	1.01002	1
178	0.980974	1		178	1.00466	1
180	0.975509	1		180	1.01297	1
182	0.971101	1		182	1.01425	1
184	0.978195	1		184	1.0047	1
186	0.988075			186	1.0126
188	0.992574			188	1.00265
190	0.987686			190	0.998573
192	0.987954			192	1.01125
194	0.983015			194	1.01036
196	0.991968			196	1.012
198	0.986438			198	1.00733
200	0.98808			200	0.999723
202	0.978179			202	1.00472
204	0.986595			204	1.00261
206	0.991201			206	1.00589
208	0.992637			208	1.00262
210	0.996214			210	1.01137
212	1.00362			212	1.00803
214	0.994844			214	1.01475
216	0.989204			216	1.01053
218	0.986872			218	1.00455
220	0.993809			220	1.00268
222	0.988289			222	1.00668
224	0.985641			224	1.01444
226	0.995144			226	1.01587
228	0.989339			228	1.0119
230	0.987946			230	1.00784
232	0.998736			232	1.01608
234	0.990073			234	1.01146
236	0.996545			236	1.00759
238	0.998691			238	1.02094
240	0.995874			240	1.01343
242	0.987467			242	1.00618
244	0.994383			244	1.0167
246	0.993094			246	1.01288
248	0.989517			248	1.00616
250	0.985964			250	1.01114
252	0.991698			252	1.01043
254	0.997652			254	1.0166
256	0.98714			256	1.00368
258	0.985221			258	1.00568
260	0.988418			260	1.01109
262	0.990101			262	1.017
264	0.988706			264	1.01352
266	0.995358			266	1.01589
268	0.992533			268	1.01007
270	0.985891			270	1.01296
272	0.992138			272	1.01333
274	0.992496			274	1.0143
276	0.983965			276	1.0109
278	0.989529			278	1.00761
280	0.993885			280	1.015
282	0.985248			282	1.01001
284	0.987778			284	1.01281
286	0.985243			286	1.01366
288	0.982013			288	1.01453
290	0.992407			290	1.01576
292	0.983731			292	1.01153
294	0.99038			294	1.00351
296	0.991377			296	1.01239
298	0.989477			298	1.01228
300	0.992867			300	1.01491
302	0.988172			302	1.01046
304	0.987681	1		304	1.01447	1
306	0.995542	1		306	1.01751	1
308	1.00354	1		308	1.00479	1
310	1.00544	1		310	1.01404	1
312	1.00181	1		312	1.00574	1
314	0.998743	1		314	1.00366	1
316	0.99421	1		316	1.01585	1
318	0.992811	1		318	1.01727	1
320	0.993845	1		320	1.01869	1
322	0.989407	1		322	1.02327	1
324	1.00178	1		324	1.01474	1
326	0.990987	1		326	1.02174	1
328	0.997947	1		328	1.02345	1
330	0.992876	1		330	1.01126	1
332	1.00021	1		332	1.02046	1
334	0.995979	1		334	1.02131	1
336	0.98567	1		336	1.02797	1
338	0.99626	1		338	1.02232	1
340	0.993498	1		340	1.0218	1
342	0.990137	1		342	1.03093	1
344	0.998591	1		344	1.0301	1
346	0.994606	1		346	1.02135	1
348	0.99419	1		348	1.0296	1
350	0.988935	1		350	1.03892	1
352	0.99979	1		352	1.03871	1
354	0.987133	1		354	1.0329	1
356	0.988015	1		356	1.04432	1
358	0.998684	1		358	1.03361	1
360	0.994986	1		360	1.03811	1
362	0.992326	1		362	1.03386	1
364	0.998666	1		364	1.03687	1
366	0.996854	1		366	1.03311	1
368	0.991178	1		368	1.03259	1
370	0.996885	1		370	1.04096	1
372	0.994331	1		372	1.03247	1
374	0.997751	1		374	1.03547	1
376	0.995878	1		376	1.03259	1
378	1.00447	1		378	1.03295	1
380	1.00402	1		380	1.03403	1
382	0.997196	1		382	1.04038	1
384	0.99112	1		384	1.03455	1
386	0.991418	1		386	1.03955	1
388	1.00268	1		388	1.04675	1
390	1.00427	1		390	1.03477	1
392	0.984997	1		392	1.0416	1
394	0.992789	1		394	1.03112	1
396	0.991418			396	1.04002
398	0.987473			398	1.04176
400	0.990176			400	1.03208
402	0.983978			402	1.03222
404	0.991879			404	1.02809
406	0.994708			406	1.04099
408	0.987016			408	1.0284
410	0.987394			410	1.01987
412	0.992205			412	1.01413
414	0.988307			414	1.01336
416	0.987926			416	1.01973
418	0.992201			418	1.00828
420	0.983432			420	1.01053
422	0.991058			422	1.01788
424	0.990484			424	1.0109
426	0.990999			426	1.01302
428	0.976112			428	0.999084
430	0.992752			430	1.00212
432	0.990494			432	1.00519
434	0.989935			434	1.00135
436	0.983821			436	1.00504
438	0.986052			438	0.998234
440	0.986352			440	1.00903
442	0.991695			442	0.997116
444	0.986657			444	1.00791
446	0.991147			446	0.999595
448	0.981793			448	1.00227
450	0.993501			450	1.01065
452	0.987601			452	0.995816
454	0.994341			454	1.00625
456	0.988221			456	1.01414
458	0.989295			458	0.99909
460	0.976291			460	1.00332
462	0.972121			462	1.015
464	0.990574			464	0.999996
466	0.984074			466	0.997009
468	0.97657			468	1.00271
470	0.98388			470	1.00959
472	0.992847			472	1.00724
474	0.982278			474	0.99613
476	0.98239			476	1.00682
478	0.988047			478	1.00731
480	0.982157			480	0.997509
482	0.977075			482	0.99817
484	0.982383			484	1.01066
486	0.972233			486	1.00595
488	0.967587			488	1.00805
490	0.982233			490	0.995544
492	0.98295			492	1.00013
494	0.983262			494	1.00457
496	0.972091			496	1.00236
498	0.981963			498	1.00105
500	0.986973			500	1.00135
502	0.983069			502	1.00397
504	0.97847			504	1.00473
506	0.987739			506	1.00248
508	0.985279			508	1.00815
510	0.989241			510	1.00486
512	0.985846			512	1.00319
514	0.9821	1		514	1.00292	1
516	0.991516	1		516	1.00456	1
518	1.00246	1		518	1.00815	1
520	0.997355	1		520	1.01022	1
522	0.974193	1		522	1.00996	1
524	0.996029	1		524	1.00556	1
526	1.01386	1		526	1.01179	1
528	0.992218	1		528	1.01321	1
530	1.00143	1		530	1.01714	1
532	1.00114	1		532	1.0317	1
534	0.995388	1		534	1.03069	1
536	1.00086	1		536	1.03134	1
538	1.0015	1		538	1.04043	1
540	0.994874	1		540	1.04298	1
542	0.987165	1		542	1.05308	1
544	0.995116	1		544	1.05859	1
546	0.993979	1		546	1.06556	1
548	0.996882	1		548	1.06539	1
550	1.00726	1		550	1.075	1
552	0.999358	1		552	1.07656	1
554	0.992601	1		554	1.08211	1
556	0.994245	1		556	1.09031	1
558	0.999158	1		558	1.07277	1
560	0.998361	1		560	1.08926	1
562	0.985243	1		562	1.08978	1
564	0.988142	1		564	1.08439	1
566	0.99365	1		566	1.10247	1
568	0.995175	1		568	1.09443	1
570	0.996721	1		570	1.09702	1
572	0.985656	1		572	1.09831	1
574	0.982313	1		574	1.10627	1
576	0.990861	1		576	1.09849	1
578	0.992234	1		578	1.09261	1
580	0.994731	1		580	1.09364	1
582	0.992323	1		582	1.09522	1
584	0.987545	1		584	1.09627	1
586	0.987499	1		586	1.09479	1
588	0.979571	1		588	1.10351	1
590	0.984149	1		590	1.10199	1
592	0.989313	1		592	1.10197	1
594	0.991986	1		594	1.10588	1
596	0.981383	1		596	1.09457	1
598	0.989354	1		598	1.09599	1
600	0.991327	1		600	1.09724	1
602	0.988781	1		602	1.0969	1
604	0.98851	1		604	1.09859	1
606	0.987299			606	1.09791
608	0.99229			608	1.09742
610	1.00876			610	1.09017
612	1.00703			612	1.09203
614	1.01309			614	1.07699
616	1.00914			616	1.05349
618	1.00734			618	1.0382
620	1.00036			620	1.02855
622	1.01532			622	1.02455
624	0.997388			624	1.02229
626	1.00222			626	1.00903
628	1.01219			628	1.00482
630	1.00583			630	1.00747
632	1.0073			632	1.00645
634	1.01106			634	0.986176
636	1.00571			636	0.991107
638	1.00292			638	0.998379
640	1.01051			640	0.999783
642	1.00435			642	0.994708
644	1.00865			644	0.995665
646	0.9984			646	0.995424
648	1.00625			648	0.994388
650	1.002			650	0.998852
652	1.00135			652	0.996417
654	1.00651			654	0.991771
656	1.0081			656	0.992221
658	1.00116			658	0.990547
660	1.00271			660	0.990332
662	1.00676			662	0.994992
664	1.00438			664	0.990753
666	1.0079			666	0.998222
668	0.993945			668	0.991979
670	0.999419			670	0.994409
672	0.997429			672	0.997459
674	1.00885			674	0.989379
676	1.0038			676	1.00631
678	1.00432			678	0.991468
680	1.00713			680	0.998993
682	1.00215			682	0.993181
684	1.00843			684	0.991983
686	1.01216			686	0.990002
688	0.998446			688	0.991753
690	1.01008			690	0.995472
692	1.00266			692	0.989709
694	1.00673			694	0.993329
696	1.0015			696	0.997925
698	1.01203			698	1.00226
700	1.00258			700	1.00446
702	0.99923			702	0.993339
704	1.00852			704	0.996646
706	1.00987			706	0.999932
708	1.00083			708	1.00175
710	1.00425			710	1.00248
712	1.0093			712	1.0055
714	1.0024			714	0.995973
716	1.00767			716	0.999097
718	1.00011			718	0.999592
720	0.996017			720	1.00554
722	1.00538			722	1.00061
724	1.00658	1		724	1.00335	1
726	1.00246	1		726	1.00158	1
728	1.00016	1		728	1.0017	1
730	1.00157	1		730	0.999171	1
732	1.00195	1		732	1.00289	1
734	1.00331	1		734	1.00067	1
736	1.00561	1		736	1.01235	1
738	0.995521	1		738	1.00106	1
740	0.996331	1		740	1.01816	1
742	1.00651	1		742	1.01404	1
744	1.0017	1		744	1.02786	1
746	0.998833	1		746	1.02131	1
748	0.999827	1		748	1.05113	1
750	1.00555	1		750	1.04268	1
752	0.990227	1		752	1.06275	1
754	1.00915	1		754	1.08385	1
756	0.995557	1		756	1.08572	1
758	1.00268	1		758	1.09866	1
760	0.992888	1		760	1.1087	1
762	0.997742	1		762	1.1151	1
764	0.988062	1		764	1.1155	1
766	0.99198	1		766	1.13287	1
768	1.00285	1		768	1.1366	1
770	0.990215	1		770	1.14579	1
772	0.998108	1		772	1.14224	1
774	0.990687	1		774	1.15879	1
776	0.992335	1		776	1.15101	1
778	0.995279	1		778	1.15948	1
780	0.99595	1		780	1.15868	1
782	0.992539	1		782	1.15819	1
784	0.982825	1		784	1.16929	1
786	0.979692	1		786	1.1689	1
788	0.986353	1		788	1.15635	1
790	0.98821	1		790	1.1651	1
792	0.970572	1		792	1.16498	1
794	0.989027	1		794	1.1566	1
796	0.98687	1		796	1.15604	1
798	0.982822	1		798	1.16146	1
800	0.987023	1		800	1.1477	1
802	0.982414	1		802	1.1693	1
804	0.981893	1		804	1.16822	1
806	0.99061	1		806	1.15075	1
808	0.992781	1		808	1.15946	1
810	0.980862	1		810	1.15849	1
812	0.982758	1		812	1.15953	1
814	0.986056	1		814	1.15958	1
816	0.988309			816	1.16068
818	0.984192			818	1.15812
820	0.992553			820	1.1566
822	0.978903			822	1.13751
824	0.982426			824	1.11893
826	0.977831			826	1.0747
828	0.988813			828	1.05865
830	0.977692			830	1.0409
832	0.982793			832	1.01906
834	0.989142			834	1.01952
836	0.982788			836	1.00685
838	0.980957			838	0.999571
840	1.00205			840	0.997508
842	0.987464			842	0.994212
844	0.988129			844	0.994003
846	0.992438			846	0.990994
848	0.993781			848	1.00057
850	0.997978			850	0.983133
852	0.982822			852	0.988381
854	0.995068			854	0.980222
856	0.99571			856	0.984498
858	1.00059			858	0.983459
860	0.997599			860	0.980315
862	0.998834			862	0.976533
864	0.993638			864	0.983259
866	1.00258			866	0.986597
868	0.986627			868	0.986104
870	0.990822			870	0.985345
872	0.997202			872	0.984144
874	0.992147			874	0.983551
876	0.999989			876	0.984534
878	0.995762			878	0.982933
880	0.989849			880	0.985739
882	0.98538			882	0.981466
884	0.994138			884	0.983177
886	1.0061			886	0.988215
888	0.99939			888	0.988084
890	0.993802			890	0.993516
892	1.00116			892	0.98401
894	0.997			894	0.986989
896	0.99106			896	0.990012
898	0.990139			898	0.985257
900	0.997059			900	0.988374
902	0.996218			902	0.991019
904	0.985562			904	0.983214
906	0.99736			906	0.988959
908	0.996498			908	0.99102
910	0.99754			910	0.989377
912	0.990303			912	0.987582
914	0.994092			914	0.985155
916	0.984814			916	0.988074
918	0.988619			918	0.992529
920	0.995935			920	0.994376
922	0.991775			922	0.995329
924	0.986764			924	0.993193
926	0.988329			926	1.00191
928	0.986272			928	0.998853
930	0.988852			930	0.994456
932	0.995752			932	0.989359
934	0.984449			934	0.99359	1
936	1.00361	1		936	1.00067	1
938	0.992541	1		938	0.997778	1
940	0.992804	1		940	0.996991	1
942	1.00106	1		942	1.00581	1
944	0.999966	1		944	1.00859	1
946	1.0056	1		946	1.02617	1
948	1.00826	1		948	1.04538	1
950	1.00818	1		950	1.06986	1
952	1.00877	1		952	1.10306	1
954	1.01184	1		954	1.16326	1
956	1.02228	1		956	1.21494	1
958	1.00945	1		958	1.24383	1
960	1.01586	1		960	1.28169	1
962	1.01921	1		962	1.30054	1
964	1.01548	1		964	1.31896	1
966	1.01907	1		966	1.33423	1
968	1.0125	1		968	1.33359	1
970	1.01825	1		970	1.32135	1
972	1.0121	1		972	1.30242	1
974	1.0108	1		974	1.30965	1
976	1.01416	1		976	1.29443	1
978	1.0223	1		978	1.28557	1
980	1.00627	1		980	1.27962	1
982	1.00882	1		982	1.28302	1
984	1.01364	1		984	1.27286	1
986	1.00442	1		986	1.25038	1
988	1.01073	1		988	1.24775	1
990	1.01248	1		990	1.23864	1
992	1.01389	1		992	1.22493	1
994	1.00887	1		994	1.2309	1
996	1.01243	1		996	1.22069	1
998	1.00221	1		998	1.2171	1
1000	1.01135	1		1000	1.19892	1
1002	1.01805	1		1002	1.20303	1
1004	1.01346	1		1004	1.19352	1
1006	1.00594	1		1006	1.19877	1
1008	1.00454	1		1008	1.20495	1
1010	1.01097	1		1010	1.19682	1
1012	1.0059	1		1012	1.18544	1
1014	1.0102	1		1014	1.18505	1
1016	1.01253	1		1016	1.18868	1
1018	1.01462	1		1018	1.17676	1
1020	1.00649	1		1020	1.19067	1
1022	1.00916	1		1022	1.17835	1
1024	1.00854	1		1024	1.18461	1
1026	1.02229			1026	1.16446
1028	1.01461			1028	1.16999
1030	1.00431			1030	1.16847
1032	1.0051			1032	1.17807
1034	1.00311			1034	1.17169
1036	1.00621			1036	1.18425
1038	0.995367			1038	1.18064
1040	1.00416			1040	1.17397
1042	0.99589			1042	1.16257
1044	0.984496			1044	1.15669
1046	0.990014			1046	1.14379
1048	1.0042			1048	1.13932
1050	0.997092			1050	1.13666
1052	0.982184			1052	1.13025
1054	1.00101			1054	1.12287
1056	0.979051			1056	1.11485
1058	0.974776			1058	1.12001
1060	0.993519			1060	1.11462
1062	0.986781			1062	1.10751
1064	0.984461			1064	1.09774
1066	0.986313			1066	1.091
1068	0.981963			1068	1.08947
1070	0.982619			1070	1.08047
1072	0.98191			1072	1.07505
1074	0.98619			1074	1.08374
1076	0.985222			1076	1.07795
1078	0.988586			1078	1.07088
1080	0.993997			1080	1.0725
1082	0.984063			1082	1.06635
1084	0.983019			1084	1.06193
1086	0.98616			1086	1.05758
1088	0.985559			1088	1.05734
1090	0.976574			1090	1.05045
1092	0.980539			1092	1.04219
1094	0.990993			1094	1.05595
1096	0.990718			1096	1.04539
1098	0.971647			1098	1.0455
1100	0.985422			1100	1.03983
1102	0.982396			1102	1.04427
1104	0.975737			1104	1.03174
1106	0.977702			1106	1.04233
1108	0.984676			1108	1.0358
1110	0.978309			1110	1.03584
1112	0.977926			1112	1.0277
1114	0.979678			1114	1.02892
1116	0.98179			1116	1.02638
1118	0.97868			1118	1.02944
1120	0.984363			1120	1.03052
1122	0.969175			1122	1.02058
1124	0.980757			1124	1.02701
1126	0.979851			1126	1.02575
1128	0.975453			1128	1.01934
1130	0.973865			1130	1.02485
1132	0.980453			1132	1.01673
1134	0.975807			1134	1.01963
1136	0.974259			1136	1.01885
1138	0.972479			1138	1.02353
1140	0.977115			1140	1.01313
1142	0.974926			1142	1.01747
1144	0.974222			1144	1.01465	1
1146	0.982971	1		1146	1.0179	1
1148	0.974463	1		1148	1.00914	1
1150	0.982116	1		1150	1.01677	1
1152	0.987826	1		1152	1.05131	1
1154	0.996187	1		1154	1.16095	1
1156	0.983561			1156	1.28369	1
1158	0.988005			1158	1.37968	1
1160	0.990407			1160	1.47227	1
1162	0.979313			1162	1.51569	1
1164	0.976964			1164	1.52513	1
1166	0.986286			1166	1.54058	1
1168	0.973999			1168	1.55318	1
1170	0.983591			1170	1.53471	1
1172	0.981827			1172	1.50742	1
1174	0.979519			1174	1.51543	1
1176	0.984856			1176	1.49414	1
1178	0.980189			1178	1.47176	1
1180	0.983922			1180	1.46547	1
1182	0.978241			1182	1.4345	1
1184	0.975963			1184	1.41784	1
1186	0.986341			1186	1.41051	1
1188	0.976214			1188	1.37863	1
1190	0.984121			1190	1.36136	1
1192	0.98378			1192	1.35948	1
1194	0.983454			1194	1.34202	1
1196	0.98255			1196	1.32899	1
1198	0.986362			1198	1.32511	1
1200	0.987175			1200	1.30992	1
1202	0.979986			1202	1.30052	1
1204	0.98607			1204	1.28278	1
1206	0.984415			1206	1.27465	1
1208	0.986628			1208	1.27649
1210	0.985406			1210	1.26278
1212	0.98458			1212	1.25547
1214	0.98799			1214	1.21884
1216	0.977837			1216	1.21808
1218	0.976456			1218	1.18462
1220	0.984366			1220	1.16267
1222	0.981994			1222	1.15728
1224	0.982386			1224	1.14731
1226	0.989422			1226	1.13892
1228	0.979758			1228	1.13265
1230	0.987477			1230	1.12849
1232	0.985736			1232	1.12414
1234	0.978677			1234	1.12236
1236	0.989812			1236	1.12186
1238	0.990403			1238	1.11048
1240	0.989885			1240	1.11421
1242	0.98386			1242	1.10555
1244	0.981684			1244	1.11528
1246	0.990573			1246	1.10418
1248	0.982338			1248	1.11047
1250	0.974101			1250	1.10334
1252	0.98782			1252	1.10434
1254	0.986007			1254	1.10094
1256	0.978513			1256	1.10008
1258	0.98926			1258	1.0935
1260	0.985719			1260	1.1064
1262	0.978985			1262	1.092
1264	0.983389			1264	1.09123
1266	0.985437			1266	1.08569
1268	0.981621			1268	1.09561
1270	0.989122			1270	1.08671
1272	0.989341			1272	1.08534
1274	0.985579			1274	1.081
1276	0.979489			1276	1.07559
1278	0.983563			1278	1.07361
1280	0.989421			1280	1.0789
1282	0.990289			1282	1.07099
1284	0.986955			1284	1.07197
1286	0.991086			1286	1.07109
1288	0.984904			1288	1.06891
1290	0.992721			1290	1.06768
1292	0.993962			1292	1.05794
1294	0.992755			1294	1.06973
1296	0.988635			1296	1.06264
1298	0.99377			1298	1.06718
1300	0.988875			1300	1.05601
1302	0.988099	1		1302	1.05066
1304	1.03186	1		1304	1.05368
1306	1.18424	1		1306	1.06302
1308	1.30593	1		1308	1.04832
1310	1.36523	1		1310	1.04844
1312	1.42131	1		1312	1.05378
1314	1.45617	1		1314	1.05014
1316	1.48567	1		1316	1.04617
1318	1.50344	1		1318	1.05986
1320	1.50713	1		1320	1.05172
1322	1.52438	1		1322	1.05111
1324	1.52021	1		1324	1.04546
1326	1.492	1		1326	1.04882
1328	1.50271	1		1328	1.03861
1330	1.48008	1
1332	1.4873	1
1334	1.47961	1
1336	1.46099	1
1338	1.45036	1
1340	1.45627	1
1342	1.43179	1
1344	1.42049	1
1346	1.40732	1
1348	1.40729	1
1350	1.39499	1
1352	1.40172	1
1354	1.38959	1
1356	1.37891
1358	1.37099
1360	1.31797
1362	1.25394
1364	1.21931
1366	1.1812
1368	1.15435
1370	1.13797
1372	1.12996
1374	1.10053
1376	1.09032
1378	1.07705
1380	1.07164
1382	1.06144
1384	1.05132
1386	1.03935
1388	1.03781
1390	1.03568
1392	1.03028
1394	1.02335
1396	1.0227
1398	1.02506
1400	1.02025
1402	1.01555
1404	1.01604
1406	1.01486
1408	1.0119
1410	1.01385
1412	1.00829
1414	1.01194
1416	1.01424
1418	1.01095
1420	1.01576
1422	1.01064
1424	1.02057
1426	1.01351
1428	1.02034
1430	1.01152
1432	1.01279
1434	1.00238

## Sheet: Fig_3B
	Phd2ko				wild-type
P0	0.020077	0.016892	0.0156798		0.019378	0.0109019	0.0226801
P7	0.035694	0.0148776	0.0190617		0.00770215	0.00981323	0.00585738
adult	0.0563847	0.0373751	0.0603724

## Sheet: Fig_4B
Time [s]	F/F0	Test Solution		"1" in 'Test solution' column indicates that the test gas is applied
2	1
4	0.992463
6	0.992395
8	0.990493
10	0.989645
12	0.984388
14	0.983927
16	0.984833
18	0.986628
20	0.978302
22	0.982281
24	0.985828
26	0.983004
28	0.980334
30	0.981649
32	0.986547
34	0.980054
36	0.980399
38	0.984827
40	0.983649
42	0.987214
44	0.980988
46	0.982129
48	0.984047
50	0.984782
52	0.980334
54	0.982736
56	0.985789
58	0.984592
60	0.981969
62	0.983829	1
64	0.9892	1
66	0.98408	1
68	0.982871	1
70	0.982323	1
72	0.987471	1
74	0.987285	1
76	0.990408	1
78	0.991967	1
80	0.998866	1
82	0.996842	1
84	1.00472	1
86	1.0051	1
88	1.01227	1
90	1.01328	1
92	1.01368	1
94	1.02217	1
96	1.02213	1
98	1.02189	1
100	1.02781	1
102	1.03488	1
104	1.03069	1
106	1.03137	1
108	1.03758	1
110	1.04021	1
112	1.03723	1
114	1.03624	1
116	1.04345	1
118	1.04118	1
120	1.04122	1
122	1.04255	1
124	1.04368	1
126	1.04542	1
128	1.04627	1
130	1.04762	1
132	1.04775	1
134	1.05322	1
136	1.04493	1
138	1.0471	1
140	1.04891	1
142	1.05162	1
144	1.04684	1
146	1.04939	1
148	1.04998	1
150	1.0474	1
152	1.04478	1
154	1.04513
156	1.04993
158	1.0486
160	1.03736
162	1.02904
164	1.01964
166	1.00881
168	1.00416
170	0.995734
172	0.991478
174	0.983181
176	0.982404
178	0.978659
180	0.979821
182	0.976197	0.9
184	0.97121	0.9
186	0.969109	0.9
188	0.973542	0.9
190	0.96817	0.9
192	0.966773
194	0.967097
196	0.968205
198	0.964159
200	0.961397
202	0.960505
204	0.961513
206	0.964499
208	0.959703
210	0.961721
212	0.964184
214	0.962324
216	0.96147
218	0.967877
220	0.966101
222	0.958345
224	0.96195
226	0.968421
228	0.966694
230	0.966761
232	0.964902
234	0.969662
236	0.967413
238	0.969752
240	0.965974
242	0.964859
244	0.967438
246	0.969119
248	0.970079
250	0.970907
252	0.970602
254	0.972731
256	0.971453
258	0.966924
260	0.970494
262	0.973416
264	0.969176
266	0.9697
268	0.975671
270	0.97342
272	0.972054
274	0.972652
276	0.968343
278	0.97482
280	0.968819
282	0.966885
284	0.972146
286	0.977057
288	0.971914
290	0.969351
292	0.97661
294	0.974649
296	0.970729
298	0.975031
300	0.978882
302	0.979794	1
304	0.971207	1
306	0.966149	1
308	0.970322	1
310	0.97504	1
312	0.97432	1
314	0.982701	1
316	0.986746	1
318	0.988844	1
320	0.996104	1
322	1.00523	1
324	1.01723	1
326	1.01805	1
328	1.02643	1
330	1.03627	1
332	1.03645	1
334	1.04538	1
336	1.05938	1
338	1.06871	1
340	1.08062	1
342	1.08854	1
344	1.10432	1
346	1.11758	1
348	1.11939	1
350	1.12832	1
352	1.14119	1
354	1.14576	1
356	1.14824	1
358	1.15715	1
360	1.16415	1
362	1.15386	1
364	1.15629	1
366	1.1597	1
368	1.16729	1
370	1.15932	1
372	1.16074	1
374	1.15924	1
376	1.16039	1
378	1.15635	1
380	1.15204	1
382	1.1591	1
384	1.15723	1
386	1.14844	1
388	1.15355	1
390	1.15492	1
392	1.15018	1
394	1.1408
396	1.15234
398	1.15111
400	1.12741
402	1.09358
404	1.06321
406	1.03555
408	1.00761
410	0.991076
412	0.9786
414	0.967986
416	0.95728
418	0.95499
420	0.951513
422	0.95005	0.9
424	0.943749	0.9
426	0.942376	0.9
428	0.937719	0.9
430	0.940284	0.9
432	0.936698
434	0.933129
436	0.934366
438	0.935259
440	0.934174
442	0.935138
444	0.933634
446	0.936901
448	0.935029
450	0.93465
452	0.93599
454	0.938166
456	0.936024
458	0.936125
460	0.938663
462	0.939714
464	0.936391
466	0.936603
468	0.937072
470	0.944939
472	0.941773
474	0.941434
476	0.944502
478	0.94398
480	0.945958
482	0.947876
484	0.948155
486	0.949896
488	0.948739
490	0.949267
492	0.949296
494	0.953049
496	0.95105
498	0.95277
500	0.952036
502	0.95793
504	0.954448
506	0.951203
508	0.955666
510	0.954052
512	0.953603	1
514	0.958325	1
516	0.952593	1
518	0.948383	1
520	0.950582	1
522	0.960604	1
524	0.962163	1
526	0.971935	1
528	0.97823	1
530	0.987759	1
532	1.00361	1
534	1.01158	1
536	1.02128	1
538	1.03808	1
540	1.06191	1
542	1.07668	1
544	1.10485	1
546	1.13415	1
548	1.15551	1
550	1.1758	1
552	1.19538	1
554	1.20869	1
556	1.21236	1
558	1.21228	1
560	1.21982	1
562	1.22093	1
564	1.21847	1
566	1.21035	1
568	1.2186	1
570	1.21533	1
572	1.2126	1
574	1.21075	1
576	1.21143	1
578	1.21116	1
580	1.20763	1
582	1.20741	1
584	1.21399	1
586	1.20667	1
588	1.20572	1
590	1.20378	1
592	1.20378	1
594	1.20138	1
596	1.20506	1
598	1.20922	1
600	1.20794	1
602	1.20059	1
604	1.20269
606	1.21382
608	1.21129
610	1.18671
612	1.15389
614	1.11814
616	1.08586
618	1.04984
620	1.02816
622	1.00304
624	0.984359
626	0.969549
628	0.955012
630	0.954827
632	0.951451
634	0.942444
636	0.942897
638	0.939402
640	0.938567
642	0.933701
644	0.933437
646	0.930563
648	0.929475
650	0.926045	0.9
652	0.928453	0.9
654	0.929284	0.9
656	0.929354	0.9
658	0.927143	0.9
660	0.927832
662	0.928426
664	0.932581
666	0.931069
668	0.930706
670	0.935027
672	0.934514
674	0.932594
676	0.935407
678	0.937699
680	0.940661
682	0.936429
684	0.938365
686	0.938397
688	0.942456
690	0.943617
692	0.941955
694	0.943846
696	0.944806
698	0.9423
700	0.943749
702	0.947026
704	0.953564
706	0.95107
708	0.948853
710	0.950339
712	0.955198
714	0.95058
716	0.950038
718	0.949681
720	0.95297
722	0.950718	1
724	0.945199	1
726	0.946063	1
728	0.953008	1
730	0.956115	1
732	0.971733	1
734	0.991177	1
736	1.00817	1
738	1.0215	1
740	1.04652	1
742	1.08519	1
744	1.11986	1
746	1.16356	1
748	1.20704	1
750	1.26087	1
752	1.29052	1
754	1.31303	1
756	1.33663	1
758	1.34855	1
760	1.3543	1
762	1.35786	1
764	1.35983	1
766	1.35109	1
768	1.34662	1
770	1.3449	1
772	1.34164	1
774	1.33547	1
776	1.32931	1
778	1.32483	1
780	1.32476	1
782	1.3113	1
784	1.30271	1
786	1.30552	1
788	1.29534	1
790	1.28979	1
792	1.28721	1
794	1.28769	1
796	1.27657	1
798	1.27138	1
800	1.27391	1
802	1.27479	1
804	1.26527	1
806	1.26188	1
808	1.26293	1
810	1.25782	1
812	1.25565	1
814	1.25057
816	1.26012
818	1.26862
820	1.25588
822	1.24734
824	1.23789
826	1.22143
828	1.20067
830	1.1813
832	1.16992
834	1.16002
836	1.14762
838	1.13823
840	1.13347
842	1.12542
844	1.11019
846	1.10651
848	1.10743
850	1.10479
852	1.09259
854	1.09163
856	1.0842
858	1.08362
860	1.07311
862	1.07111
864	1.06935
866	1.06963
868	1.05768
870	1.05444
872	1.05368
874	1.04621
876	1.04054
878	1.04453
880	1.03125
882	1.03782
884	1.03041
886	1.03011
888	1.02273
890	1.02399
892	1.0191
894	1.01104
896	1.01249
898	1.00937
900	1.0016
902	0.994435
904	0.993817
906	0.997409
908	0.993511
910	0.991538
912	0.984545
914	0.99141
916	0.984876
918	0.97752
920	0.979546
922	0.978826
924	0.972269	0.9
926	0.97563	0.9
928	0.974808	0.9
930	0.970892	0.9
932	0.968489	0.9
934	0.969559
936	0.969205
938	0.975091
940	0.972883
942	0.974885
944	0.973313
946	0.976706
948	0.974237
950	0.973379
952	0.97844
954	0.982425
956	0.973333
958	0.978251
960	0.980483
962	0.981344	1
964	0.981463	1
966	0.980301	1
968	0.98264	1
970	0.987973	1
972	0.986846	1
974	0.99002	1
976	0.986649	1
978	0.993747	1
980	0.98706	1
982	0.985818	1
984	0.994121	1
986	0.992133	1
988	0.990462	1
990	0.992734	1
992	0.990905	1
994	0.991623	1
996	0.991728	1
998	0.992116	1
1000	0.995642	1
1002	0.996424	1
1004	0.994714	1
1006	0.999661	1
1008	0.999905	1
1010	0.992907	1
1012	0.995475	1
1014	0.996971	1
1016	0.996333	1
1018	0.997428	1
1020	0.997654	1
1022	0.99871	1
1024	1.00081	1
1026	0.998067	1
1028	1.00074	1
1030	1.00063	1
1032	0.999139	1
1034	1.00025	1
1036	0.996938	1
1038	0.99558	1
1040	1.00079	1
1042	0.993404	1
1044	0.995923	1
1046	1.00087	1
1048	0.997749	1
1050	0.993983	1
1052	0.995249	1
1054	0.993673
1056	0.988927
1058	0.994847
1060	0.993986
1062	0.994938
1064	0.993712
1066	0.99146
1068	0.993569
1070	0.993591
1072	0.989065
1074	0.991155
1076	0.987749
1078	0.989516
1080	0.987945
1082	0.987564	0.9
1084	0.986389	0.9
1086	0.986237	0.9
1088	0.987619	0.9
1090	0.982681	0.9
1092	0.984603
1094	0.986841
1096	0.985283
1098	0.980257
1100	0.978374
1102	0.983973
1104	0.975618
1106	0.973754
1108	0.977671
1110	0.976823
1112	0.977398
1114	0.971691
1116	0.975337
1118	0.974987
1120	0.977379
1122	0.971555
1124	0.973332
1126	0.972441
1128	0.973421
1130	0.976981
1132	0.972637
1134	0.976549
1136	0.975356
1138	0.970536
1140	0.972454
1142	0.974161
1144	0.977407
1146	0.971366
1148	0.972915
1150	0.97372
1152	0.977408
1154	0.970757
1156	0.970086
1158	0.97272
1160	0.972487
1162	0.970144
1164	0.968971
1166	0.9723
1168	0.974911
1170	0.967082
1172	0.97299	1
1174	0.971225	1
1176	0.981615	1
1178	1.09412	1
1180	1.22506	1
1182	1.33508	1
1184	1.41479	1
1186	1.48312	1
1188	1.53619	1
1190	1.58944	1
1192	1.59686	1
1194	1.65144	1
1196	1.60514	1
1198	1.62995	1
1200	1.61309	1
1202	1.59104	1
1204	1.5787	1
1206	1.56217	1
1208	1.54847	1
1210	1.52476	1
1212	1.5075	1
1214	1.49174	1
1216	1.46029	1
1218	1.44131	1
1220	1.42618	1
1222	1.40044	1
1224	1.38643	1
1226	1.36543	1
1228	1.35651	1
1230	1.33852	1
1232	1.32245	1
1234	1.30094
1236	1.29653
1238	1.27776
1240	1.24684
1242	1.21741
1244	1.1847
1246	1.15798
1248	1.13769
1250	1.12437
1252	1.10844
1254	1.09337
1256	1.08311
1258	1.07296
1260	1.06171
1262	1.05298
1264	1.03971
1266	1.03624
1268	1.02237
1270	1.01309
1272	1.01342
1274	1.00348
1276	0.99477
1278	0.988317
1280	0.983781
1282	0.983998
1284	0.97953
1286	0.965241
1288	0.964134
1290	0.963637
1292	0.958353
1294	0.953478
1296	0.952305
1298	0.952763
1300	0.94855	0.9
1302	0.944849	0.9
1304	0.942721	0.9
1306	0.944108	0.9
1308	0.943115	0.9
1310	0.937157
1312	0.936705
1314	0.937271
1316	0.936622
1318	0.931972
1320	0.933114
1322	0.932963
1324	0.935651
1326	0.931033
1328	0.934078
1330	0.934098
1332	0.93533
1334	0.929542
1336	0.927833
1338	0.931496
1340	0.929535
1342	0.928317
1344	0.927279
1346	0.93323
1348	0.937396
1350	0.936165
1352	0.930815
1354	0.933692
1356	0.935345
1358	0.931691
1360	0.927126
1362	0.933577
1364	0.931572
1366	0.930122
1368	0.929884
1370	0.936387
1372	0.932488
1374	0.933145
1376	0.93253
1378	0.934878
1380	0.937094
1382	0.936292

## Sheet: Fig_4C
% O2	AUC
18			-1.86206	2.44464	4.47079
10			1.64015	10.1669	4.1686
5	15.8429	27.6413	8.54353	27.3193
2	33.122	34.6687			14.2422
1	41.0701	38.6576	16.5387	39.7465	33.2203
0	54.3038	56.1491	28.0716	55.556	52.2347

## Sheet: Fig_5A
Time [s]	F/F0	Test solution		"1" in 'Test solution' column indicates that the test gas is applied
2	1.0002
4	0.997743
6	0.999883
8	0.997804
10	1.00037
12	0.998816
14	1.00147
16	1.00128
18	1.00097
20	1.00191
22	1.00113
24	0.998928
26	1.00062
28	1.00418
30	1.0027
32	1.00383
34	1.00652
36	1.00261
38	1.00445
40	1.00374
42	1.0025
44	1.00298
46	1.00293
48	1.00469
50	1.0004
52	1.00215
54	1.00074
56	1.00077
58	1.00437
60	0.999805
62	1.00497
64	1.00074
66	1.0046
68	1.00414
70	1.00278
72	1.004
74	1.00488
76	1.00365
78	1.00335
80	1.00313	1
82	0.998944	1
84	0.996517	1
86	0.993029	1
88	0.992591	1
90	0.994236	1
92	0.991705	1
94	0.992173	1
96	0.98938	1
98	0.990122	1
100	0.990676	1
102	0.990132	1
104	0.986589	1
106	0.990418	1
108	0.985527	1
110	0.98824	1
112	0.987685	1
114	0.986212	1
116	0.989113	1
118	0.991064	1
120	0.989469	1
122	0.992624	1
124	0.99053	1
126	0.989839	1
128	0.992335	1
130	0.993478	1
132	0.993696	1
134	0.991425	1
136	0.991814	1
138	0.992934	1
140	0.994851	1
142	0.993984	1
144	0.998068	1
146	0.994132	1
148	0.993421	1
150	0.994031	1
152	0.991665	1
154	0.991288	1
156	0.993795	1
158	0.99457	1
160	0.994456	1
162	0.992658	1
164	0.990627
166	0.990823
168	0.992662
170	0.989616
172	0.985007
174	0.98353
176	0.982799
178	0.984323
180	0.984244
182	0.986745
184	0.984781
186	0.984099
188	0.989024
190	0.989296
192	0.986503
194	0.985935
196	0.987676
198	0.988402
200	0.988175
202	0.985949
204	0.987805
206	0.991005
208	0.986385
210	0.990138
212	0.989629
214	0.98803
216	0.992856
218	0.991888
220	0.991502
222	0.991702
224	0.990687
226	0.994541
228	0.994164
230	0.991504
232	0.994948
234	0.992805
236	0.992435
238	0.996535
240	0.993918
242	0.992922
244	0.992249
246	0.992507
248	0.99616
250	0.995744
252	0.992942
254	0.992344
256	0.994337
258	0.996404
260	0.995564
262	0.996408
264	0.994045
266	0.994432
268	0.994999
270	0.994542
272	0.996857
274	0.993447
276	0.994625
278	0.994208
280	0.995143
282	0.995774	1
284	0.992193	1
286	0.987276	1
288	0.989015	1
290	0.993081	1
292	0.991889	1
294	0.99241	1
296	0.993232	1
298	0.990407	1
300	0.994708	1
302	0.994611	1
304	0.990512	1
306	0.995092	1
308	0.99264	1
310	0.992546	1
312	0.99231	1
314	0.991332	1
316	0.988187	1
318	0.988867	1
320	0.989614	1
322	0.989499	1
324	0.988953	1
326	0.991179	1
328	0.988974	1
330	0.987646	1
332	0.987512	1
334	0.986184	1
336	0.98431	1
338	0.987891	1
340	0.986375	1
342	0.983303	1
344	0.986102	1
346	0.982091	1
348	0.984407	1
350	0.984174	1
352	0.983776	1
354	0.985896	1
356	0.983746	1
358	0.984998	1
360	0.985678	1
362	0.97999	1
364	0.982935	1
366	0.986101	1
368	0.985247	1
370	0.982781	1
372	0.982763	1
374	0.979089
376	0.981088
378	0.9833
380	0.984281
382	0.982757
384	0.98299
386	0.981298
388	0.979782
390	0.982065
392	0.983346
394	0.983654
396	0.983399
398	0.980587
400	0.982208
402	0.984529
404	0.981614
406	0.984765
408	0.98344
410	0.984337
412	0.98598
414	0.983725
416	0.982982
418	0.986532
420	0.985037
422	0.985478
424	0.985619
426	0.982367
428	0.98581
430	0.983974
432	0.985713
434	0.986418
436	0.985527
438	0.986579
440	0.987419
442	0.98675
444	0.98555
446	0.99084
448	0.985432
450	0.984086
452	0.986879
454	0.985752
456	0.989896
458	0.987062
460	0.983486
462	0.987172
464	0.986217
466	0.985165
468	0.987401
470	0.983642
472	0.985952
474	0.986744
476	0.986749
478	0.983884
480	0.987833
482	0.988746
484	0.985863
486	0.987773
488	0.986882
490	0.987294
492	0.98802	1
494	0.979999	1
496	0.984022	1
498	0.987027	1
500	0.986549	1
502	0.985292	1
504	0.986918	1
506	0.984778	1
508	0.987081	1
510	0.987933	1
512	0.985708	1
514	0.987192	1
516	0.989311	1
518	0.989467	1
520	0.990083	1
522	0.988425	1
524	0.989471	1
526	0.991444	1
528	0.991896	1
530	0.989883	1
532	0.992028	1
534	0.990644	1
536	0.990941	1
538	0.990518	1
540	0.990433	1
542	0.991511	1
544	0.987929	1
546	0.989282	1
548	0.988855	1
550	0.99296	1
552	0.992335	1
554	0.994138	1
556	0.989668	1
558	0.989579	1
560	0.993632	1
562	0.989586	1
564	0.988719	1
566	0.988876	1
568	0.988179	1
570	0.989079	1
572	0.991753	1
574	0.990466	1
576	0.99353	1
578	0.993219	1
580	0.989932	1
582	0.992919	1
584	0.989038
586	0.98801
588	0.986178
590	0.988416
592	0.986221
594	0.990141
596	0.987239
598	0.991247
600	0.990967
602	0.989074
604	0.991739
606	0.989826
608	0.99168
610	0.988885
612	0.989825
614	0.987722
616	0.991161
618	0.991466
620	0.99117
622	0.992251
624	0.991487
626	0.989956
628	0.991836
630	0.991134
632	0.993038
634	0.987263
636	0.987366
638	0.991774
640	0.986544
642	0.990465
644	0.990463
646	0.988741
648	0.987475
650	0.988555
652	0.987422
654	0.987764
656	0.988148
658	0.984957
660	0.986622
662	0.993825
664	0.990562
666	0.988226
668	0.990968
670	0.988054
672	0.989672
674	0.98472
676	0.987921
678	0.988717
680	0.989396
682	0.989592
684	0.991619
686	0.991525
688	0.985162
690	0.992128
692	0.986284
694	0.986745
696	0.991608
698	0.986403
700	0.986117
702	0.983886	1
704	0.98558	1
706	0.981074	1
708	0.9838	1
710	0.984378	1
712	0.989678	1
714	0.988833	1
716	0.987489	1
718	0.991032	1
720	0.989901	1
722	0.989892	1
724	0.991513	1
726	0.989215	1
728	0.987696	1
730	0.994856	1
732	0.991017	1
734	0.991499	1
736	0.992079	1
738	0.990339	1
740	0.999581	1
742	0.992082	1
744	0.994894	1
746	0.993149	1
748	0.99377	1
750	0.996815	1
752	0.994809	1
754	0.991345	1
756	0.996686	1
758	0.996054	1
760	0.994276	1
762	0.996216	1
764	0.99394	1
766	0.994824	1
768	0.996775	1
770	0.99616	1
772	0.996578	1
774	0.995588	1
776	0.993812	1
778	0.99486	1
780	0.996747	1
782	0.995697	1
784	0.996171	1
786	0.993518	1
788	0.999439	1
790	0.99908	1
792	0.995794	1
794	0.996607
796	0.99665
798	0.993789
800	0.99677
802	0.993706
804	0.996478
806	0.995882
808	0.994362
810	0.998699
812	0.997116
814	0.996881
816	0.999143
818	0.999894
820	0.997427
822	0.992939
824	0.993327
826	0.994056
828	0.992156
830	0.995371
832	0.995947
834	0.991276
836	0.994644
838	0.999862
840	0.995228
842	0.993929
844	0.994319
846	0.992719
848	0.994794
850	0.993029
852	0.994303
854	0.994579
856	0.991194
858	0.993201
860	0.993256
862	0.988648
864	0.994791
866	0.993029
868	0.991956
870	0.99316
872	0.996793
874	0.992098
876	0.99462
878	0.996956
880	0.992235
882	0.995283
884	0.988944
886	0.993958
888	0.994222
890	0.993196
892	0.993127
894	0.995981
896	0.997533
898	0.99382
900	0.997127
902	0.993958
904	0.994981
906	0.994553
908	0.990526
910	0.991787
912	0.992794	1
914	0.994524	1
916	0.992922	1
918	0.996072	1
920	1.00551	1
922	1.0288	1
924	1.05143	1
926	1.07911	1
928	1.1175	1
930	1.14568	1
932	1.18058	1
934	1.21548	1
936	1.2452	1
938	1.26964	1
940	1.30106	1
942	1.31796	1
944	1.34398	1
946	1.36109	1
948	1.36854	1
950	1.38115	1
952	1.38569	1
954	1.39588	1
956	1.40274	1
958	1.39702	1
960	1.4036	1
962	1.39861	1
964	1.40258	1
966	1.39923	1
968	1.40369	1
970	1.39516	1
972	1.38897	1
974	1.38158
976	1.37447
978	1.36815
980	1.3458
982	1.30858
984	1.27554
986	1.24517
988	1.22511
990	1.2117
992	1.1949
994	1.18199
996	1.17385
998	1.16321
1000	1.15641
1002	1.1519
1004	1.14005
1006	1.13777
1008	1.13689
1010	1.12974
1012	1.12432
1014	1.12315
1016	1.11731
1018	1.11226
1020	1.11181
1022	1.1049
1024	1.104
1026	1.10135
1028	1.09607
1030	1.0937
1032	1.09055
1034	1.08744
1036	1.08682
1038	1.08097
1040	1.08081
1042	1.07787
1044	1.07553
1046	1.07339
1048	1.07176
1050	1.06999
1052	1.06919
1054	1.06804
1056	1.06553
1058	1.06719
1060	1.06232
1062	1.06031
1064	1.05816
1066	1.05757
1068	1.05264
1070	1.05353
1072	1.05044
1074	1.05081
1076	1.05022
1078	1.04639
1080	1.04263
1082	1.04563
1084	1.04599
1086	1.04235
1088	1.0461
1090	1.03827
1092	1.03647
1094	1.03852
1096	1.03526
1098	1.03366
1100	1.03665
1102	1.03683
1104	1.03529
1106	1.0334
1108	1.03173
1110	1.02742
1112	1.03049
1114	1.02741
1116	1.02883
1118	1.02877
1120	1.03118
1122	1.03137
1124	1.02699
1126	1.0241
1128	1.02644
1130	1.02326
1132	1.02632
1134	1.02458
1136	1.02584
1138	1.02315
1140	1.02207
1142	1.02199
1144	1.01965
1146	1.02286
1148	1.0197
1150	1.02339
1152	1.02009
1154	1.01706
1156	1.01934
1158	1.01876
1160	1.0196
1162	1.02145
1164	1.0192
1166	1.01963
1168	1.01618
1170	1.01494
1172	1.01902
1174	1.02173
1176	1.01644
1178	1.02044
1180	1.02328
1182	1.0171
1184	1.0178
1186	1.01867
1188	1.02147
1190	1.01794
1192	1.02142
1194	1.01703
1196	1.01741
1198	1.01803
1200	1.01833
1202	1.01953
1204	1.0164
1206	1.01685
1208	1.01543
1210	1.01662
1212	1.01561
1214	1.01503
1216	1.01689
1218	1.01571
1220	0.99059

## Sheet: Fig_5B
Time [s]	F/F0 AM	Test solution		"1" in 'Test solution' column indicates that the test gas is applied
2	1
4	0.999586
6	1.00065
8	0.998949
10	0.984105
12	0.990884
14	0.994826
16	0.986409
18	0.991501
20	0.985431
22	0.992429
24	0.986285
26	0.986508
28	0.986475
30	0.987855
32	0.982928
34	0.982942
36	0.9833
38	0.986673
40	0.983724
42	0.987202
44	0.9863
46	0.984305
48	0.983597
50	0.981191
52	0.979421
54	0.9804
56	0.982451
58	0.980515
60	0.979675
62	0.980002
64	0.986762
66	0.976687
68	0.97854
70	0.978261
72	0.982271
74	0.975786
76	0.974888
78	0.980261
80	0.982821
82	0.980106
84	0.978063
86	0.983456
88	0.978515	1
90	0.979489	1
92	0.982208	1
94	0.984772	1
96	0.977768	1
98	0.979757	1
100	0.9837	1
102	0.980495	1
104	0.989277	1
106	0.994912	1
108	1.01075	1
110	1.03155	1
112	1.0474	1
114	1.08164	1
116	1.113	1
118	1.12979	1
120	1.14368	1
122	1.15209	1
124	1.15959	1
126	1.1598	1
128	1.17319	1
130	1.17663	1
132	1.17805	1
134	1.17372	1
136	1.17047	1
138	1.1827	1
140	1.19142	1
142	1.19365	1
144	1.1858	1
146	1.19611	1
148	1.18712	1
150	1.18902	1
152	1.1906	1
154	1.19105	1
156	1.17837	1
158	1.18535	1
160	1.18727	1
162	1.18895	1
164	1.19412	1
166	1.19009	1
168	1.18741	1
170	1.19077	1
172	1.19139	1
174	1.19438	1
176	1.18835	1
178	1.18804	1
180	1.19049	1
182	1.20318
184	1.19376
186	1.18804
188	1.17323
190	1.13188
192	1.0866
194	1.03936
196	1.00566
198	0.98765
200	0.977819
202	0.968627
204	0.967192
206	0.965798
208	0.967001
210	0.969664
212	0.970917
214	0.972354
216	0.96709
218	0.966892
220	0.971317
222	0.963964
224	0.969595
226	0.976925
228	0.97407
230	0.975106
232	0.965773
234	0.969873
236	0.966714
238	0.971273
240	0.977389
242	0.9717
244	0.978412
246	0.973888
248	0.976333
250	0.973193
252	0.978743
254	0.98023
256	0.979532
258	0.979628
260	0.973957
262	0.977691
264	0.979282
266	0.977094
268	0.977835
270	0.982953
272	0.974615
274	0.978286
276	0.974229
278	0.973516
280	0.973986
282	0.974216
284	0.968724
286	0.973177
288	0.968598
290	0.963487
292	0.971044
294	0.974792
296	0.972124
298	0.972355	1
300	0.970278	1
302	0.966582	1
304	0.970106	1
306	0.972226	1
308	0.974539	1
310	0.983644	1
312	0.99429	1
314	1.01406	1
316	1.03774	1
318	1.0449	1
320	1.05809	1
322	1.06796	1
324	1.06659	1
326	1.08608	1
328	1.08937	1
330	1.1011	1
332	1.08952	1
334	1.09845	1
336	1.10468	1
338	1.10981	1
340	1.10451	1
342	1.10409	1
344	1.10901	1
346	1.10922	1
348	1.10115	1
350	1.09826	1
352	1.09876	1
354	1.10179	1
356	1.09419	1
358	1.09764	1
360	1.09853	1
362	1.10042	1
364	1.09024	1
366	1.09229	1
368	1.10424	1
370	1.08671	1
372	1.08055	1
374	1.08913	1
376	1.08089	1
378	1.07914	1
380	1.08209	1
382	1.08015	1
384	1.08158	1
386	1.07834	1
388	1.0758	1
390	1.08388
392	1.08217
394	1.08131
396	1.07913
398	1.07759
400	1.05751
402	1.02836
404	1.01266
406	0.994713
408	0.97799
410	0.969821
412	0.957882
414	0.955798
416	0.957328
418	0.949936
420	0.952963
422	0.9483
424	0.95234
426	0.947437
428	0.949891
430	0.944408
432	0.950641
434	0.942259
436	0.952788
438	0.952425
440	0.953044
442	0.952917
444	0.951036
446	0.949944
448	0.952603
450	0.953276
452	0.954045
454	0.953019
456	0.952667
458	0.953668
460	0.961307
462	0.958647
464	0.960808
466	0.960484
468	0.957187
470	0.955894
472	0.959126
474	0.959917
476	0.960316
478	0.959059
480	0.959551
482	0.965468
484	0.965878
486	0.955682
488	0.96714
490	0.961171
492	0.96195
494	0.962225
496	0.964285
498	0.968461
500	0.954976
502	0.963225
504	0.963405
506	0.966357
508	0.960758	1
510	0.961816	1
512	0.961775	1
514	0.963521	1
516	0.970069	1
518	0.966972	1
520	0.962694	1
522	0.962437	1
524	0.960604	1
526	0.961993	1
528	0.960321	1
530	0.9566	1
532	0.959243	1
534	0.958201	1
536	0.955163	1
538	0.958384	1
540	0.960046	1
542	0.966386	1
544	0.966911	1
546	0.960313	1
548	0.966465	1
550	0.960724	1
552	0.961819	1
554	0.963599	1
556	0.961482	1
558	0.965523	1
560	0.968753	1
562	0.961863	1
564	0.957928	1
566	0.964244	1
568	0.968798	1
570	0.969306	1
572	0.961057	1
574	0.963283	1
576	0.964083	1
578	0.961702	1
580	0.96736	1
582	0.958903	1
584	0.963323	1
586	0.965641	1
588	0.967657	1
590	0.967885	1
592	0.967131	1
594	0.969435	1
596	0.962156	1
598	0.964796	1
600	0.967337	1
602	0.9666
604	0.964582
606	0.967968
608	0.966572
610	0.969238
612	0.96594
614	0.968949
616	0.967464
618	0.967275
620	0.963135
622	0.965136
624	0.964895
626	0.963556
628	0.963961
630	0.973383
632	0.964022
634	0.970837
636	0.963726
638	0.968733
640	0.964127
642	0.968911
644	0.963234
646	0.96396
648	0.968755
650	0.964598
652	0.964857
654	0.961816
656	0.965194
658	0.962667
660	0.96294
662	0.965606
664	0.968613
666	0.958431
668	0.9701
670	0.974482
672	0.964969
674	0.966856
676	0.967276
678	0.964254
680	0.964086
682	0.967072
684	0.968177
686	0.97318
688	0.972627
690	0.969247
692	0.970986
694	0.969554
696	0.962175
698	0.967123
700	0.963104
702	0.967459
704	0.963033
706	0.967429
708	0.968286
710	0.967511
712	0.960185
714	0.967045
716	0.966478
718	0.95778	1
720	0.960382	1
722	0.959554	1
724	0.956273	1
726	0.965421	1
728	0.971814	1
730	0.976258	1
732	0.988279	1
734	0.993275	1
736	1.00174	1
738	1.01853	1
740	1.02657	1
742	1.05002	1
744	1.07584	1
746	1.09106	1
748	1.10822	1
750	1.12193	1
752	1.14496	1
754	1.16248	1
756	1.16865	1
758	1.1818	1
760	1.18368	1
762	1.1967	1
764	1.20118	1
766	1.21049	1
768	1.20994	1
770	1.21524	1
772	1.2157	1
774	1.2205	1
776	1.22609	1
778	1.22644	1
780	1.22288	1
782	1.23199	1
784	1.22954	1
786	1.22853	1
788	1.23369	1
790	1.2311	1
792	1.23746	1
794	1.25082	1
796	1.2311	1
798	1.23406	1
800	1.24137	1
802	1.23809	1
804	1.23407	1
806	1.23687	1
808	1.23593	1
810	1.23966	1
812	1.23074	1
814	1.23665	1
816	1.23516	1
818	1.23917
820	1.23687
822	1.24498
824	1.22929
826	1.23934
828	1.23052
830	1.23785
832	1.23432
834	1.22411
836	1.22259
838	1.22437
840	1.22178
842	1.20415
844	1.20569
846	1.20355
848	1.19662
850	1.18845
852	1.19305
854	1.18551
856	1.17541
858	1.18208
860	1.17937
862	1.17445
864	1.16921
866	1.16823
868	1.15362
870	1.15099
872	1.15064
874	1.14605
876	1.14621
878	1.14339
880	1.14388
882	1.144
884	1.14452
886	1.13068
888	1.12662
890	1.11961
892	1.12844
894	1.1253
896	1.11191
898	1.1186
900	1.11593
902	1.10727
904	1.10897
906	1.10126
908	1.09661
910	1.09292
912	1.09561
914	1.09429
916	1.0893
918	1.08772
920	1.07469
922	1.08165
924	1.0894
926	1.08582
928	1.08403
930	1.07281
932	1.06933
934	1.0748
936	1.07227
938	1.07154
940	1.0726
942	1.068
944	1.06539
946	1.06313
948	1.0597
950	1.05818
952	1.06965
954	1.06336
956	1.06137
958	1.05776
960	1.0596
962	1.06104
964	1.05027
966	1.04968
968	1.0474
970	1.04896
972	1.05302
974	1.04709
976	1.04295
978	1.04184
980	1.04229
982	1.04813
984	1.03984
986	1.04107
988	1.04174
990	1.03248
992	1.03789
994	1.0433
996	1.03933
998	1.03682
1000	1.04782
1002	1.0412
1004	1.04162
1006	1.03524
1008	1.03177
1010	1.02654
1012	1.02915
1014	1.02604
1016	1.02017
1018	1.02053
1020	1.02859
1022	1.02844
1024	1.02545
1026	1.0276
1028	1.03532
1030	1.02217
1032	1.01106
1034	1.01699
1036	1.02311
1038	1.0154
1040	1.0177
1042	1.01088
1044	1.01757
1046	1.01455
1048	1.0155
1050	1.01385
1052	1.01735
1054	1.01608
1056	1.01058
1058	1.01541
1060	1.01227
1062	1.02408
1064	1.01919
1066	1.01199
1068	1.01917
1070	1.01741
1072	1.00528
1074	1.00856
1076	1.00778
1078	1.01294
1080	1.01422
1082	1.00828
1084	1.01114
1086	1.00828
1088	1.0054
1090	1.00125
1092	1.00316
1094	1.00871
1096	1.01093
1098	1.00993
1100	1.00657
1102	0.997232
1104	1.00299
1106	1.00688
1108	1.00964
1110	1.00829
1112	1.00131
1114	1.00268
1116	1.00353	1
1118	1.00803	1
1120	1.00402	1
1122	1.00252	1
1124	1.01099	1
1126	1.13639	1
1128	1.6003	1
1130	1.95725	1
1132	2.12337	1
1134	2.20187	1
1136	2.27972	1
1138	2.29991	1
1140	2.30592	1
1142	2.29864	1
1144	2.28565	1
1146	2.25548	1
1148	2.23774	1
1150	2.18198	1
1152	2.13405	1
1154	2.10274	1
1156	2.04687	1
1158	2.0083	1
1160	1.97269	1
1162	1.92404	1
1164	1.87716	1
1166	1.8319	1
1168	1.8101	1
1170	1.76913
1172	1.74813
1174	1.71779
1176	1.68904
1178	1.6246
1180	1.47164
1182	1.32882
1184	1.25338
1186	1.19744
1188	1.16277
1190	1.14209
1192	1.11219
1194	1.10305
1196	1.09053
1198	1.07724
1200	1.07096
1202	1.05532
1204	1.05319
1206	1.0493
1208	1.03333
1210	1.03153
1212	1.02767
1214	1.0252
1216	1.02127
1218	1.00413
1220	1.00883
1222	1.00462
1224	1.00172
1226	1.00033
1228	0.993131
1230	0.995655
1232	0.994387
1234	0.994798
1236	0.997757
1238	0.999919
1240	0.988616
1242	0.988825
1244	0.98894
1246	0.987747
1248	0.993067
1250	0.988527
1252	0.992524
1254	0.987266
1256	0.986478
1258	0.972397
1260	0.972734
1262	0.969056
1264	0.973893
1266	0.978749
1268	0.970066
1270	0.968984
1272	0.977354
1274	0.976576
1276	0.98754
1278	0.979498
1280	0.970716
1282	0.979134
1284	0.98554
1286	0.98238
1288	0.991957
1290	0.974346
1292	0.964932
1294	0.978485
1296	0.980072
1298	0.969112
1300	0.983194
1302	0.977638
1304	0.974227
1306	0.975272
1308	0.96903
1310	0.965098
1312	0.96594
1314	0.961678
1316	0.957337
1318	0.964241
1320	0.962655
1322	0.965217
1324	0.967946
1326	0.983042
1328	0.980523
1330	0.990769
1332	0.98522
1334	0.981414
1336	0.980296
1338	0.979633
1340	0.979028
1342	0.980377
1344	0.968643
1346	0.978419
1348	0.979066
1350	0.971142
1352	0.975496
1354	0.972669
1356	0.964161

## Sheet: Fig_5C
Time [s]	F/F0 OZ	Test solution		"1" in 'Test solution' column indicates that the test gas is applied
2	1
4	1.0006
6	1.00286
8	1.0054
10	1.0023
12	1.0069
14	1.01006
16	1.00636
18	1.0035
20	1.00452
22	1.00334
24	1.00696
26	1.00539
28	1.00165
30	1.00422
32	1.00946
34	1.00628
36	1.00845
38	1.01202
40	1.00524
42	1.01091
44	1.01087
46	1.0119
48	1.00962
50	1.01
52	1.00632
54	1.00925
56	1.01144
58	1.01268
60	1.01062
62	1.00896
64	1.01064
66	1.01161
68	1.01155
70	1.0096
72	1.00726
74	1.01001
76	1.00858
78	1.00745
80	1.00836
82	1.01028
84	1.0066
86	1.00806
88	1.01188
90	1.01242
92	1.01017
94	1.01184	1
96	1.01136	1
98	1.01673	1
100	1.01575	1
102	1.01021	1
104	1.01809	1
106	1.01425	1
108	1.01873	1
110	1.02023	1
112	1.01864	1
114	1.0185	1
116	1.02654	1
118	1.02801	1
120	1.03271	1
122	1.04041	1
124	1.04272	1
126	1.04074	1
128	1.04674	1
130	1.04471	1
132	1.04754	1
134	1.05362	1
136	1.05377	1
138	1.05002	1
140	1.05825	1
142	1.06139	1
144	1.06744	1
146	1.07125	1
148	1.06507	1
150	1.06184	1
152	1.07405	1
154	1.07112	1
156	1.07361	1
158	1.07143	1
160	1.06978	1
162	1.07232	1
164	1.07166	1
166	1.07286	1
168	1.07176	1
170	1.07767	1
172	1.07639	1
174	1.0771	1
176	1.08111	1
178	1.07523	1
180	1.0763	1
182	1.08216	1
184	1.08352	1
186	1.0832	1
188	1.08257
190	1.08395
192	1.06318
194	1.04506
196	1.03302
198	1.0171
200	1.01325
202	1.0103
204	1.00655
206	1.00811
208	1.00636
210	1.00158
212	1.00537
214	1.00688
216	1.00242
218	1.00919
220	1.00412
222	1.00308
224	1.00404
226	1.00655
228	0.999494
230	1.00319
232	1.00712
234	1.00761
236	1.00489
238	1.00932
240	1.00629
242	1.01069
244	1.01195
246	1.0058
248	1.00742
250	1.01167
252	1.01343
254	1.00692
256	1.01293
258	1.00839
260	1.01062
262	1.01622
264	1.01308
266	1.01246
268	1.02148
270	1.01866
272	1.01469
274	1.01817
276	1.01424
278	1.01432
280	1.01528
282	1.01721
284	1.01401
286	1.01763
288	1.02117
290	1.01594
292	1.01792
294	1.01475
296	1.01537
298	1.01928
300	1.01502
302	1.0154
304	1.01747	1
306	1.02111	1
308	1.02009	1
310	1.02178	1
312	1.01781	1
314	1.02241	1
316	1.04287	1
318	1.05114	1
320	1.06002	1
322	1.06846	1
324	1.07157	1
326	1.07133	1
328	1.07724	1
330	1.07886	1
332	1.08144	1
334	1.08694	1
336	1.08622	1
338	1.08882	1
340	1.08389	1
342	1.08223	1
344	1.08143	1
346	1.08279	1
348	1.07824	1
350	1.08576	1
352	1.08294	1
354	1.07738	1
356	1.07623	1
358	1.07525	1
360	1.07732	1
362	1.08322	1
364	1.08238	1
366	1.07663	1
368	1.08261	1
370	1.08122	1
372	1.07281	1
374	1.07248	1
376	1.07141	1
378	1.06807	1
380	1.07304	1
382	1.06775	1
384	1.06641	1
386	1.07148	1
388	1.06467	1
390	1.0636	1
392	1.06083	1
394	1.06443	1
396	1.07093
398	1.07309
400	1.05943
402	1.04635
404	1.03952
406	1.02634
408	1.01525
410	1.01138
412	1.00199
414	1.00075
416	1.00144
418	1.00002
420	0.997105
422	1.00102
424	1.00268
426	0.998552
428	1.00344
430	1.00275
432	1.00012
434	1.00087
436	0.998858
438	0.997827
440	1.00556
442	1.00373
444	1.00145
446	1.0028
448	1.00291
450	1.00307
452	1.00761
454	1.00472
456	1.01101
458	1.01204
460	1.01098
462	1.0089
464	1.00834
466	1.00966
468	1.01123
470	1.01204
472	1.01173
474	1.01472
476	1.01733
478	1.01806
480	1.01726
482	1.0163
484	1.01599
486	1.01186
488	1.01051
490	1.01729
492	1.01475
494	1.01787
496	1.01497
498	1.01057
500	1.01944
502	1.01866
504	1.01885
506	1.02357
508	1.02163
510	1.02067
512	1.02452
514	1.0219	1
516	1.01632	1
518	1.01875	1
520	1.02175	1
522	1.01622	1
524	1.01188	1
526	1.01373	1
528	1.01262	1
530	1.01408	1
532	1.01794	1
534	1.02122	1
536	1.02356	1
538	1.02226	1
540	1.01686	1
542	1.02267	1
544	1.02034	1
546	1.0151	1
548	1.02127	1
550	1.01895	1
552	1.02222	1
554	1.02758	1
556	1.02844	1
558	1.02204	1
560	1.02373	1
562	1.0262	1
564	1.02366	1
566	1.02695	1
568	1.0279	1
570	1.03212	1
572	1.03244	1
574	1.03163	1
576	1.0255	1
578	1.02373	1
580	1.02283	1
582	1.0236	1
584	1.02628	1
586	1.02375	1
588	1.02077	1
590	1.02234	1
592	1.02351	1
594	1.02401	1
596	1.02564	1
598	1.02303	1
600	1.02001	1
602	1.0247	1
604	1.02452	1
606	1.02694
608	1.03117
610	1.02977
612	1.03085
614	1.03129
616	1.029
618	1.01948
620	1.02305
622	1.02508
624	1.02273
626	1.02198
628	1.02529
630	1.02256
632	1.02266
634	1.02619
636	1.02649
638	1.02564
640	1.02977
642	1.02467
644	1.02012
646	1.02917
648	1.02647
650	1.02756
652	1.03028
654	1.02796
656	1.02929
658	1.03236
660	1.02782
662	1.02481
664	1.03092
666	1.02589
668	1.02507
670	1.03209
672	1.02776
674	1.02746
676	1.03265
678	1.03637
680	1.03564
682	1.04007
684	1.03344
686	1.03393
688	1.04238
690	1.03239
692	1.03245
694	1.02946
696	1.02663
698	1.02768
700	1.03389
702	1.0333
704	1.02939
706	1.03614
708	1.03072
710	1.02975
712	1.03316
714	1.03186
716	1.03242
718	1.03489
720	1.03599
722	1.0293
724	1.03646	1
726	1.03539	1
728	1.02837	1
730	1.03402	1
732	1.03485	1
734	1.0347	1
736	1.04313	1
738	1.04842	1
740	1.06146	1
742	1.07938	1
744	1.09604	1
746	1.11173	1
748	1.11395	1
750	1.12531	1
752	1.13858	1
754	1.14243	1
756	1.14997	1
758	1.17057	1
760	1.16214	1
762	1.17242	1
764	1.18577	1
766	1.18541	1
768	1.19737	1
770	1.19432	1
772	1.1945	1
774	1.21102	1
776	1.2078	1
778	1.21021	1
780	1.2147	1
782	1.21274	1
784	1.21496	1
786	1.22495	1
788	1.22441	1
790	1.21912	1
792	1.21985	1
794	1.21558	1
796	1.22092	1
798	1.22605	1
800	1.22825	1
802	1.22587	1
804	1.22981	1
806	1.22708	1
808	1.23116	1
810	1.23767	1
812	1.23101	1
814	1.23526	1
816	1.23214
818	1.23213
820	1.23551
822	1.23212
824	1.22568
826	1.2222
828	1.22188
830	1.22238
832	1.21849
834	1.21169
836	1.20903
838	1.2071
840	1.20493
842	1.20524
844	1.20238
846	1.19542
848	1.1892
850	1.18436
852	1.18452
854	1.1789
856	1.18257
858	1.17388
860	1.16531
862	1.17637
864	1.16912
866	1.16624
868	1.17285
870	1.16528
872	1.15613
874	1.16085
876	1.15202
878	1.14733
880	1.14611
882	1.14557
884	1.14004
886	1.14772
888	1.13555
890	1.1333
892	1.1374
894	1.13045
896	1.12375
898	1.12458
900	1.12156
902	1.12552
904	1.1299
906	1.12435
908	1.11532
910	1.12379
912	1.11666
914	1.11257
916	1.11196
918	1.10752
920	1.1026
922	1.10726
924	1.10185
926	1.10082
928	1.11137
930	1.10078
932	1.10047
934	1.10888
936	1.10102
938	1.09223
940	1.09399
942	1.08792
944	1.0859
946	1.08515
948	1.09188
950	1.08983
952	1.09051
954	1.08662
956	1.08295
958	1.08828
960	1.08428
962	1.08438
964	1.09011
966	1.08861
968	1.08553
970	1.07918
972	1.08539
974	1.07723
976	1.08191
978	1.08213
980	1.07715
982	1.07986
984	1.07508
986	1.0758
988	1.07098
990	1.07269
992	1.07331
994	1.06863
996	1.06926
998	1.07174
1000	1.082
1002	1.08246
1004	1.07454
1006	1.07092
1008	1.07606
1010	1.07739
1012	1.07942
1014	1.07764
1016	1.07122
1018	1.07259
1020	1.0696
1022	1.06738
1024	1.07305
1026	1.06882
1028	1.06662
1030	1.07375
1032	1.06464
1034	1.06149
1036	1.06322
1038	1.06918
1040	1.06128
1042	1.06921
1044	1.06506
1046	1.06294
1048	1.07037
1050	1.06433
1052	1.05884
1054	1.06379
1056	1.05753	1
1058	1.05628	1
1060	1.07576	1
1062	1.20783	1
1064	1.42912	1
1066	1.61528	1
1068	1.71529	1
1070	1.77598	1
1072	1.80531	1
1074	1.8142	1
1076	1.80665	1
1078	1.79831	1
1080	1.78179	1
1082	1.75769	1
1084	1.73482	1
1086	1.71801	1
1088	1.68661	1
1090	1.66417	1
1092	1.63526	1
1094	1.60729	1
1096	1.58254	1
1098	1.56727	1
1100	1.53434	1
1102	1.51966	1
1104	1.502	1
1106	1.48076	1
1108	1.4633	1
1110	1.45487	1
1112	1.43982	1
1114	1.42905	1
1116	1.41985	1
1118	1.4126	1
1120	1.40135	1
1122	1.39582
1124	1.3779
1126	1.33208
1128	1.28821
1130	1.25106
1132	1.22594
1134	1.21372
1136	1.19783
1138	1.18257
1140	1.18128
1142	1.17223
1144	1.16349
1146	1.1597
1148	1.15293
1150	1.14659
1152	1.14489
1154	1.13969
1156	1.1289
1158	1.12621
1160	1.12133
1162	1.11429
1164	1.1126
1166	1.10435
1168	1.09334
1170	1.09509
1172	1.0915
1174	1.07658
1176	1.07927
1178	1.07592
1180	1.06409
1182	1.06658
1184	1.06398
1186	1.05562
1188	1.05661
1190	1.05349
1192	1.04737
1194	1.05126
1196	1.04704
1198	1.04494
1200	1.04677
1202	1.04359
1204	1.03919
1206	1.04356
1208	1.04233
1210	1.03779
1212	1.04082
1214	1.04052
1216	1.03798
1218	1.03827
1220	1.03474
1222	1.03342
1224	1.03287
1226	1.03194
1228	1.03638
1230	1.03892
1232	1.03767
1234	1.03047

[truncated: 18 more sheets: Fig_5D, Fig_5E, Fig_6B, Fig_6C, Fig_6D, Fig_7B, Fig_7C, Fig_8A, Fig_8B, Fig_8C, Supp_Fig_1A, Supp_Fig_1B, Supp_Fig_2A, Supp_Fig_2B, Supp_Fig_3B, Supp_Fig_3C, Supp_Fig_7B, Supp_Fig_7C]
